# Supplementary material for: CHRNB4-Mediated Neuroactive Signaling Rewiring Drives Adaptive Resistance to BCL-2 Inhibition in Acute Myeloid Leukemia
Source: Cancers (Basel). 2026 Apr 8;18(8):1187. doi: 10.3390/cancers18081187 (PMC13115082; doi:10.3390/cancers18081187)
Supplement: Supplementary file 1 [file cancers-18-01187-s001.zip]

Archive with 8 entries (8 files):
- cancers-4211798-Figure S1-S4.pdf
- Suppl Table S1   DET_Kasumi1.xlsx
- Suppl Table S2  DET_MV4-11.xlsx
- Suppl Table S3   Top100_Kasumi1.xlsx
- Suppl Table S4  Top100_MV4-11.xlsx
- Suppl Table S5  KEGG Pathway List_MV4-11_Kasumi-1.xlsx
- Suppl Table S6  Neuroactive_ligand_receptor_interaction_pathway_genelist.xlsx
- Suppl Table S7.pdf
