# Supplementary material for: CHRNB4-Mediated Neuroactive Signaling Rewiring Drives Adaptive Resistance to BCL-2 Inhibition in Acute Myeloid Leukemia
Source: Cancers (Basel). 2026 Apr 8;18(8):1187. doi: 10.3390/cancers18081187 (PMC13115082; doi:10.3390/cancers18081187)
Supplement: Supplementary file 1 [file cancers-18-01187-s001.zip › Suppl Table S1 DET_Kasumi1.xlsx]

## Sheet: Up
Gene Symbol	log2 (Kasumi_V / Control_KasumiD_4)	Qvalue (Kasumi_V / Control_KasumiD_4)	31_K_V TPM	32_K_V TPM	33_K_V TPM	22_Kd_Ctrl TPM	23_Kd_Ctrl TPM	24_Kd_Ctrl TPM	Kasumi_V Average TPM	Control_KasumiD_4 Average TPM	Pvalue
'CCDC33'	5.67029	0.000118489	0.56	0.55	1.04	0.06	0	0	0.716667	0.02	1.05319e-05
'TRPV4'	5.41165	0.00170499	0.51	0.17	0.15	0	0	0	0.276667	0	0.000210087
'UNC13C'	5.14581	0.00363314	0.04	0.09	0.08	0.01	0	0	0.07	0.00333333	0.000494538
'STRA6'	4.79288	6.65949e-91	18.67	16.87	19.25	0.78	0.67	0.58	18.2633	0.676667	7.69291e-94
'EPAS1'	4.72046	9.14497e-20	1.69	2.23	1.93	0.13	0.06	0.02	1.95	0.07	1.3029e-21
'DOK6'	4.61929	0.00733726	0.21	0.08	0.05	0	0	0.05	0.113333	0.0166667	0.00111693
'DEPP1'	4.5216	0.000843192	0.86	0.72	0.84	0.05	0	0.05	0.806667	0.0333333	9.49145e-05
'DCDC2'	4.08367	0.000378422	0.37	0.44	0.33	0	0	0.06	0.38	0.02	3.83473e-05
'PCDHGA6'	3.4268	0.0379684	0.17	0.12	0.11	0.02	0.01	0.02	0.133333	0.0166667	0.0078315
'LEF1'	3.41201	4.92979e-27	5.52	5.97	5.03	0.52	0.28	0.57	5.50667	0.456667	4.58747e-29
'COL6A3'	3.33649	0.0107109	0.1	0.11	0.13	0.03	0	0.03	0.113333	0.02	0.00172947
'ID3'	3.24874	9.34097e-05	4.27	2.09	3.11	0.14	0.62	0.13	3.15667	0.296667	8.15282e-06
'TREX1'	3.13767	0.0253032	1.24	1.21	0.93	0	0.37	0	1.12667	0.123333	0.00477256
'DLG3'	3.0988	3.16429e-38	4.01	4.8	4.63	0.54	0.47	0.48	4.48	0.496667	1.58397e-40
'STAB1'	3.08224	3.6897e-07	0.45	0.45	0.39	0.05	0.07	0.04	0.43	0.0533333	1.94406e-08
'FLT4'	3.0333	2.89671e-26	2.35	2.66	2.56	0.34	0.3	0.26	2.52333	0.3	2.80711e-28
'MS4A6A'	3.00239	0.00843277	3.35	0.22	0.32	0.12	0.22	0.26	1.29667	0.2	0.00130967
'ENPP5'	2.98312	4.12631e-06	0.89	0.85	0.72	0.12	0.08	0.11	0.82	0.103333	2.69315e-07
'TIAM2'	2.92881	3.18972e-18	1.52	1.76	2.26	0.16	0.36	0.23	1.84667	0.25	4.9334e-20
'IGSF9'	2.89588	8.79213e-09	1.24	1.18	1.17	0.15	0.14	0.19	1.19667	0.16	3.62248e-10
'ADD2'	2.81	0.00546428	0.29	0.1	0.1	0.02	0.03	0.02	0.163333	0.0233333	0.000793236
'BHLHB9'	2.77782	0.0114476	0.35	0.09	0.67	0	0.1	0.07	0.37	0.0566667	0.0018712
'P2RY14'	2.76692	2.34691e-10	2.57	2.38	2.02	0.2	0.39	0.32	2.32333	0.303333	7.81702e-12
'VANGL2'	2.76173	1.50926e-20	2.08	2.4	2.14	0.31	0.28	0.33	2.20667	0.306667	2.04373e-22
'MMRN1'	2.69858	1.51826e-21	2.54	2.86	2.48	0.45	0.22	0.47	2.62667	0.38	1.92925e-23
'EXOC3L2'	2.66844	0.041695	0.22	0.39	0.23	0	0.06	0.06	0.28	0.04	0.00877313
'DUSP4'	2.6289	2.94164e-30	3.18	3.15	3.35	0.51	0.47	0.46	3.22667	0.48	2.15214e-32
'UST'	2.55242	2.57813e-22	3.31	3.45	3.08	0.4	0.47	0.66	3.28	0.51	3.12711e-24
'CORIN'	2.51086	0.0163891	0.4	0.33	0.4	0.1	0.02	0.09	0.376667	0.07	0.00285458
'SPRY4'	2.50872	0.000414403	0.47	0.6	0.34	0.11	0.06	0.04	0.47	0.07	4.25519e-05
'RPS4Y1'	2.46058	0.0353398	3.87	0.41	0.31	0.4	0.28	0.1	1.53	0.26	0.0071446
'FSTL1'	2.32692	3.05553e-54	6.87	7.11	6.92	1.24	1.21	1.42	6.96667	1.29	7.84375e-57
'ANGPTL2'	2.31999	1.85089e-09	1.52	1.66	1.37	0.32	0.2	0.24	1.51667	0.253333	7.00284e-11
'TMEM236'	2.25474	0.0113227	0.2	0.29	0.33	0.14	0.07	0.08	0.273333	0.0966667	0.0018457
'BCAR3'	2.23458	3.05265e-07	1.81	1.8	1.57	0.25	0.2	0.51	1.72667	0.32	1.59078e-08
'GSDME'	2.21127	0.00119822	1.02	1.17	1.23	0.16	0.1	0.46	1.14	0.24	0.000141569
'GUCY1A1'	2.19705	9.72348e-46	6.25	7.75	7.42	1.52	1.17	1.46	7.14	1.38333	3.61931e-48
'FOLH1'	2.17458	5.31378e-29	7.99	9.24	9.28	1.82	2.02	1.93	8.83667	1.92333	4.53558e-31
'HMGA2'	2.16193	3.9642e-118	26.83	27.59	28.28	6.19	5.36	5.41	27.5667	5.65333	2.7985e-121
'IL18RAP'	2.16086	0.000103436	1.35	0.84	1.57	0.23	0.25	0.34	1.25333	0.273333	9.08765e-06
'DNAJC6'	2.15897	0.03889	0.19	0.17	0.19	0.05	0.03	0.03	0.183333	0.0366667	0.00805904
'PLXNA4'	2.15129	1.51199e-81	6.1	7.02	7.09	1.43	1.07	1.5	6.73667	1.33333	2.13476e-84
'ADAMTS4'	2.13877	3.48432e-11	1.35	1.71	1.72	0.43	0.29	0.3	1.59333	0.34	1.08228e-12
'CPS1'	2.10935	2.12847e-08	1.01	0.99	1.12	0.24	0.17	0.27	1.04	0.226667	9.13839e-10
'ESAM'	2.10915	9.44738e-75	47.48	51.7	45.76	9.66	11.67	9.44	48.3133	10.2567	1.75827e-77
'ANTXR1'	2.09017	2.95099e-80	13.32	17.15	14.05	4.9	3.99	4.95	14.84	4.61333	4.73461e-83
'ADGRL3'	2.07427	2.26185e-25	2.32	2.18	2.12	0.42	0.38	0.67	2.20667	0.49	2.2935e-27
'CTNNA2'	2.07024	2.66006e-17	4.16	5.04	3.38	1.05	0.73	0.96	4.19333	0.913333	4.28491e-19
'PDGFRB'	2.06949	9.99663e-07	0.81	0.89	0.88	0.15	0.24	0.17	0.86	0.186667	5.73545e-08
'GPRASP2'	2.01335	3.1079e-11	3.41	3.17	2.5	0.98	0.4	0.74	3.02667	0.706667	9.59375e-13
'MTSS1'	2.01289	1.11469e-38	6.75	6.64	6.78	1.47	1.32	1.79	6.72333	1.52667	5.50833e-41
'RBPMS'	1.98733	2.41152e-09	4.02	3.27	3.57	0.94	0.65	0.79	3.62	0.793333	9.23936e-11
'IL18R1'	1.98387	3.10815e-07	1.28	1.66	1.94	0.36	0.34	0.36	1.62667	0.353333	1.62569e-08
'CDH2'	1.97302	5.65606e-105	28.2	28.37	28.29	6.96	6.09	6.86	28.2867	6.63667	5.44481e-108
'TENM3'	1.91614	1.18794e-06	0.43	0.64	0.61	0.19	0.08	0.19	0.56	0.153333	6.96817e-08
'SH3TC2'	1.91579	6.62836e-26	0.75	0.94	0.96	0.23	0.19	0.23	0.883333	0.216667	6.5084e-28
'FRMD4B'	1.91003	0.00209899	0.48	0.52	0.62	0.07	0.12	0.18	0.54	0.123333	0.000267391
'ASAP2'	1.88831	1.44246e-08	1.22	1.51	1.22	0.35	0.31	0.32	1.31667	0.326667	6.10976e-10
'B3GNT7'	1.88582	0.0457735	0.98	0.2	0.24	0.06	0.16	0.14	0.473333	0.12	0.00984973
'WWTR1'	1.8628	1.05426e-07	1.42	1.26	1.35	0.43	0.22	0.38	1.34333	0.343333	5.10825e-09
'DCLK2'	1.85697	7.34041e-08	1.75	1.89	2.32	0.83	0.37	0.42	1.98667	0.54	3.47905e-09
'HOPX'	1.84646	9.35503e-05	4.36	4.44	4.02	0.89	1.19	1.24	4.27333	1.10667	8.17109e-06
'INPP4B'	1.82921	2.83334e-35	4.6	4.59	4.4	1.37	1.08	1.28	4.53	1.24333	1.58196e-37
'PPP1R16B'	1.8126	0.000143489	0.76	0.49	0.6	0.19	0.18	0.15	0.616667	0.173333	1.30947e-05
'SSC5D'	1.80312	1.04742e-12	2.39	3.47	3.04	0.77	0.51	1	2.96667	0.76	2.70895e-14
'TTLL7'	1.78331	0.00689366	0.34	0.36	0.44	0.21	0.2	0.16	0.38	0.19	0.00103746
'NRXN3'	1.77351	2.6088e-05	0.57	0.65	0.44	0.17	0.13	0.14	0.553333	0.146667	1.99234e-06
'MARCKS'	1.76481	1.44829e-13	2.93	2.96	3.08	0.81	0.83	0.79	2.99	0.81	3.4762e-15
'DRP2'	1.76039	0.0178958	0.26	0.23	0.22	0.07	0.08	0.05	0.236667	0.0666667	0.00317672
'LAMB2'	1.72357	2.43872e-09	1.4	1.71	1.59	0.43	0.47	0.42	1.56667	0.44	9.40464e-11
'SEC14L2'	1.71934	0.00114209	1.32	1.09	0.78	0.26	0.23	0.34	1.06333	0.276667	0.000133985
'FGD6'	1.7164	1.96545e-05	0.5	0.6	0.46	0.16	0.15	0.13	0.52	0.146667	1.4626e-06
'MYO6'	1.68297	1.4365e-05	0.75	0.69	0.56	0.12	0.27	0.18	0.666667	0.19	1.0399e-06
'NHSL2'	1.68274	2.21272e-12	1.33	1.27	1.41	0.39	0.31	0.48	1.33667	0.393333	5.93581e-14
'ZNF117'	1.66097	1.33776e-13	18.21	14.67	16.16	5.78	4.88	3.64	16.3467	4.76667	3.17656e-15
'AR'	1.62146	1.307e-94	21.79	23.74	22.98	7.74	5.68	6.88	22.8367	6.76667	1.42595e-97
'ARHGEF26'	1.6104	0.00625393	0.58	0.75	0.81	0.16	0.12	0.19	0.713333	0.156667	0.000926732
'TIE1'	1.6035	2.91302e-07	1.91	2.29	2.14	0.49	0.65	0.78	2.11333	0.64	1.51614e-08
'CD34'	1.60131	1.19322e-163	136.31	142.84	142.79	47.3	38.96	47.56	140.647	44.6067	3.82885e-167
'THSD7A'	1.59845	0.0168831	0.2	0.18	0.21	0.08	0.03	0.06	0.196667	0.0566667	0.00295409
'ZNF836'	1.57806	0.0227767	0.47	0.45	0.53	0.1	0.18	0.17	0.483333	0.15	0.00419955
'TGFB1I1'	1.57061	3.16377e-08	7.08	7.31	4.96	1.76	2.45	1.76	6.45	1.99	1.41113e-09
'TAL1'	1.56624	5.94927e-32	9.56	10.66	10.98	3.54	2.78	3.35	10.4	3.22333	3.8944e-34
'GUCY1B1'	1.56426	9.6576e-16	5.85	5.6	5.8	2.16	1.65	1.58	5.75	1.79667	1.7912e-17
'MT1E'	1.54897	3.37161e-13	102.25	108.17	101.67	30.56	25.14	39	104.03	31.5667	8.4249e-15
'LRRC4'	1.5449	5.6435e-11	2.94	3.89	3.93	1.15	0.89	1.42	3.58667	1.15333	1.78917e-12
'ZNF704'	1.53903	2.10491e-06	0.41	0.45	0.57	0.14	0.13	0.18	0.476667	0.15	1.29345e-07
'EGR1'	1.53542	2.90196e-42	18.31	20.35	19.02	5.79	6.19	6.31	19.2267	6.09667	1.24779e-44
'NYNRIN'	1.52888	8.18942e-19	3.36	3.39	3.12	1.22	0.78	1.18	3.29	1.06	1.22983e-20
'BICC1'	1.5286	0.000403738	0.69	0.83	0.81	0.32	0.19	0.3	0.776667	0.27	4.12496e-05
'SLC46A3'	1.52541	0.001235	1.08	1.1	1.25	0.41	0.49	0.27	1.14333	0.39	0.000146502
'IRAG1'	1.51778	2.38276e-10	2.34	2.93	2.35	0.84	0.57	1.05	2.54	0.82	7.97253e-12
'PCDH7'	1.5006	0.00117517	0.52	0.62	0.68	0.19	0.2	0.21	0.606667	0.2	0.000138468
'CROCC2'	1.48662	0.000454218	0.56	0.68	0.55	0.24	0.21	0.14	0.596667	0.196667	4.7165e-05
'CSRP2'	1.47613	0.000226613	6.97	5.93	9.23	2.46	2.52	2.35	7.37667	2.44333	2.16258e-05
'ETV5'	1.46948	1.18794e-14	4.4	5.2	4.5	1.66	1.42	1.61	4.7	1.56333	2.50823e-16
'RNF150'	1.45189	8.48286e-05	0.59	0.49	0.57	0.26	0.14	0.2	0.55	0.2	7.33309e-06
'KIF26B'	1.44963	2.57711e-34	5.63	7.3	7.2	2.48	1.78	2.43	6.71	2.23	1.57121e-36
'EXD2'	1.44064	4.39815e-14	3.65	4.06	3.48	1.31	1.18	1.35	3.73	1.28	9.87905e-16
'EXT1'	1.4406	0.00330062	0.38	0.42	0.4	0.15	0.1	0.16	0.4	0.136667	0.000444827
'IGFBP4'	1.43157	5.53338e-112	137.7	142.67	142.3	46.51	49.17	48.23	140.89	47.97	4.26136e-115
'RASSF8'	1.4266	0.0145592	0.44	0.36	0.6	0.19	0.18	0.14	0.466667	0.17	0.00247978
'BCL6'	1.42426	6.4807e-08	2.99	2.7	2.62	0.96	0.95	1.06	2.77	0.99	3.05278e-09
'ADGRA2'	1.42097	8.36648e-119	54.7	59.23	59.82	21.54	17.98	20.93	57.9167	20.15	5.36933e-122
'SLIT2'	1.40534	0.00044255	0.57	0.59	0.57	0.27	0.16	0.2	0.576667	0.21	4.56694e-05
'PLEKHA5'	1.40088	1.43103e-13	4.62	6.85	5.71	1.99	1.69	1.77	5.72667	1.81667	3.42558e-15
'KIRREL1'	1.38924	2.36914e-14	2.79	2.86	2.55	1.14	0.82	0.96	2.73333	0.973333	5.13907e-16
'TM4SF1'	1.3819	0.039484	2.13	2.95	1.2	0.66	0.27	1.06	2.09333	0.663333	0.00820239
'PDE1A'	1.37863	3.81102e-12	6.86	6.9	7.38	2.06	2.8	2.8	7.04667	2.55333	1.05413e-13
'VSIG10'	1.36863	3.61407e-14	3.72	4.67	4.81	1.73	1.52	1.44	4.4	1.56333	8.07146e-16
'SCN5A'	1.36081	2.51787e-05	0.69	0.78	0.94	0.3	0.28	0.29	0.803333	0.29	1.90998e-06
'HUNK'	1.35827	8.3785e-09	2.21	2.09	2.53	0.82	0.82	0.77	2.27667	0.803333	3.43593e-10
'MPL'	1.3555	0.000498735	1.31	1.42	1.35	0.47	0.51	0.48	1.36	0.486667	5.23957e-05
'CHST2'	1.35544	0.0303847	0.61	0.47	0.6	0.14	0.2	0.26	0.56	0.2	0.00595271
'HDX'	1.3544	0.0308458	0.56	0.76	0.85	0.41	0.37	0.53	0.723333	0.436667	0.00606146
'DMPK'	1.34989	1.87905e-09	4.3	5.36	5.26	1.98	1.88	1.62	4.97333	1.82667	7.12692e-11
'SIX4'	1.34653	1.37796e-06	1.67	1.41	1.77	0.77	0.54	0.54	1.61667	0.616667	8.12695e-08
'CD109'	1.33595	1.34322e-31	7.27	8.35	8.52	3.19	2.29	3.35	8.04667	2.94333	9.13758e-34
'B3GNT9'	1.33263	6.09959e-06	2.51	3.88	3.94	1.34	1.2	1.23	3.44333	1.25667	4.11806e-07
'ERV3-1'	1.31757	5.42352e-33	33.67	37.53	37.12	14.91	9.9	15.37	36.1067	13.3933	3.44583e-35
'NAV1'	1.31581	1.03358e-49	13.12	15.03	14.18	5.79	4.33	5.54	14.11	5.22	3.18392e-52
'CCNJL'	1.30216	3.72234e-12	5.89	6	5.74	1.93	2.28	2.24	5.87667	2.15	1.02721e-13
'IGFBP5'	1.30155	0.00864039	0.36	0.67	0.75	0.22	0.16	0.29	0.593333	0.223333	0.00134913
'SHISA2'	1.29775	0.0237435	0.63	0.59	0.87	0.31	0.22	0.25	0.696667	0.26	0.00443114
'ZFHX3'	1.29758	3.19296e-09	6.18	6.84	6.58	2.82	1.76	2.87	6.53333	2.48333	1.24997e-10
'REEP2'	1.29657	8.03393e-05	4.88	3.38	3.27	1.15	1.7	1.46	3.84333	1.43667	6.91923e-06
'CENPVL3'	1.29168	4.06845e-05	3.54	5.46	4.44	1.65	1.5	1.98	4.48	1.71	3.24024e-06
'SH3BP5'	1.28977	0.0251848	1.14	1.12	1	0.29	0.62	0.37	1.08667	0.426667	0.00474538
'PRTFDC1'	1.28793	1.1259e-20	19.32	22	22.71	7.11	8.11	8.93	21.3433	8.05	1.51738e-22
'PCDHB14'	1.28759	0.00165297	0.9	1.1	1.24	0.54	0.33	0.37	1.08	0.413333	0.000202617
'MYRF'	1.28169	6.35642e-35	10.94	10.92	11.44	4.49	3.64	4.45	11.1	4.19333	3.63061e-37
'BCAR1'	1.27643	0.0439046	0.61	0.56	0.68	0.4	0.19	0.11	0.616667	0.233333	0.00935742
'MYO5C'	1.26408	0.00390692	0.56	0.55	0.62	0.26	0.21	0.2	0.576667	0.223333	0.000539326
'ATXN1'	1.2602	5.88255e-12	1.92	2.29	2.11	1.05	0.71	0.68	2.10667	0.813333	1.65355e-13
'PLCB4'	1.25915	0.0376657	0.42	0.35	0.61	0.13	0.15	0.19	0.46	0.156667	0.00775798
'DCHS1'	1.25698	2.02111e-35	6.57	6.61	6.28	2.65	2.18	2.68	6.48667	2.50333	1.10252e-37
'FOSB'	1.25136	5.81181e-08	3.32	4.09	3.79	1.71	1.04	1.6	3.73333	1.45	2.71904e-09
'TMSB15A'	1.24214	1.42623e-14	72.33	76.4	67.22	25.92	31.96	25.3	71.9833	27.7267	3.03881e-16
'LHFPL6'	1.23468	0.00578684	2.52	1.69	2.65	0.9	1.1	0.58	2.28667	0.86	0.000849345
'DAPK1'	1.23008	3.14709e-29	9.29	9.47	10	4.03	3.41	3.76	9.58667	3.73333	2.58521e-31
'CHST3'	1.22623	0.017391	0.46	0.44	0.39	0.21	0.14	0.16	0.43	0.17	0.00306927
'DUSP6'	1.22415	8.36648e-119	146.13	143.95	152.34	59.66	57.25	57.34	147.473	58.0833	5.23588e-122
'PPIC'	1.22296	1.79442e-06	8.39	9.55	9.26	3.82	3.97	2.89	9.06667	3.56	1.08596e-07
'ADGRD1'	1.22013	0.00340968	1.29	1.33	1.08	0.61	0.42	0.36	1.23333	0.463333	0.000461276
'RAI14'	1.21593	4.2411e-08	2.63	2.7	3.04	0.97	1.01	1.33	2.79	1.10333	1.92975e-09
'KRT7'	1.20594	0.00235672	3.8	4.98	2.64	1.71	1.64	1.2	3.80667	1.51667	0.000305669
'LCA5'	1.2032	0.00359613	0.96	1.11	0.86	0.46	0.36	0.36	0.976667	0.393333	0.000489039
'CUX2'	1.19841	3.6372e-48	15.53	17.27	16.81	6.95	6.05	7.02	16.5367	6.67333	1.19046e-50
'ZBED6CL'	1.19186	7.67785e-13	9.44	8.24	10.49	3.94	4.02	3.37	9.39	3.77667	1.96603e-14
'MREG'	1.19122	0.00104521	1.7	2.14	1.72	0.91	0.71	0.71	1.85333	0.776667	0.000120799
'MMP16'	1.19037	0.0240069	0.25	0.2	0.32	0.08	0.11	0.11	0.256667	0.1	0.00448955
'CTNND1'	1.18464	0.00011399	1.12	1.13	1.19	0.47	0.48	0.42	1.14667	0.456667	1.0088e-05
'MDK'	1.1797	3.49626e-50	240.83	243.95	218.12	93.73	90.87	92.17	234.3	92.2567	1.03214e-52
'MFAP2'	1.17626	8.76684e-23	56.19	58	52.54	22.82	22.47	22.43	55.5767	22.5733	1.04086e-24
'MICAL1'	1.17619	2.00063e-08	4.58	4.57	4.08	1.78	1.8	1.75	4.41	1.77667	8.56388e-10
'COLQ'	1.16433	0.0178175	1.05	1.2	1.32	0.68	0.45	0.37	1.19	0.5	0.00316169
'VASH2'	1.1614	5.04229e-10	4.97	4.69	5.19	2.63	1.57	2.04	4.95	2.08	1.75713e-11
'AEBP1'	1.1589	9.77199e-46	27.95	29.5	27.92	12.62	10.58	12.05	28.4567	11.75	3.70009e-48
'PKD2'	1.15741	2.4223e-17	7.62	7.93	7.47	3.56	2.78	3.23	7.67333	3.19	3.86968e-19
'GGTA1'	1.15597	7.61075e-16	24.38	26	27.19	10.33	10.17	10.76	25.8567	10.42	1.40668e-17
'CD24'	1.15331	8.66144e-06	5.52	4.95	5.54	2.42	1.45	2.73	5.33667	2.2	5.99219e-07
'FAM131B'	1.15079	0.0158311	1.73	0.88	0.84	0.61	0.24	0.32	1.15	0.39	0.00273707
'SYNE2'	1.14533	0.0468422	0.28	0.11	0.15	0.06	0.07	0.19	0.18	0.106667	0.0101248
'PLAC8L1'	1.14389	0.0332209	2.28	1.92	2.58	1.03	1.3	0.5	2.26	0.943333	0.00663479
'CCND3'	1.13467	1.85253e-16	20.92	19.48	19.63	8.44	7.1	9.22	20.01	8.25333	3.21001e-18
'DMWD'	1.12767	5.0443e-07	4.15	3.61	4.6	2.08	1.47	1.67	4.12	1.74	2.74196e-08
'ABCB4'	1.12485	0.000234406	1.55	2.14	2.03	0.97	0.75	0.65	1.90667	0.79	2.24899e-05
'MAN1A1'	1.12441	0.000142212	1.8	2.08	1.66	0.83	0.7	0.86	1.84667	0.796667	1.29325e-05
'TRIM71'	1.11941	2.62991e-44	19.38	19.93	22.2	9.58	7.4	9.13	20.5033	8.70333	1.02955e-46
'GYG2'	1.11937	0.024478	1.14	1.26	1.02	0.45	0.32	0.59	1.14	0.453333	0.00459492
'FGL2'	1.11841	0.0435549	0.99	0.5	0.68	0.33	0.22	0.39	0.723333	0.313333	0.00926332
'IFI44'	1.11725	0.0134741	2.4	2.46	2.41	1.08	0.91	1.09	2.42333	1.02667	0.00226298
'ARNTL2'	1.11293	1.5552e-11	3.35	3.4	4.1	1.44	1.64	1.52	3.61667	1.53333	4.59114e-13
'MOXD1'	1.11118	0.0022196	1.83	2	2.07	0.79	1.04	0.67	1.96667	0.833333	0.000285178
'CYTL1'	1.10941	1.05682e-25	79.62	74.55	77.29	34.45	29.08	35.18	77.1533	32.9033	1.05804e-27
'CTTNBP2NL'	1.10861	1.99854e-07	2.59	2.56	2.43	1.27	1	0.95	2.52667	1.07333	1.00812e-08
'RNF152'	1.10381	0.00890036	0.58	0.44	0.48	0.17	0.19	0.29	0.5	0.216667	0.00139657
'RGPD4'	1.10194	0.000298689	1.17	1.08	1.18	0.63	0.38	0.4	1.14333	0.47	2.93859e-05
'PTGIR'	1.09936	1.12878e-10	10.42	10.69	10.92	3.81	4.92	4.82	10.6767	4.51667	3.69451e-12
'DLC1'	1.09657	0.000213611	1.21	1.5	1.29	0.6	0.51	0.58	1.33333	0.563333	2.02617e-05
'ACTR3C'	1.09619	9.37091e-06	3.67	3.94	3.39	1.92	1.46	2.56	3.66667	1.98	6.53113e-07
'LAMC2'	1.09611	0.0331617	0.95	0.61	0.67	0.43	0.43	0.12	0.743333	0.326667	0.00662085
'TCF7L1'	1.09074	0.00328451	2	1.72	2.2	0.76	0.74	0.97	1.97333	0.823333	0.000442446
'RAG1'	1.08724	0.0483757	0.5	0.35	0.45	0.26	0.15	0.16	0.433333	0.19	0.0105463
'TBC1D8'	1.08597	4.77567e-15	9.4	8.49	10.27	4.43	3.5	3.96	9.38667	3.96333	9.62366e-17
'ELANE'	1.08511	5.48821e-78	2352.28	2499.18	2531.48	990.46	1065.11	1120.74	2460.98	1058.77	9.15759e-81
'MFSD6'	1.07902	1.38716e-12	5.47	6.46	6.7	2.93	2.3	2.88	6.21	2.70333	3.62325e-14
'ITSN1'	1.07808	0.000162763	1.5	1.83	1.48	0.76	0.56	0.75	1.60333	0.69	1.50521e-05
'RCBTB2'	1.06592	4.86203e-30	32.18	28.18	30.48	14.39	12.68	12.9	30.28	13.3233	3.74434e-32
'TEAD2'	1.06504	7.04609e-32	49.33	47.04	45.79	20.13	20.93	20.96	47.3867	20.6733	4.70282e-34
'APBB2'	1.05975	7.59296e-15	5.51	6.36	6.02	3.16	2.37	2.16	5.96333	2.56333	1.55933e-16
'OTUD7B'	1.05845	4.06668e-07	2.59	2.48	1.97	1.2	1	0.88	2.34667	1.02667	2.15313e-08
'LRRC61'	1.05736	8.66635e-13	17.71	16.27	17.36	7.62	7.58	7.33	17.1133	7.51	2.22471e-14
'MSANTD3-TMEFF1'	1.0532	1.41284e-05	8.28	5.99	5.54	3.34	2.1	3.45	6.60333	2.96333	1.0214e-06
'DPYSL2'	1.04815	5.07774e-50	33.13	33.59	33.82	15.35	14.64	14.89	33.5133	14.96	1.5316e-52
'ZNF462'	1.04448	2.2344e-19	9.25	9.92	9.15	4.87	3.17	4.79	9.44	4.27667	3.24076e-21
'MCUB'	1.03793	6.14719e-09	10.39	8.86	9.97	4.78	4.23	4.06	9.74	4.35667	2.48933e-10
'SPA17'	1.03745	0.00405478	5.56	3.26	5.83	1.77	2.46	1.86	4.88333	2.03	0.000563121
'LANCL3'	1.03602	8.0123e-07	1.24	1.62	1.45	0.69	0.64	0.62	1.43667	0.65	4.5147e-08
'STAR'	1.03375	7.03807e-05	4.25	3.94	3.71	1.91	1.68	1.77	3.96667	1.78667	5.98023e-06
'IFT81'	1.03121	4.69862e-07	5.35	5.5	5.29	2.42	2.22	2.58	5.38	2.40667	2.53295e-08
'SUCNR1'	1.02958	1.58773e-12	7.65	8.1	8.05	4.36	2.96	3.45	7.93333	3.59	4.21845e-14
'ZCCHC24'	1.01871	0.0291706	0.91	0.88	0.65	0.4	0.36	0.31	0.813333	0.356667	0.00566682
'KIAA0754'	1.01008	0.0471346	0.39	0.35	0.61	0.25	0.17	0.2	0.45	0.206667	0.0102092
'TRPC1'	1.00498	0.0267298	0.8	0.76	0.7	0.32	0.29	0.23	0.753333	0.28	0.00510683
'VIM'	1.00431	0.009877	4.09	2.37	2.96	1.51	1.33	1.52	3.14	1.45333	0.00157391
'LRRC17'	1.00322	1.46967e-11	13.52	15.55	13.73	6.3	6.22	6.88	14.2667	6.46667	4.32921e-13
'ENAH'	1.00303	2.28365e-19	7.24	8.61	8.2	4.11	3.05	4.08	8.01667	3.74667	3.32684e-21
'PECAM1'	1.00286	1.2897e-09	5.95	5.79	6.09	2.67	2.64	2.96	5.94333	2.75667	4.70124e-11
'GARRE1'	1.00161	0.00536702	1.16	1.01	0.91	0.63	0.32	0.86	1.02667	0.603333	0.000777211
'KRT18'	1.00088	0.00431458	6.23	6.98	3.97	3.33	2.39	2.21	5.72667	2.64333	0.000606123
'FOS'	0.998944	3.64572e-09	11.7	11.06	10.44	5.17	4.94	5.17	11.0667	5.09333	1.44125e-10
'FSD1'	0.99158	3.29069e-06	7.94	9.1	8.23	3.69	4.05	3.88	8.42333	3.87333	2.09918e-07
'STON2'	0.988985	0.0183102	0.4	0.54	0.62	0.17	0.17	0.26	0.52	0.2	0.00326087
'SALL3'	0.982737	0.0038695	0.93	1	1.07	0.49	0.49	0.41	1	0.463333	0.00053292
'FAT4'	0.979097	0.0376903	0.16	0.26	0.21	0.11	0.09	0.1	0.21	0.1	0.0077693
'HNRNPLL'	0.973183	4.9756e-06	5.14	6.21	6.28	3.18	2.91	2.57	5.87667	2.88667	3.28258e-07
'SLIT1'	0.957289	0.00925164	0.66	0.69	0.77	0.46	0.23	0.32	0.706667	0.336667	0.0014606
'PAG1'	0.952272	1.4344e-14	3.39	3.96	3.94	1.89	1.67	1.76	3.76333	1.77333	3.06544e-16
'CD53'	0.951723	4.52202e-43	125.15	132.55	125.11	61.06	59.34	61.11	127.603	60.5033	1.82831e-45
'NMT2'	0.944873	8.72481e-05	4.1	4.94	4.49	2.35	1.94	2.21	4.51	2.16667	7.56464e-06
'WNK2'	0.941608	1.46507e-12	4.5	4.55	4.78	2.38	1.85	2.41	4.61	2.21333	3.84556e-14
'NSUN7'	0.940514	4.43543e-05	3.13	4.48	4.49	2.22	2.51	1.46	4.03333	2.06333	3.57806e-06
'TMEM132A'	0.93889	0.0201535	1.08	1.42	1.62	0.53	0.66	0.8	1.37333	0.663333	0.00365511
'TRPV3'	0.937765	3.13325e-11	5.55	4.96	5.07	2.57	2.38	2.54	5.19333	2.49667	9.69212e-13
'DST'	0.934121	0.000440847	0.53	0.78	0.52	0.35	0.23	0.27	0.61	0.283333	4.54653e-05
'PGAP1'	0.933955	1.46739e-12	2.93	3.33	3.4	1.66	1.36	1.65	3.22	1.55667	3.87046e-14
'PLXNB1'	0.933524	9.6194e-25	10.68	11.45	10.55	5.47	4.96	5.51	10.8933	5.31333	1.01244e-26
'CAVIN4'	0.93029	0.0438182	1.26	1.79	1.03	0.76	0.67	0.54	1.36	0.656667	0.00932743
'DSEL'	0.923765	0.0124762	0.48	0.57	0.7	0.27	0.32	0.26	0.583333	0.283333	0.00206896
'ITGA3'	0.922247	0.00282139	1.79	1.4	1.41	0.85	0.71	0.69	1.53333	0.75	0.000371718
'CECR2'	0.919895	2.96581e-08	2.28	2.6	2.24	1.25	0.98	1.27	2.37333	1.16667	1.31712e-09
'RAB27B'	0.918983	7.94221e-07	2.57	2.35	2.72	1.39	1.48	1.75	2.54667	1.54	4.4624e-08
'ZNF816-ZNF321P'	0.913574	0.000278332	4.06	4.71	4.31	2.71	1.87	1.84	4.36	2.14	2.71152e-05
'CDC42BPA'	0.912077	9.517e-06	1.37	1.63	1.61	0.79	0.56	0.89	1.53667	0.746667	6.65127e-07
'RHOBTB3'	0.911319	4.25331e-18	10.21	10.6	11.14	5.17	4.95	5.25	10.65	5.12333	6.6603e-20
'RASL11B'	0.906793	0.000250366	5.79	6.9	5.81	3.18	2.42	3.51	6.16667	3.03667	2.41979e-05
'BIN1'	0.904499	1.95323e-22	47.4	47.42	44.15	23.05	23.18	21.72	46.3233	22.65	2.35662e-24
'TSPAN7'	0.903281	1.34823e-39	108.53	115.95	114.82	57.03	55.71	53.91	113.1	55.55	6.40283e-42
'IKZF4'	0.895686	1.03688e-11	7.15	6.8	6.8	3.56	3.01	3.96	6.91667	3.51	3.00112e-13
'STYXL2'	0.889819	8.28098e-17	13.69	16.17	14.74	8.03	6.55	7.57	14.8667	7.38333	1.38176e-18
'KRT19'	0.88959	0.00448863	6.52	6.53	5.6	3.56	3.27	2.42	6.21667	3.08333	0.000634319
'CBX5'	0.888524	1.36674e-29	25.73	27.79	28.57	15.24	11.17	14.55	27.3633	13.6533	1.09641e-31
'HDAC9'	0.887242	1.11181e-14	9.75	11.38	11.4	5.89	4.92	5.22	10.8433	5.34333	2.34035e-16
'LRRC70'	0.883227	0.0163123	2.82	2.72	3.02	1.92	1.27	1.1	2.85333	1.43	0.00283708
'ANGPT1'	0.880449	2.92185e-08	5.99	6.12	7.15	3.67	3.16	2.79	6.42	3.20667	1.29385e-09
'EMP2'	0.877756	1.17375e-05	3.17	3.37	2.81	1.68	1.39	1.62	3.11667	1.56333	8.33969e-07
'CCDC191'	0.875391	0.00421185	1.76	1.73	1.98	1.12	0.59	0.77	1.82333	0.826667	0.000588718
'CCDC149'	0.862658	0.00506316	1.76	1.68	1.71	1.12	0.89	0.72	1.71667	0.91	0.000726883
'LPIN3'	0.85475	0.000508891	2.41	3.2	2.81	1.38	1.03	1.61	2.80667	1.34	5.36912e-05
'RNF175'	0.851634	1.94796e-05	14.5	11.78	14.73	6.92	7.57	6.87	13.67	7.12	1.44641e-06
'PRX'	0.851467	1.38816e-05	3.45	3.98	3.36	1.75	2.14	1.72	3.59667	1.87	1.00223e-06
'LOC107987433'	0.851161	1.53333e-07	6.57	7.75	8.12	3.65	3.86	3.91	7.48	3.80667	7.60662e-09
'SALL2'	0.848767	0.000933742	1.89	2.17	2.07	1	1.08	1.11	2.04333	1.06333	0.000106066
'PTGS2'	0.848439	0.00981936	1.66	1.53	1.28	0.84	0.75	0.7	1.49	0.763333	0.0015622
'STAP2'	0.843534	0.0201465	4.23	4.45	4.86	2.05	2.15	2.85	4.51333	2.35	0.00365254
'TSPYL4'	0.833825	7.04126e-14	11.3	12.21	11.93	6.12	5.85	6.33	11.8133	6.1	1.59515e-15
'IRAK1BP1'	0.833789	4.76511e-06	5.43	6.77	7.92	3.86	4.28	6.22	6.70667	4.78667	3.1376e-07
'SERAC1'	0.83025	0.0010222	2.75	2.89	2.73	1.17	1.5	1.66	2.79	1.44333	0.00011782
'CC2D2A'	0.828482	1.42741e-06	5.54	5.29	6.17	3.22	2.32	3.38	5.66667	2.97333	8.48278e-08
'ELOVL7'	0.827254	0.027907	1.5	1.48	1.56	0.89	0.58	0.74	1.51333	0.736667	0.00537829
'IFIT2'	0.825927	1.98684e-05	5.01	4.7	5.12	2.48	2.64	2.58	4.94333	2.56667	1.48038e-06
'LAMB1'	0.82258	6.52867e-29	26.48	27.53	28.77	15.42	12.7	15.14	27.5933	14.42	5.61444e-31
'SLC2A3'	0.821893	8.53883e-19	19.37	20.94	22.07	10.51	10.75	11.19	20.7933	10.8167	1.28778e-20
'RAB9B'	0.820573	0.00118426	3.05	2.91	3.29	2.1	1.47	1.27	3.08333	1.61333	0.000139746
'TSPAN9'	0.816243	0.00363815	1.91	2.14	2.15	1.07	0.87	1.34	2.06667	1.09333	0.000495758
'MT2A'	0.815163	5.58534e-30	1196.75	1202.12	1179.03	581.14	618.17	640.7	1192.63	613.337	4.33722e-32
'SHANK3'	0.813664	1.80365e-21	29.53	35.74	32.06	18.05	14.19	18.87	32.4433	17.0367	2.31505e-23
'TLE1'	0.812794	2.65701e-08	8.47	9.19	8.83	4.87	4.56	3.93	8.83	4.45333	1.16634e-09
'BTBD9'	0.810298	0.000337951	1.4	1.32	1.67	0.81	0.74	0.84	1.46333	0.796667	3.37257e-05
'AIF1L'	0.810282	2.98695e-39	69.66	74.28	70.78	39.07	34.98	38.69	71.5733	37.58	1.45686e-41
'ITGA2'	0.808931	0.000425633	1.49	1.47	1.74	0.97	0.75	0.75	1.56667	0.823333	4.37871e-05
'DOK4'	0.80392	9.14139e-17	25.04	24.46	25.77	13.87	12.32	13.48	25.09	13.2233	1.54879e-18
'CCDC50'	0.80052	6.94931e-15	7.94	9.74	8.71	5.3	4.23	4.82	8.79667	4.78333	1.41823e-16
'CD96'	0.794773	1.24844e-21	31.68	33.2	36.72	17.52	14.98	19.31	33.8667	17.27	1.57036e-23
'GIMAP6'	0.794749	1.38134e-08	9.6	9.56	9.12	5.53	4.69	4.71	9.42667	4.97667	5.82427e-10
'MYO1B'	0.794675	6.0361e-12	10.83	10.83	10.46	6.43	4.79	5.92	10.7067	5.71333	1.70058e-13
'ITM2A'	0.787678	8.59808e-08	19.93	20.26	23.76	12.08	11.7	10.29	21.3167	11.3567	4.1164e-09
'FAM13A'	0.780254	0.000205618	2.98	2.45	2.52	1.62	1.08	1.43	2.65	1.37667	1.94375e-05
'PPP2R3A'	0.774534	0.000273899	1.93	2.18	2.03	1.04	1.01	1.26	2.04667	1.10333	2.66657e-05
'SLC36A1'	0.774158	1.13859e-06	4.99	5.31	5.03	3.24	2.02	2.95	5.11	2.73667	6.64212e-08
'LDLRAD4'	0.773034	0.000186286	1.45	1.7	1.84	0.94	0.89	0.82	1.66333	0.883333	1.74665e-05
'PTK7'	0.770214	7.66425e-31	42.17	42.24	43.24	22.52	22.4	23.85	42.55	22.9233	5.36134e-33
'LAMA5'	0.757873	1.81528e-15	10.92	13.06	11.3	6.78	5.32	7.16	11.76	6.42	3.51826e-17
'ADCY6'	0.754683	2.48043e-14	10.57	10.63	10.5	6.25	5.13	5.93	10.5667	5.77	5.42822e-16
'NOL4L'	0.750554	5.55512e-14	12.99	15.17	13.95	9.24	6.54	7.11	14.0367	7.63	1.25135e-15
'ZNF484'	0.750255	0.00486902	2.15	2.19	2.23	1.52	0.94	1.09	2.19	1.18333	0.000695262
'E2F7'	0.749879	1.00209e-07	5.22	5.63	5.71	3.37	2.61	2.99	5.52	2.99	4.84259e-09
'SGCB'	0.74273	0.0483129	1.08	1.29	1.49	0.77	0.69	0.66	1.28667	0.706667	0.0105264
'BACE1'	0.742722	2.03278e-13	10.18	10.52	11.11	5.85	5.57	6.05	10.6033	5.82333	5.00955e-15
'NRGN'	0.74106	1.06797e-12	60.27	71.7	72.5	36.55	38.34	37.25	68.1567	37.38	2.76898e-14
'MSANTD2'	0.738815	0.0123274	1.47	1.55	1.89	0.93	0.93	0.91	1.63667	0.923333	0.00203874
'TMEM121B'	0.738808	0.00049258	3.38	3.62	3.58	1.95	1.75	2.18	3.52667	1.96	5.16858e-05
'LGALS3BP'	0.73868	8.26811e-42	214.22	208.99	205.17	117.73	110.97	117.84	209.46	115.513	3.60821e-44
'DLG5'	0.735359	1.42915e-06	3.58	4.39	4	2.52	1.88	2.34	3.99	2.24667	8.50227e-08
'DSC2'	0.730487	5.56596e-15	14.63	16.18	16.86	9.68	8.06	8.67	15.89	8.80333	1.12519e-16
'CLDN12'	0.726096	0.000743316	3.58	4.29	4.87	2.52	2.13	2.44	4.24667	2.36333	8.16054e-05
'MYO10'	0.725563	1.9278e-16	15.08	17.7	16.37	10.37	8.13	9.94	16.3833	9.48	3.36518e-18
'GREB1'	0.725537	2.31988e-09	6.77	7.55	8.67	5.04	3.94	4.78	7.66333	4.58667	8.87336e-11
'RTKN2'	0.72145	6.5972e-12	11.35	11.01	11.68	7.38	5.58	6.7	11.3467	6.55333	1.86713e-13
'ZNF850'	0.720542	2.11194e-07	3.62	4.15	4.38	2.36	2.13	2.3	4.05	2.26333	1.08259e-08
'PRKCH'	0.720254	7.60707e-12	15.63	17.02	17.51	10.3	8.9	9.44	16.72	9.54667	2.16759e-13
'IFIT1'	0.718772	0.00490714	3.32	3.02	2.43	1.4	1.98	1.5	2.92333	1.62667	0.000701335
'ZNF682'	0.718192	0.0340628	2.35	1.7	2.58	1.29	1.33	1.09	2.21	1.23667	0.00683506
'KRT8'	0.718164	0.00108853	11.56	8.8	8.87	4.97	6.04	5.31	9.74333	5.44	0.000126723
'CELSR1'	0.715829	8.54344e-11	5.48	6.36	5.84	3.69	2.7	3.5	5.89333	3.29667	2.76886e-12
'ARL3'	0.713075	0.000711524	3.95	3.77	3.67	2.09	2.25	2.03	3.79667	2.12333	7.78101e-05
'PDE9A'	0.712105	2.06513e-05	10.81	12.4	12.31	6.84	6.95	6.01	11.84	6.6	1.54666e-06
'FNBP1L'	0.710039	4.17447e-14	16.64	20.5	18.22	12.14	8.77	10.02	18.4533	10.31	9.34983e-16
'IFIT3'	0.703669	6.42576e-07	14.61	13.95	14.73	8.65	8.6	7.2	14.43	8.15	3.56299e-08
'KIF3A'	0.70337	0.00113869	2.96	2.97	3.08	1.98	1.68	1.68	3.00333	1.78	0.000133513
'STK32B'	0.699663	2.15315e-07	11.36	15.37	12.57	8.71	6.33	9.12	13.1	8.05333	1.10822e-08
'ZNF709'	0.69817	0.048682	1.38	1.38	1.28	0.99	0.5	0.82	1.34667	0.77	0.0106234
'TP53INP1'	0.697627	1.8943e-06	4.92	4.76	5.23	2.97	2.51	3.03	4.97	2.83667	1.1537e-07
'TP53I3'	0.696221	1.50876e-06	30.57	29.26	26.66	18.81	13.89	16.76	28.83	16.4867	9.00493e-08
'MAGEE1'	0.694496	0.0333056	1.95	1.98	1.79	1.11	0.94	1.21	1.90667	1.08667	0.00665598
'MAGI1'	0.692858	0.000390045	1.9	2.47	2.67	1.5	1.16	1.36	2.34667	1.34	3.96754e-05
'DCBLD2'	0.692006	7.72542e-07	5.3	5.51	6.22	3.06	3.2	3.56	5.67667	3.27333	4.32826e-08
'HOXA5'	0.689632	0.000398281	10.77	12.23	14.84	6.51	7.2	7.8	12.6133	7.17	4.06153e-05
'KCNIP1'	0.687257	0.0345713	3.77	4.01	3.67	2.66	2.05	1.74	3.81667	2.15	0.00696218
'PHC1'	0.686591	1.52125e-07	7.67	7.84	7.92	4.64	3.6	5.03	7.81	4.42333	7.53695e-09
'ATP13A2'	0.682665	2.64217e-11	15.01	14.48	14.74	8.97	8.08	8.36	14.7433	8.47	8.10524e-13
'GAS2L3'	0.681608	0.0440843	1.16	1.68	1.53	0.73	0.66	1.04	1.45667	0.81	0.00941269
'NCKAP1'	0.67934	0.00530104	2.38	2.12	2.48	1.5	1.31	1.34	2.32667	1.38333	0.000766137
'LPAR6'	0.678261	7.70111e-08	19.99	20.09	19.95	11.45	10.63	12	20.01	11.36	3.65731e-09
'DYNC2H1'	0.676874	0.017199	0.76	0.73	0.76	0.36	0.33	0.59	0.75	0.426667	0.00302434
'ARHGEF12'	0.675126	2.58638e-14	19.09	21.64	21.34	13.43	9.81	12.68	20.69	11.9733	5.67669e-16
'CYP46A1'	0.675051	0.000303326	9.39	11.72	10.99	6.7	6.09	5.91	10.7	6.23333	2.99588e-05
'DBN1'	0.673879	2.50727e-25	83.18	89.22	80.9	49.4	47.23	49.7	84.4333	48.7767	2.55844e-27
'SLC44A2'	0.673239	2.45297e-08	14.21	14.49	13.81	9.43	7.09	8.07	14.17	8.19667	1.06418e-09
'SFXN5'	0.672963	0.00597719	2.54	2.74	2.9	1.78	1.52	1.39	2.72667	1.56333	0.000879969
'KLHL13'	0.671702	0.0014864	5.21	4.94	5.87	3.29	2.28	3.83	5.34	3.13333	0.0001801
'PDLIM7'	0.671341	8.64249e-11	41.91	44.46	42.32	24.21	25.27	26.32	42.8967	25.2667	2.80651e-12
'C1orf21'	0.670183	1.66203e-05	2.43	2.7	2.42	1.54	1.23	1.62	2.51667	1.46333	1.2181e-06
'GSTO2'	0.666074	4.40033e-06	5.39	6.83	6.16	4.34	4.72	3.48	6.12667	4.18	2.88611e-07
'GPC4'	0.658459	2.07694e-07	7.84	8.85	9.59	5.85	4.58	4.92	8.76	5.11667	1.057e-08
'TCTN1'	0.654967	0.000602034	9.29	8.76	11.27	5.6	5.74	6.27	9.77333	5.87	6.4948e-05
'VPS35L'	0.65343	0.0230923	3.05	2.4	2.7	2.07	1.56	1.25	2.71667	1.62667	0.00427548
'ZNF211'	0.652551	0.00133589	4.85	4.26	4.25	2.86	2.72	2.28	4.45333	2.62	0.000159977
'AKTIP'	0.649657	0.0410617	3.98	3.63	4.22	2.83	2.32	2.18	3.94333	2.44333	0.00861184
'OPHN1'	0.648995	1.7085e-06	4.32	5.54	5.18	3.15	2.6	3.05	5.01333	2.93333	1.03286e-07
'FZD6'	0.645694	1.51971e-06	8.49	9.35	9.69	5.29	5.11	5.77	9.17667	5.39	9.09956e-08
'ACY3'	0.645646	4.08125e-05	25.74	25.41	21.44	13.24	15.23	14.05	24.1967	14.1733	3.25306e-06
'AAK1'	0.64414	0.000177886	2.54	2.39	2.33	1.7	1.33	1.43	2.42	1.48667	1.6542e-05
'B4GALNT2'	0.643369	0.0381685	0.85	1.14	1.02	0.79	0.42	0.57	1.00333	0.593333	0.00788503
'FARP1'	0.641869	8.40304e-09	10.2	10.52	9.8	6.34	5.67	6.01	10.1733	6.00667	3.45138e-10
'SLC44A1'	0.641753	0.0195875	4.28	3	2.33	1.86	1.97	1.89	3.20333	1.90667	0.00353234
'RALGPS1'	0.641103	0.0195461	1.31	1.32	1.72	1.24	0.79	1.01	1.45	1.01333	0.00352236
'ATP7B'	0.640581	0.00585269	2.1	2.03	1.81	1.02	1.14	1.37	1.98	1.17667	0.000859762
'MAP1B'	0.64044	0.0172784	0.7	0.86	0.87	0.54	0.4	0.5	0.81	0.48	0.00304162
'SYNM'	0.63845	2.1765e-06	4.13	5.05	4.74	2.86	2.55	2.77	4.64	2.72667	1.34233e-07
'SERPINB9'	0.635713	0.00196275	5.97	6.1	5.48	3.86	1.96	3.35	5.85	3.05667	0.000247517
'WDR19'	0.634122	0.00858398	2.61	2.93	2.75	1.88	1.26	1.81	2.76333	1.65	0.00133701
'PHLPP2'	0.632401	0.00064989	2.23	2.33	2.62	1.6	1.1	1.57	2.39333	1.42333	7.05277e-05
'CASTOR2'	0.632079	5.65674e-05	4.11	4.19	5.7	3.25	2.95	2.74	4.66667	2.98	4.68672e-06
'SNED1'	0.631988	4.05802e-11	10.24	12.12	12	7.78	5.79	7.11	11.4533	6.89333	1.26308e-12
'PRAG1'	0.631555	2.53575e-05	6.74	7.09	5.85	4.34	3.28	4.11	6.56	3.91	1.92602e-06
'MEAK7'	0.630346	0.0175303	2.1	3.7	3.07	1.92	1.48	1.65	2.95667	1.68333	0.00309723
'HOXD13'	0.627765	9.09951e-07	15.2	16.06	17.32	9.5	9.56	9.81	16.1933	9.62333	5.16818e-08
'AMOT'	0.624911	0.000135772	4.06	3.97	4.44	2.76	1.87	3.01	4.15667	2.54667	1.22772e-05
'ZNF329'	0.624506	0.000459966	6.1	5.4	6.38	3.29	3.85	3.48	5.96	3.54	4.77913e-05
'MC1R'	0.621553	0.0194505	5.6	4.6	5.25	2.93	3.3	2.99	5.15	3.07333	0.0035001
'ADSS1'	0.620475	9.93119e-06	19.12	19.36	19.19	11.42	11.41	11.59	19.2233	11.4733	6.95349e-07
'SH2B3'	0.619903	1.63756e-19	45.45	49.58	46.71	30.1	25.19	29.44	47.2467	28.2433	2.34357e-21
'PTPRK'	0.619817	9.64836e-09	9.37	10.22	9.88	6.61	4.91	6.38	9.82333	5.96667	3.98764e-10
'ARHGEF3'	0.619621	3.48503e-09	18.76	20.92	23.34	12.8	11.29	13.86	21.0067	12.65	1.37549e-10
'DIP2C'	0.616587	0.00430347	1.63	1.78	2.03	1.15	0.97	1.3	1.81333	1.14	0.000603733
'EPB41L5'	0.615519	2.82044e-05	4.57	4.21	4.55	2.82	2.57	2.63	4.44333	2.67333	2.16845e-06
'TTC14'	0.615295	2.59773e-14	32.77	30.31	32.06	18.91	19.66	19.21	31.7133	19.26	5.71828e-16
'LAMC1'	0.611773	1.45041e-13	20.79	22.4	21.83	14.68	10.9	13.7	21.6733	13.0933	3.4906e-15
'CHD7'	0.611371	6.20685e-16	14.58	15.94	15.76	10.16	8.06	9.72	15.4267	9.31333	1.12729e-17
'PTPRM'	0.610334	1.05482e-06	8.91	8.49	9.33	6.04	4.53	5.65	8.91	5.40667	6.09251e-08
'DERPC'	0.608545	1.09599e-06	38.79	53.19	46.04	35.92	29.46	28.62	46.0067	31.3333	6.35143e-08
'ITPKA'	0.606376	0.00655588	10.47	9.64	10.46	5.87	6.75	5.29	10.19	5.97	0.000977786
'STX3'	0.606145	1.3988e-09	23.15	26.15	22.49	13.45	12.66	16.75	23.93	14.2867	5.22463e-11
'TNFRSF1B'	0.605235	0.000155354	7.5	6.54	7.42	4.06	4.03	4.92	7.15333	4.33667	1.42473e-05
'UEVLD'	0.605071	0.00370628	3.51	4.77	4.1	2.49	2.65	2.04	4.12667	2.39333	0.000506396
'ZNF286A'	0.60314	1.57978e-05	5.48	5.84	6.36	3.8	3.16	3.7	5.89333	3.55333	1.15376e-06
'DUSP1'	0.60265	0.000107401	15.48	14.2	15.65	10.73	8.58	8.19	15.11	9.16667	9.44294e-06
'DUSP10'	0.59778	0.0234878	3.49	3.22	3.86	2.65	1.77	2.26	3.52333	2.22667	0.00436232
'WSB2'	0.597342	5.5181e-06	14.14	13.58	14.64	9.59	7.84	8.17	14.12	8.53333	3.67944e-07
'KIF3C'	0.59581	2.1177e-10	13.46	14.59	14	9.27	7.67	8.68	14.0167	8.54	6.9992e-12
'RPGRIP1L'	0.59357	8.04562e-05	6.66	7.14	7.7	4.36	3.79	3.94	7.16667	4.03	6.93445e-06
'ADAMTS3'	0.58978	1.10693e-05	5.46	6.58	6.17	4.07	3.4	3.65	6.07	3.70667	7.84271e-07
'IFT88'	0.589501	0.020875	4.69	4.25	3.79	2.21	2.66	2.75	4.24333	2.54	0.0038007
'TLCD5'	0.589293	0.00095054	4.91	5.19	4.75	3.13	2.69	3.39	4.95	3.07	0.000108368
'SLC16A10'	0.586341	4.35652e-05	5.23	3.91	4.91	3.98	2.76	3.73	4.68333	3.49	3.49763e-06
'FMNL3'	0.585862	7.73111e-08	3.9	4.5	4.48	2.8	2.34	2.78	4.29333	2.64	3.67652e-09
'NFAT5'	0.585589	4.13061e-09	10.57	13.05	13.48	8.79	6.18	7.55	12.3667	7.50667	1.6409e-10
'PBK'	0.584767	0.00233994	10.04	10.82	12.58	7.72	6.45	6.27	11.1467	6.81333	0.000302892
'ABI2'	0.583085	7.94905e-15	21.24	21.48	21.32	14.7	12.93	13.12	21.3467	13.5833	1.63756e-16
'SFMBT1'	0.582674	3.21595e-12	12.94	13.84	14.29	9.01	7.55	8.87	13.69	8.47667	8.79217e-14
'ACVR2B'	0.58222	1.34577e-09	8.59	9.96	10.2	6.5	4.91	6.25	9.58333	5.88667	5.00063e-11
'SPTBN1'	0.581462	0.00290869	96.45	115.55	108.53	76.05	50.29	71.59	106.843	65.9767	0.000385473
'SPINDOC'	0.581351	1.92703e-13	60.48	61.25	61.67	39.93	34.06	38.89	61.1333	37.6267	4.69947e-15
'ZNF805'	0.579318	0.000540889	1.93	2.19	2.23	1.4	1.19	1.33	2.11667	1.30667	5.74838e-05
'ZNF620'	0.578997	0.0325159	3.75	3.16	4.15	2.73	2.1	2.05	3.68667	2.29333	0.00646479
'CBLB'	0.578741	0.00165297	3.24	3.38	3.07	2	1.84	2.5	3.23	2.11333	0.000202472
'SMO'	0.577754	0.000330807	6.29	5.87	6.2	3.72	3.45	4.16	6.12	3.77667	3.29491e-05
'POGLUT2'	0.577448	6.32823e-05	17.39	16.78	15.92	9.61	10.73	10.47	16.6967	10.27	5.29586e-06
'DZIP3'	0.577285	0.000142724	5.66	5.79	5.36	3.92	3.28	3.36	5.60333	3.52	1.29943e-05
'UGDH'	0.576383	7.52034e-05	10.86	9.55	11.09	6.11	6.41	6.87	10.5	6.46333	6.41898e-06
'SLC38A7'	0.575098	3.56062e-05	9.11	10.81	9.42	6.26	4.97	6.62	9.78	5.95	2.81256e-06
'MED12L'	0.574881	0.00784916	1.8	2.57	1.79	1.36	0.83	1.32	2.05333	1.17	0.00120745
'HIP1R'	0.574439	0.000320155	5.91	5.98	5.4	3.28	3.26	3.98	5.76333	3.50667	3.17853e-05
'ELK3'	0.572197	5.59968e-19	43.06	45.15	44.58	28.45	25.73	28.09	44.2633	27.4233	8.26548e-21
'EPHA1'	0.571838	0.0329833	3.02	3.61	3.25	2.24	2.23	1.64	3.29333	2.03667	0.00657465
'CEP135'	0.571756	8.64038e-17	34.73	36.75	38.2	24.62	20.74	22.61	36.56	22.6567	1.45282e-18
'REEP5'	0.571644	2.2818e-14	42.97	41.8	44.53	27.89	25.7	26.42	43.1	26.67	4.93496e-16
'MAST4'	0.57153	0.000139294	2.68	3.02	2.94	1.99	1.51	1.83	2.88	1.77667	1.26314e-05
'PLEKHG2'	0.571393	2.4357e-10	16.86	17.53	17.8	11.52	9.01	11.91	17.3967	10.8133	8.1909e-12
'ZNF81'	0.569696	1.17375e-05	4.15	4.2	3.42	2.69	2.78	2.28	3.92333	2.58333	8.34627e-07
'PIMREG'	0.566301	0.0185742	6.21	7.39	7.14	3.96	4.39	4.57	6.91333	4.30667	0.00331623
'IQCN'	0.565763	0.0284755	2.56	3.11	2.48	2.07	1.5	1.71	2.71667	1.76	0.00550417
'GRIP1'	0.564651	0.0031444	3.43	3.52	3.47	2.13	1.88	2.42	3.47333	2.14333	0.000420747
'ZNF778'	0.563968	9.95159e-07	5.36	6.07	5.77	4.18	3.42	3.34	5.73333	3.64667	5.70323e-08
'PRDM5'	0.563394	0.0246981	2.71	2.59	3.42	2.4	1.72	1.36	2.90667	1.82667	0.00464259
'UBLCP1'	0.561492	1.46518e-06	22.93	22.9	24.17	15.21	14.97	13.39	23.3333	14.5233	8.72599e-08
'P2RX7'	0.561016	2.48028e-06	8.72	8.75	9.94	6.27	5.1	5.62	9.13667	5.66333	1.54719e-07
'TULP4'	0.560509	1.10155e-05	3.29	3.79	3.7	2.22	2.01	2.55	3.59333	2.26	7.7975e-07
'TPBG'	0.558797	1.88879e-06	15.29	15.57	15.31	9.67	9.13	10.04	15.39	9.61333	1.14913e-07
'MCRIP1'	0.558516	6.28078e-09	93.49	92.04	85.38	56.13	60.08	53.43	90.3033	56.5467	2.54746e-10
'TRIM59'	0.557681	0.00137877	6.76	6.36	5.89	3.46	4.32	4.1	6.33667	3.96	0.000165909
'RAB23'	0.556809	0.0309288	2.32	2.19	2.34	1.37	1.48	1.39	2.28333	1.41333	0.00608175
'LBR'	0.556223	1.1201e-28	133.57	135.47	140.26	89.52	80.55	86.11	136.433	85.3933	9.70434e-31
'ERG'	0.555476	1.22487e-13	32.23	34.37	36.9	22.67	18.93	23.05	34.5	21.55	2.86918e-15
'SLC16A2'	0.55532	2.19193e-12	28.05	29.91	29.35	18.85	16.34	19.55	29.1033	18.2467	5.86596e-14
'NID1'	0.55192	2.77141e-12	24.34	26.54	26.15	17.79	13.99	16.68	25.6767	16.1533	7.52347e-14
'GPAM'	0.54949	3.24536e-06	6.96	7.52	7.77	5.17	4	4.86	7.41667	4.67667	2.0661e-07
'DLK1'	0.549478	0.00461547	4.21	4.52	3.69	2.64	2.19	3.01	4.14	2.61333	0.000654613
'MKI67'	0.547134	0.0274679	91.68	113.2	106.61	77.78	50.11	71.82	103.83	66.57	0.00527958
'UTRN'	0.546586	0.0379976	7.33	7.89	7.24	5.43	4.27	5.03	7.48667	4.91	0.00783997
'YPEL1'	0.546495	0.000243287	6.59	6.18	6.48	4.33	3.79	4.02	6.41667	4.04667	2.342e-05
'DSG2'	0.546326	1.23662e-14	43.43	46.13	46.22	32.04	23.91	28.68	45.26	28.21	2.62364e-16
'MBOAT2'	0.545667	1.85023e-09	14.99	16.98	17	11.32	9.54	11.5	16.3233	10.7867	6.97511e-11
'STXBP4'	0.545555	0.000504173	10.17	11.96	11.63	9.05	5.53	8.22	11.2533	7.6	5.31287e-05
'CCND1'	0.545477	0.0232105	3.07	3.15	3.44	2.61	1.6	1.91	3.22	2.04	0.0042989
'USP54'	0.544956	3.52878e-06	7.65	7.96	7.66	5.3	4.05	5.39	7.75667	4.91333	2.27371e-07
'EXOG'	0.544487	0.000781743	6.67	6.94	7.04	5.23	4.03	4.36	6.88333	4.54	8.66429e-05
'PRXL2B'	0.54175	2.05203e-07	20.72	21.67	20.72	13.47	12.83	13.56	21.0367	13.2867	1.04037e-08
'KANK1'	0.541532	0.0311146	1.79	2.43	2.57	1.5	1.24	1.52	2.26333	1.42	0.00612427
'DNAL1'	0.540608	0.0176009	1.6	2.02	1.74	1.23	0.99	1.22	1.78667	1.14667	0.00311309
'B3GLCT'	0.539907	0.00296094	5.1	4.37	4.71	2.98	2.87	3.07	4.72667	2.97333	0.000393191
'PROS1'	0.538488	0.000480634	8.91	8.18	10.84	6.2	5.86	5.64	9.31	5.9	5.02164e-05
'FBXO21'	0.535132	0.000232603	6.5	6.64	7.15	4.82	4.13	4.02	6.76333	4.32333	2.2272e-05
'DAB2'	0.534962	2.09296e-07	12.76	13.16	12.92	8.44	7.96	8.26	12.9467	8.22	1.07052e-08
'ZNF792'	0.534849	0.00182827	5.11	5.78	6.33	3.95	3.09	3.91	5.74	3.65	0.000227741
'ARMCX4'	0.530964	0.002519	2.49	3.24	2.73	1.83	1.67	1.89	2.82	1.79667	0.000328656
'SAMD8'	0.526597	0.000169572	5.51	4.85	5.47	3.75	2.85	3.54	5.27667	3.38	1.57362e-05
'RIDA'	0.526398	0.0173238	17.23	18.76	21.19	13.8	11.83	10.79	19.06	12.14	0.00305185
'RGPD6'	0.526151	3.92617e-09	11.76	13.43	14.08	8.53	7.7	8.73	13.09	8.32	1.55716e-10
'SRPX'	0.524475	6.6647e-05	21.87	24.3	21.38	14.9	15.28	13.6	22.5167	14.5933	5.61166e-06
'SCFD2'	0.523886	6.13371e-12	48.12	47.47	45.84	30.49	28.06	30.8	47.1433	29.7833	1.73202e-13
'MRTFB'	0.523778	1.03868e-06	8.32	8.35	8.81	6.36	4.21	5.89	8.49333	5.48667	5.98595e-08
'ZNF221'	0.523744	0.0149259	4.41	5.01	5.72	3.43	2.44	3.58	5.04667	3.15	0.00255375
'SESTD1'	0.523276	5.3464e-06	4.5	4.66	4.96	3.26	2.72	3.14	4.70667	3.04	3.55466e-07
'EMC10'	0.523257	8.89851e-12	47.63	66.79	62.28	41.68	39.03	40.79	58.9	40.5	2.55842e-13
'ZFTA'	0.521808	2.56481e-08	15.63	17.39	16.91	10.19	10.01	11.48	16.6433	10.56	1.11929e-09
'TRO'	0.520434	1.05154e-10	27.98	29.11	30.22	19.35	15.44	17.69	29.1033	17.4933	3.4282e-12
'GINS2'	0.519385	3.64273e-10	38.96	37.9	38.18	25.08	24.15	24.61	38.3467	24.6133	1.25071e-11
'TNFRSF21'	0.518548	0.000189011	8.35	9.58	9.7	5.8	5.83	6.09	9.21	5.90667	1.77585e-05
'ZNF417'	0.518159	0.000979004	5.96	6.17	7.29	4.89	3.84	3.77	6.47333	4.16667	0.000112141
'MAP3K1'	0.517748	6.4954e-08	17.34	19.7	19.1	14.14	9.6	12.43	18.7133	12.0567	3.06387e-09
'DYRK1A'	0.517622	7.38584e-13	31.53	33.06	37.03	22.27	21.73	20.85	33.8733	21.6167	1.88651e-14
'DGKH'	0.517605	8.24961e-06	3.16	3.9	3.78	2.61	1.93	2.45	3.61333	2.33	5.68081e-07
'SVIL'	0.515045	5.06719e-07	10.4	11.26	10.07	7	5.96	7.56	10.5767	6.84	2.75766e-08
'FAM227A'	0.514486	0.0267298	2.26	2.68	2.27	1.63	0.89	1.71	2.40333	1.41	0.00510414
'ZNF226'	0.513596	0.000122292	14.52	19.12	15.88	11.75	10.03	10.91	16.5067	10.8967	1.09091e-05
'WNK3'	0.513061	0.0250818	1.05	1.24	1.13	0.8	0.69	0.72	1.14	0.736667	0.00472437
'CRACR2A'	0.510939	0.000765488	10.11	12.61	12.79	10.3	5.33	7.93	11.8367	7.85333	8.44483e-05
'CIBAR1'	0.510368	0.0170619	3.13	3.92	3.89	2.4	2.34	2.31	3.64667	2.35	0.00299256
'ZFP1'	0.509274	8.40945e-05	11.46	10.94	12.75	7.32	7.77	7.67	11.7167	7.58667	7.26423e-06
'ZNF10'	0.509241	0.00365927	4.44	5.6	5.55	3.7	2.95	3.46	5.19667	3.37	0.000499034
'HOMER1'	0.50832	0.0020581	4.25	3.98	4.57	2.72	2.67	2.75	4.26667	2.71333	0.000261522
'DAAM1'	0.507484	0.000159305	5.38	5.78	6.31	4.04	3.47	3.79	5.82333	3.76667	1.46709e-05
'ITGA9'	0.506623	5.79538e-06	9.02	9.67	10.06	7.11	4.94	6.64	9.58333	6.23	3.88664e-07
'ARRDC3'	0.505974	7.71164e-17	72.81	68.3	75.21	48.3	45.02	46.99	72.1067	46.77	1.28181e-18
'DYRK3'	0.502462	0.0112998	4.1	3.92	3.81	2.72	2.38	2.82	3.94333	2.64	0.00184123
'CCNE2'	0.502413	0.000102748	13.77	15.2	14.57	9.4	9	9.09	14.5133	9.16333	9.02065e-06
'CLDN10'	0.501969	0.0164824	11.91	10.3	12.88	7.15	10.25	9.64	11.6967	9.01333	0.00287506
'IQGAP3'	0.501953	2.3028e-05	9.23	9.77	8.91	7.1	5.37	5.73	9.30333	6.06667	1.73353e-06
'RANBP17'	0.501844	0.00271308	6.69	8.6	6.8	5.8	4.48	5.49	7.36333	5.25667	0.000357113
'ZNF45'	0.500144	6.903e-05	10.08	10.82	10.95	7.55	6.13	7.4	10.6167	7.02667	5.85062e-06
'ZNF713'	0.497241	0.0314378	2.83	3.01	3.21	1.93	1.79	2.2	3.01667	1.97333	0.00621009
'ZNF567'	0.496738	0.00130968	9.28	9.97	10.22	6.94	5.6	6.37	9.82333	6.30333	0.000156587
'SCPEP1'	0.495787	3.34487e-09	50.46	53.91	53.84	34.41	33.89	34.81	52.7367	34.37	1.31803e-10
'C1orf198'	0.495327	0.000344693	8.63	9.88	9.59	6.03	6.4	5.91	9.36667	6.11333	3.4487e-05
'TUBA1A'	0.493487	4.97123e-07	71.1	60.35	64.7	41.97	44.98	41.06	65.3833	42.67	2.69586e-08
'NRIP1'	0.493072	2.62855e-11	28.9	31.72	31.91	22.4	17.91	20.38	30.8433	20.23	8.04657e-13
'SH3PXD2B'	0.491597	2.40867e-06	14.86	16.02	15.67	11.77	8.08	10.91	15.5167	10.2533	1.50097e-07
'CEP162'	0.489367	0.00143236	5.65	5.56	6.07	4.48	3.73	3.57	5.76	3.92667	0.000173368
'MAGED1'	0.489294	8.1842e-20	127.59	131.85	133.36	89.34	82.18	86.25	130.933	85.9233	1.16077e-21
'USP13'	0.48794	3.43616e-06	7.9	9.48	10.22	6.07	4.83	6.95	9.2	5.95	2.19859e-07
'ZNF134'	0.486393	1.09209e-05	10.09	11.07	11.73	7.31	6.55	7.76	10.9633	7.20667	7.70956e-07
'KIF27'	0.485027	0.00156058	4.41	5.62	4.64	3.64	2.8	3.18	4.89	3.20667	0.00019029
'CKAP2L'	0.484072	3.08717e-05	10.06	11.54	12.45	8.02	7.33	7.12	11.35	7.49	2.39929e-06
'DUS4L-BCAP29'	0.483531	0.0154088	3.04	3.44	2.89	1.85	1.92	2.38	3.12333	2.05	0.00265515
'SLC45A3'	0.482028	0.000500556	12.65	12.98	13.38	7.94	7.36	10.43	13.0033	8.57667	5.26512e-05
'JAK3'	0.48141	5.31329e-08	15.77	15.59	16.6	10.74	10.08	10.76	15.9867	10.5267	2.4483e-09
'BTN2A2'	0.480686	0.0315082	5.95	4.69	5.32	3.75	3.38	3.56	5.32	3.56333	0.00623006
'LPP'	0.479115	3.21874e-05	2.42	2.8	2.74	1.92	1.56	1.9	2.65333	1.79333	2.51806e-06
'ZCCHC18'	0.478047	0.0290127	4.97	4.77	5.98	3.05	3.36	4.07	5.24	3.49333	0.00563107
'ALDH7A1'	0.477067	7.56247e-06	11.77	11.67	12.38	8.53	7.73	7.43	11.94	7.89667	5.18336e-07
'GATD3A'	0.476448	0.0134376	23.86	30.15	34.21	20.9	17.76	20.75	29.4067	19.8033	0.00225512
'TXNL4B'	0.475327	0.000799458	16.49	21.12	16.77	9.03	10.79	13.51	18.1267	11.11	8.89654e-05
'ZNF224'	0.474174	4.68227e-05	10.48	9.68	10.14	7	6.33	6.69	10.1	6.67333	3.80123e-06
'FAR2'	0.473844	0.000143542	10.97	12.03	13.47	8.29	7.91	7.99	12.1567	8.06333	1.31087e-05
'ODF2L'	0.472316	0.000197367	6.28	6.26	7.32	4.53	4.11	4.45	6.62	4.36333	1.85942e-05
'FUT8'	0.471172	0.000927279	7.91	8.2	8.58	5.8	5.56	4.92	8.23	5.42667	0.000105213
'CCDC57'	0.47109	5.46424e-06	20.27	24.38	23.41	16.73	12.98	16.43	22.6867	15.38	3.64002e-07
'GINS3'	0.470007	0.000379252	17.72	17.72	17.78	12.13	10.76	12.45	17.74	11.78	3.84558e-05
'DNMT3B'	0.469194	0.000115266	13.59	12.77	14.24	10.27	7.34	9.46	13.5333	9.02333	1.02232e-05
'USP46'	0.468728	3.92837e-12	20.57	22.62	21.77	15.07	13.53	14.66	21.6533	14.42	1.08911e-13
'ZNF711'	0.46854	4.98824e-10	31.29	33.68	35.68	24.26	21.5	21.88	33.55	22.5467	1.7351e-11
'ZNF608'	0.467516	9.14317e-07	20.34	23.23	23.02	16.91	12.39	15.55	22.1967	14.95	5.19885e-08
'RAB43'	0.464411	0.00478155	7.58	9.13	8.2	6.72	4.1	6	8.30333	5.60667	0.000680623
'ATP8B2'	0.463756	4.99923e-09	26.12	28.67	27.48	19.35	15.49	19.48	27.4233	18.1067	2.00842e-10
'CLDN15'	0.463118	1.904e-05	47.72	43.47	44.13	26.86	26.77	28.48	45.1067	27.37	1.40765e-06
'ACP2'	0.46293	0.0299046	7.08	8.95	8.14	5.83	5.23	5.15	8.05667	5.40333	0.00583758
'USB1'	0.462113	5.69795e-05	24.95	25.72	23.49	18.35	14.79	16.62	24.72	16.5867	4.72452e-06
'CEP89'	0.461414	0.000794426	8.73	9.67	9.59	6.45	4.96	6.93	9.33	6.11333	8.83545e-05
'MRAS'	0.46047	0.0151323	4.23	4.49	4.65	3.27	2.79	2.91	4.45667	2.99	0.0025952
'SNX33'	0.460118	0.00178921	5.65	6.82	6.28	4.48	3.22	4.43	6.25	4.04333	0.000222647
'ZSCAN23'	0.459848	0.0317506	4.45	6.19	6.24	4.47	3.03	4.24	5.62667	3.91333	0.0062841
'DISC1'	0.4575	6.41184e-09	16.43	17.95	17.81	12.25	10.35	12.75	17.3967	11.7833	2.60473e-10
'TBC1D32'	0.457368	0.0149533	4.39	4.37	4.34	3.73	2.44	2.81	4.36667	2.99333	0.00256036
'ZNF888'	0.456765	0.0039833	6.29	6.14	6.78	4.57	3.85	4.43	6.40333	4.28333	0.000551511
'HACE1'	0.456306	6.73408e-07	17.71	16.98	16.73	11.5	11.19	11.58	17.14	11.4233	3.75124e-08
'PLCXD1'	0.455338	1.17411e-15	99.38	102.58	98.96	66.92	64.61	67.74	100.307	66.4233	2.2153e-17
'DOP1A'	0.454723	3.15448e-05	6.45	7.47	7.01	5.33	4.2	4.76	6.97667	4.76333	2.45969e-06
'SH3D19'	0.453858	0.00232772	5.5	5.61	5.57	3.6	3.73	4.02	5.56	3.78333	0.000301011
'CCDC71L'	0.451558	0.00879832	2.97	3.54	3.54	2.13	2.31	2.3	3.35	2.24667	0.00138
'SGTB'	0.450775	0.030618	3.22	3.57	4.12	2.93	2.47	1.97	3.63667	2.45667	0.00600884
'ZNF227'	0.4501	0.00456711	9.15	9.95	10.6	7.68	5.51	6.9	9.9	6.69667	0.000646876
'AKR1B1'	0.450016	1.90643e-07	113.42	105.88	100.96	70.46	73.56	71.07	106.753	71.6967	9.57984e-09
'SPTAN1'	0.448489	2.42404e-08	76.85	88.81	85.66	61.12	46.63	62.1	83.7733	56.6167	1.05007e-09
'SPRED1'	0.446235	0.0167956	2.56	2.45	2.95	1.99	1.67	1.72	2.65333	1.79333	0.00293615
'TUBB4A'	0.445579	7.35784e-07	43.3	46.31	42.39	32.61	26.18	30.04	44	29.61	4.11759e-08
'DYNLT3'	0.445084	0.0194505	9.42	10.28	10.13	5.94	6.5	7.68	9.94333	6.70667	0.0034973
'TPM4'	0.445009	3.12689e-19	348.67	352.25	352.49	235.06	234.98	239	351.137	236.347	4.57535e-21
'AFF1'	0.444751	2.44171e-05	15.37	18.78	17.99	13.45	9.11	12.57	17.38	11.71	1.84437e-06
'STK36'	0.444727	0.00491537	5.22	5.64	5.17	3.61	3.59	3.64	5.34333	3.61333	0.000702826
'RNF165'	0.443094	0.000596748	5.35	5.83	6.72	3.97	3.83	5.99	5.96667	4.59667	6.42628e-05
'ZNF319'	0.442863	0.00391999	6.6	7.22	8.02	5.53	4.73	4.47	7.28	4.91	0.000542136
'DEF8'	0.442724	2.5838e-05	35.32	32.46	33.14	23.9	20.41	22.2	33.64	22.17	1.96662e-06
'EMB'	0.44071	8.80926e-17	193.7	201.07	213.15	147.8	128.54	135.37	202.64	137.237	1.48687e-18
'LILRA2'	0.440154	2.36589e-10	73.93	72.54	73.81	52.65	50.59	55.03	73.4267	52.7567	7.89542e-12
'PRDX1'	0.439844	6.71924e-16	723.72	711.9	722.95	479.78	485.49	492.6	719.523	485.957	1.22466e-17
'ZNF268'	0.439713	0.000141525	3.3	3.45	3.57	2.37	2.1	2.54	3.44	2.33667	1.28609e-05
'ARHGAP11B'	0.438249	0.0351114	11.52	11.16	13.72	8.94	7.8	8.05	12.1333	8.26333	0.00708672
'RHOBTB1'	0.438072	3.33479e-08	27.33	28.59	31.06	20.75	17.92	20.29	28.9933	19.6533	1.49597e-09
'SLC37A1'	0.437547	0.00391366	9.64	9.75	9.24	7.05	6.02	6.32	9.54333	6.46333	0.000540508
'SLC38A9'	0.436938	0.00168447	15.74	13.9	15.86	9.95	9.47	10.99	15.1667	10.1367	0.000207019
'ZNF304'	0.436918	0.00962674	6.36	6.1	6.95	3.67	4.53	4.98	6.47	4.39333	0.00152847
'ZCCHC14'	0.436793	9.32468e-07	10.42	11.25	11.96	7.67	7.06	7.97	11.21	7.56667	5.31403e-08
'TNS3'	0.436203	0.00012254	6.97	7.85	7.32	5.49	4.27	5.31	7.38	5.02333	1.0947e-05
'MEF2C'	0.436147	1.38196e-13	96.19	101.34	100.87	75.38	60.06	69.28	99.4667	68.24	3.29925e-15
'GNG2'	0.434801	1.23662e-14	97.83	101.36	105.78	72.32	63.95	71.45	101.657	69.24	2.62689e-16
'MOSPD1'	0.43477	0.0278912	8.52	8.77	8.48	5.16	6.26	5.94	8.59	5.78667	0.00537322
'AMOTL1'	0.43437	7.89011e-05	16.61	19.01	16.87	14.31	9.32	12.51	17.4967	12.0467	6.78523e-06
'KIAA0895L'	0.433993	0.0130149	6.02	7.2	7.43	4.75	4.6	4.63	6.88333	4.66	0.00217569
'PLCB1'	0.432405	0.0499252	1.99	1.88	2.07	1.39	1.25	1.42	1.98	1.35333	0.010961
'EPHB6'	0.431799	1.23595e-05	16.25	17.88	17.56	11.43	11.5	11.71	17.23	11.5467	8.82025e-07
'WWC1'	0.431069	0.000265694	11.15	9.52	10.61	7.5	6.86	7.46	10.4267	7.27333	2.57817e-05
'ST3GAL5'	0.430523	0.000162185	22.7	22.98	26.42	15.44	16.83	17.07	24.0333	16.4467	1.49882e-05
'BAHCC1'	0.430163	4.13286e-12	53.59	59.17	57.46	40.61	34.43	41.83	56.74	38.9567	1.14846e-13
'ZNF469'	0.429861	0.000216406	4.47	5.06	4.9	3.25	2.77	3.86	4.81	3.29333	2.06101e-05
'CASP6'	0.429403	0.000337177	34.47	34.72	33.35	26.01	22.84	21.16	34.18	23.3367	3.36268e-05
'UBXN2B'	0.429046	0.000765563	10.36	11.09	10.65	8.56	6.49	7.38	10.7	7.47667	8.45058e-05
'HMGB3'	0.429044	2.99115e-10	43.83	45.83	46.42	32.13	29.51	31.37	45.36	31.0033	1.0174e-11
'C2CD3'	0.428894	0.00046532	7.68	7.84	7.95	6.26	4.21	5.51	7.82333	5.32667	4.84373e-05
'GNL1'	0.426637	9.81187e-08	17.6	16.94	17.3	11.5	11.38	12.61	17.28	11.83	4.73529e-09
'ZFYVE16'	0.425635	0.0061546	6.09	6.32	5.96	5.68	3.06	4.07	6.12333	4.27	0.000908852
'EXOC1'	0.42489	1.68066e-13	86.15	84.71	89.34	63.13	57.11	58.93	86.7333	59.7233	4.08785e-15
'USP53'	0.424111	0.00118426	5.56	6.18	6.41	4.28	3.88	4.07	6.05	4.07667	0.000139767
'PUDP'	0.423583	0.0119345	12.48	11.36	13.35	8.83	7.79	8.54	12.3967	8.38667	0.00196228
'ATP6V0E2'	0.423385	4.20206e-05	44.56	42.4	41.89	28.05	29.8	29.86	42.95	29.2367	3.35474e-06
'SIM2'	0.423104	0.0025784	7.89	9.95	9.38	5.32	4.95	6.99	9.07333	5.75333	0.00033773
'ZNF678'	0.422431	0.0248977	2.07	2.29	2.68	1.76	1.46	1.61	2.34667	1.61	0.00468489
'HELLS'	0.42088	3.81813e-08	23.66	24.67	25.72	17.2	15.79	16.12	24.6833	16.37	1.72259e-09
'ZNF234'	0.420234	0.00648962	7.13	7.08	7.77	5.7	4.24	5.17	7.32667	5.03667	0.000966786
'CDKN3'	0.420068	0.00168331	63.04	59.45	59.92	41.59	42.6	40.42	60.8033	41.5367	0.000206767
'RNF220'	0.419903	1.06882e-15	164.29	171.75	171.09	122.11	110.9	121.65	169.043	118.22	1.99606e-17
'EHD4'	0.419746	0.00423926	4.91	4.36	4.83	3.35	3.11	3.25	4.7	3.23667	0.000593366
'COMMD2'	0.419617	7.89011e-05	14.51	15.62	15.34	10.94	10.07	10.27	15.1567	10.4267	6.78278e-06
'PASK'	0.416863	0.00156058	7.76	8.18	8.06	5.55	5.61	5.66	8	5.60667	0.000190271
'HPS3'	0.415369	0.000487786	12.03	12.49	12.66	10.13	8.45	8.13	12.3933	8.90333	5.10952e-05
'CENPA'	0.414227	0.00759243	24.24	24.19	26.22	15.38	17.42	18.56	24.8833	17.12	0.00116016
'CCDC186'	0.414101	6.38409e-05	11.42	11.01	10.89	8.02	6.66	8.89	11.1067	7.85667	5.35081e-06
'ACVR1B'	0.413999	0.00129674	9.15	8.67	8.4	7.46	5.72	7.04	8.74	6.74	0.000154706
'DYNC2I2'	0.412567	9.32911e-08	68.49	68.57	71.64	48.89	47.14	48.34	69.5667	48.1233	4.49033e-09
'PPP1R3G'	0.412198	0.0360563	4.18	4.5	4.38	2.93	3.1	2.99	4.35333	3.00667	0.00733783
'ZNF559'	0.412108	0.0140774	8.5	8.68	9.5	5.62	6.73	6.04	8.89333	6.13	0.00238136
'CAPRIN2'	0.411973	0.0149194	6.47	6.04	6.42	4.4	4.67	4.04	6.31	4.37	0.00255072
'SNCA'	0.411924	0.00253227	27.71	28.4	28.65	19.08	18.71	18.8	28.2533	18.8633	0.000330551
'DTNBP1'	0.411305	0.00854431	24.46	25.55	22.32	17.51	16.38	16.15	24.11	16.68	0.00132963
'CNKSR3'	0.410169	0.0125445	8.25	7.06	8.44	5.84	4.75	6.31	7.91667	5.63333	0.0020843
'STAG1'	0.410089	6.40024e-07	24.79	26.79	25.39	19.77	15.74	17.94	25.6567	17.8167	3.54474e-08
'LCP2'	0.409907	1.567e-07	26.17	27.23	27.23	19.7	17.21	19	26.8767	18.6367	7.78371e-09
'ZNF71'	0.407244	0.00469468	9.53	9.03	10.05	6.61	6.03	7.2	9.53667	6.61333	0.000666751
'CSRP1'	0.407053	7.60503e-10	105.49	107.32	106.83	76	72.05	73.57	106.547	73.8733	2.71852e-11
'ARL2BP'	0.406658	5.05175e-06	44.12	43.76	45.42	31.7	29.19	31.63	44.4333	30.84	3.3393e-07
'TECPR1'	0.406313	0.00151095	8.2	7.9	8.27	5.25	5.46	5.36	8.12333	5.35667	0.000183523
'ZDHHC21'	0.40616	0.0108099	3.58	3.3	3.5	2.97	2.11	2.22	3.46	2.43333	0.00174892
'CSRNP2'	0.40613	0.000964724	9.91	9.92	9.7	6.91	6.25	7.54	9.84333	6.9	0.000110267
'RTTN'	0.40487	0.00216454	6.67	7.22	7.31	5.17	4.05	5.59	7.06667	4.93667	0.000276854
'SLC25A25'	0.403815	0.0264321	6.74	6.52	6.66	4.93	3.91	5	6.64	4.61333	0.00503638
'CHD9'	0.403718	3.75753e-06	33.83	38.7	38.93	29.6	21.31	26.56	37.1533	25.8233	2.42834e-07
'ARHGAP21'	0.402448	3.91405e-05	27.39	31.98	30.31	23.68	17.16	21.93	29.8933	20.9233	3.10973e-06
'GOT2'	0.402433	6.26359e-11	91.51	93.93	96.52	67.82	61.88	66.63	93.9867	65.4433	2.00988e-12
'TRIB2'	0.402414	0.00719467	6.33	7.16	7	4.78	4.38	5.11	6.83	4.75667	0.00109061
'ZNF761'	0.40216	0.000608986	12.25	13.78	13.38	10.46	8.67	8.71	13.1367	9.28	6.57761e-05
'CEP97'	0.401661	0.00381518	4.88	4.61	4.83	3.79	2.86	3.36	4.77333	3.33667	0.000524213
'MAGED2'	0.401039	3.37217e-12	168.97	164.12	169.16	116.87	113.6	119.01	167.417	116.493	9.26253e-14
'WWC3'	0.400422	0.00212036	5.63	5.93	6.55	4.61	3.6	4.44	6.03667	4.21667	0.000270794
'CHMP1A'	0.400378	6.07816e-07	57.53	57.87	53.9	39.01	39.03	40	56.4333	39.3467	3.34295e-08
'BRPF3'	0.400256	9.313e-05	17.6	19	18.07	14.13	10.3	14.04	18.2233	12.8233	8.12243e-06
'GTSE1'	0.400169	8.76561e-06	22.71	24.09	24.22	17.94	15.26	16.5	23.6733	16.5667	6.06989e-07
'FANCA'	0.399446	3.8231e-05	20.7	19.95	20.22	15.33	11.86	14.79	20.29	13.9933	3.03257e-06
'UHRF1'	0.39889	2.93406e-10	84.04	88.3	88.51	63.26	54.04	65.18	86.95	60.8267	9.94212e-12
'COG8'	0.398853	7.08204e-07	24.73	26.27	26.92	20.45	16.6	20.44	25.9733	19.1633	3.94962e-08
'TTLL1'	0.398768	0.026379	15.16	14.57	13.89	9.58	9.66	11.01	14.54	10.0833	0.00502457
'PC'	0.398614	0.0025065	9.64	9.55	9.01	6.48	6.67	6.53	9.4	6.56	0.000326864
'HERC5'	0.398602	0.0329279	6.41	5.58	6.5	4.89	3.97	4.1	6.16333	4.32	0.00655939
'HIPK2'	0.398567	0.000399307	5.42	6.13	5.96	4.54	3.23	4.5	5.83667	4.09	4.07713e-05
'GANC'	0.397365	0.0124453	8.06	7.56	9.35	6.37	5.6	5.3	8.32333	5.75667	0.00206304
'CEP41'	0.39613	0.00169636	9.41	9.95	9.71	6.58	7	6.59	9.69	6.72333	0.000208697
'PPP1R18'	0.39454	8.12022e-14	146.24	156.02	151.58	109.18	101.51	109.42	151.28	106.703	1.85522e-15
'RAB3IP'	0.394472	0.00566758	6.86	6.99	7.6	5.19	5.31	5.44	7.15	5.31333	0.000830386
'PDPR'	0.393255	1.4652e-07	40.57	41.5	43.71	32.51	24.69	32.69	41.9267	29.9633	7.21223e-09
'USP6NL'	0.392937	0.00383759	8.73	10.12	10.51	7.92	5.7	7.1	9.78667	6.90667	0.000528032
'MPRIP'	0.392909	2.93904e-06	15.14	17.85	17.12	12.56	9.98	12.03	16.7033	11.5233	1.85977e-07
'TTC5'	0.392461	0.0165748	5.84	5.1	5.77	4.24	3.5	4.01	5.57	3.91667	0.00289436
'CLGN'	0.391763	4.75961e-05	26.88	25.97	27.9	19.24	18.56	18.84	26.9167	18.88	3.87623e-06
'CDC25C'	0.391652	0.021799	13.45	12.66	13.41	10.12	9.53	8.51	13.1733	9.38667	0.0039955
'PGM2L1'	0.391525	0.00176676	5.63	6.98	6.19	5	3.85	4.39	6.26667	4.41333	0.000219399
'CALCOCO1'	0.390561	0.000357785	22.7	24.39	25.36	19.06	14.17	18.47	24.15	17.2333	3.60265e-05
'KLHDC4'	0.389678	0.000296559	30.17	31.21	28.53	21.98	20.43	21.26	29.97	21.2233	2.91382e-05
'AADAT'	0.389401	0.000142724	28.92	31.37	30.76	22.28	21.38	20.44	30.35	21.3667	1.30157e-05
'PTPRG'	0.389386	3.86257e-06	12.66	13.17	14.05	10.13	8.29	9.6	13.2933	9.34	2.50118e-07
'RSPRY1'	0.387433	1.08309e-05	25.38	25.6	26.52	18.42	17.5	18.52	25.8333	18.1467	7.6182e-07
'TIMM23B'	0.38678	0.00641554	14.02	14.43	16.66	11.53	9.52	10.78	15.0367	10.61	0.000953562
'C2CD5'	0.386506	1.52772e-06	30.52	32.3	31.82	24.56	19.72	22.65	31.5467	22.31	9.15728e-08
'TTL'	0.386364	1.25965e-05	17.11	18.97	16.42	13.13	11.7	12.2	17.5	12.3433	9.01365e-07
'TRERF1'	0.385493	2.06101e-07	31.35	34.67	34.66	26.02	20.6	24.6	33.56	23.74	1.04757e-08
'KLF6'	0.385404	4.9857e-08	32.17	33.44	35.23	24.89	22.27	23.83	33.6133	23.6633	2.29415e-09
'ATR'	0.385378	9.16394e-05	10.82	11.47	12.21	9.31	6.99	8.04	11.5	8.11333	7.98066e-06
'ZNF431'	0.385116	1.51727e-05	11.47	12.41	12.22	8.88	8.34	7.91	12.0333	8.37667	1.10421e-06
'MAPK14'	0.384822	2.55328e-11	89.61	100.1	97.45	73.09	62.22	70.83	95.72	68.7133	7.78338e-13
'FIP1L1'	0.384303	4.26545e-07	40.37	44.25	44.49	33.21	29.35	29.52	43.0367	30.6933	2.26659e-08
'MAP4K2'	0.383862	7.16077e-09	42.01	43.19	43.56	29.68	28.64	30.79	42.92	29.7033	2.91817e-10
'RPP14'	0.383535	0.0125466	8.96	11.9	11.95	7.7	7.57	7.88	10.9367	7.71667	0.00208665
'ARHGAP5'	0.383467	4.99519e-05	11.7	13.43	14.47	10.26	8.49	9.51	13.2	9.42	4.08732e-06
'KIF20A'	0.383358	1.3065e-05	32.45	34.32	32.98	25.79	20.87	23.84	33.25	23.5	9.39919e-07
'HRH2'	0.383242	1.33604e-06	28.06	27.69	27.6	21.02	17.57	20.43	27.7833	19.6733	7.87117e-08
'ZFP90'	0.383208	0.000109873	18.78	20.36	21.23	15.2	12.46	14.86	20.1233	14.1733	9.68847e-06
'CALHM2'	0.382933	0.01142	17.49	15.7	17.52	14.05	11.49	11.05	16.9033	12.1967	0.00186595
'DLGAP5'	0.379674	5.39619e-07	43.15	44.77	46.38	33.32	30.12	31.26	44.7667	31.5667	2.95055e-08
'RAB5B'	0.379603	3.04237e-09	89.08	87.33	84.42	65.92	56.93	61.71	86.9433	61.52	1.18907e-10
'C7orf50'	0.379567	0.0460685	18.85	19.75	17.95	12.94	14.29	12.34	18.85	13.19	0.00993391
'PLEKHG3'	0.378482	0.000339837	11.3	11.19	11.47	8.3	7.03	9.37	11.32	8.23333	3.39575e-05
'PIK3C2B'	0.377869	0.000242605	9.66	9.92	9.72	7.23	6.13	7.87	9.76667	7.07667	2.33388e-05
'UBTD2'	0.377248	0.000121944	22.43	23.31	22.86	16.64	15.23	16.69	22.8667	16.1867	1.08703e-05
'FAM161A'	0.376071	0.0254717	7.17	6.63	6.66	5.13	4.76	4.73	6.82	4.87333	0.00481402
'CENPO'	0.375215	0.000925754	15.64	14.01	14.91	11.85	9.63	10.23	14.8533	10.57	0.000104981
'POLR2B'	0.375163	2.13116e-16	294.74	297.64	306	221.82	198.77	217.43	299.46	212.673	3.74752e-18
'TOM1L1'	0.375148	0.0264637	12.5	13.8	16.09	10.53	10.53	9.13	14.13	10.0633	0.00504411
'PBRM1'	0.375116	3.53264e-07	31.78	35.43	36.82	26.9	20.92	25.1	34.6767	24.3067	1.85905e-08
'RBFOX2'	0.37493	6.04325e-06	16.94	18.89	19.57	14.09	11.36	12.99	18.4667	12.8133	4.06839e-07
'TPGS2'	0.37454	6.25677e-10	109.82	112.13	107.87	79.95	71.67	80.52	109.94	77.38	2.21248e-11
'DAGLB'	0.374519	7.69911e-09	75.47	75.87	74.34	53.52	52.5	54.14	75.2267	53.3867	3.14744e-10
'CTNNA1'	0.373735	1.44769e-11	120.09	122.06	124.67	90.37	81.66	91.38	122.273	87.8033	4.25518e-13
'GPR63'	0.373664	0.0236027	3.92	4.26	4.42	3.11	2.65	3.24	4.2	3	0.00439578
'SLC25A24'	0.372808	5.65674e-05	21.87	19.63	21.66	14.95	14.79	15.14	21.0533	14.96	4.68614e-06
'DDX60'	0.372332	0.011968	5.02	5.37	5.07	4.01	3.3	3.8	5.15333	3.70333	0.00196855
'NT5DC2'	0.371799	4.22588e-05	69.56	66.84	60.96	47.06	44.03	47.12	65.7867	46.07	3.37647e-06
'SLC22A16'	0.371689	0.000598063	37.19	37.51	38.69	28.6	28.44	25.04	37.7967	27.36	6.44428e-05
'NUDT21'	0.37148	1.33748e-11	109	114.36	118.2	86.26	74.36	82.56	113.853	81.06	3.91408e-13
'SLC37A3'	0.370971	0.00802494	10.76	11.91	13.44	8.37	8.79	8.17	12.0367	8.44333	0.00123964
'STIM2'	0.370419	0.0359534	4.33	4.71	4.4	3.17	3.28	3.11	4.48	3.18667	0.00730743
'ZNF260'	0.368271	0.000271088	11.53	12.52	12.44	8.75	8.41	8.76	12.1633	8.64	2.63746e-05
'TMEM94'	0.368058	3.08068e-10	139.21	136.84	132.83	100.33	88.85	101.68	136.293	96.9533	1.04983e-11
'MMP28'	0.367838	0.0236614	17.4	20.17	20.66	13.1	15.03	16.38	19.41	14.8367	0.00440975
'RRM2'	0.367833	2.15849e-08	59.77	64.16	62.96	44.85	43.77	44.36	62.2967	44.3267	9.29501e-10
'ARHGAP25'	0.367503	2.73995e-08	96.23	99.65	101.22	67.49	67.79	74.49	99.0333	69.9233	1.20627e-09
'ZNF724'	0.367346	0.027036	9.43	9.4	11.25	7.89	6.44	7.2	10.0267	7.17667	0.00517756
'SLC20A1'	0.366702	2.67126e-06	38.92	37.75	38.65	27.54	27.42	27.28	38.44	27.4133	1.67661e-07
'DYNC1LI2'	0.366327	6.32874e-06	27.53	29.7	29.22	22.37	17.65	19.91	28.8167	19.9767	4.2809e-07
'PROSER1'	0.366311	0.00015076	15.01	16.26	16.26	11.56	10.21	12.13	15.8433	11.3	1.38163e-05
'KIF11'	0.365656	3.22923e-09	53.74	55.92	56.12	42.25	35.86	40.47	55.26	39.5267	1.26624e-10
'ZBTB10'	0.365238	0.000542296	6.2	6.9	7.46	5	4.52	5.2	6.85333	4.90667	5.76681e-05
'PPP1R15A'	0.364324	0.000357426	29.2	32.47	33.13	21.62	22.55	23.46	31.6	22.5433	3.59674e-05
'SLC2A9'	0.363452	0.0051855	16.96	18.09	15.73	13.7	11.31	12.02	16.9267	12.3433	0.000747774
'FTO'	0.362576	9.14961e-05	27.16	30.58	31	23.45	18.17	22.74	29.58	21.4533	7.96231e-06
'FBXO43'	0.362459	0.0404387	9.86	10.17	10.77	9.01	7.29	6.1	10.2667	7.46667	0.00844744
'TIGD2'	0.362395	0.0126257	9.82	10.43	11.06	7.2	7.11	7.81	10.4367	7.37333	0.00210429
'VAC14'	0.362277	2.26751e-06	31.72	34.67	32.94	23.4	22.07	24.34	33.11	23.27	1.40719e-07
'POP1'	0.361738	0.00191844	13.55	15.59	12.97	10.49	9.48	10.95	14.0367	10.3067	0.000240943
'HAUS1'	0.361439	0.000549892	74.7	75.78	69.48	53.56	49.25	54.56	73.32	52.4567	5.85464e-05
'ARHGAP23'	0.360995	3.06227e-05	25.11	25.55	24.17	18.54	15.12	19.7	24.9433	17.7867	2.37404e-06
'PCGF5'	0.360991	3.0952e-05	12.11	12.74	13.53	9.44	8.91	9.08	12.7933	9.14333	2.40751e-06
'LMTK2'	0.3608	0.00297004	5.43	6.83	6.36	4.86	3.92	4.59	6.20667	4.45667	0.000394747
'POLR2C'	0.360396	1.38743e-06	81.66	84.32	82.99	59.43	58.78	60.01	82.99	59.4067	8.20066e-08
'NRARP'	0.359539	0.0122766	15.54	13.9	13.39	10.02	10.11	10.6	14.2767	10.2433	0.00202877
'ZNF549'	0.359436	0.0415692	5.3	6.22	5.87	4.61	3.79	4.07	5.79667	4.15667	0.00873162
'TTC28'	0.359273	0.000393474	14.11	15.56	15.2	12.41	8.55	11.39	14.9567	10.7833	4.00999e-05
'HJURP'	0.358725	0.00211174	18.88	19.72	19.63	13.85	12.91	14.99	19.41	13.9167	0.000269287
'MLYCD'	0.358408	0.00854431	2.71	2.84	2.78	2.08	1.73	2.17	2.77667	1.99333	0.00132974
'PLCL2'	0.358317	0.00558412	10.21	10.1	10.37	7.32	6.61	8.18	10.2267	7.37	0.000812783
'ZDHHC14'	0.358081	0.0340628	7.04	8.32	6.84	6.11	4.73	5.89	7.4	5.57667	0.00683573
'RUNX1'	0.35805	4.87634e-08	103.42	117.88	111.83	92.63	63.52	90.72	111.043	82.29	2.23757e-09
'ZSCAN18'	0.357696	0.00914727	15.4	14.67	14.65	10.36	10.2	11.69	14.9067	10.75	0.00144001
'RBBP9'	0.357266	0.0458158	5.67	6.62	5.95	4.59	3.86	4.66	6.08	4.37	0.00986177
'SMTN'	0.356277	0.000498326	22.02	22.73	21.8	15.44	14.96	17.45	22.1833	15.95	5.23207e-05
'TTLL5'	0.35566	0.000353623	17.57	17.85	19.32	14.6	11.25	13.61	18.2467	13.1533	3.55277e-05
'MOCS2'	0.354611	0.0100787	11.72	11.01	12	7.44	8.22	9.39	11.5767	8.35	0.00161347
'HOOK3'	0.354599	0.00321919	6.14	7.16	8.87	5.9	4.74	5.33	7.39	5.32333	0.000432407
'HSPA1A'	0.354565	4.27615e-07	76.71	81.46	77.3	57.87	56.26	55.2	78.49	56.4433	2.28386e-08
'ZNF555'	0.354395	0.0380469	3.16	2.68	3.43	2.21	2.12	2.34	3.09	2.22333	0.00785257
'SETMAR'	0.3542	0.00967272	22.17	24.01	23.26	17.9	17.25	17.31	23.1467	17.4867	0.00153701
'ATMIN'	0.353155	2.0555e-05	22.02	22.8	21.75	15.83	16.07	16.01	22.19	15.97	1.53681e-06
'PHKB'	0.353119	2.2917e-06	24.38	24.76	25.17	17.88	16.64	19.03	24.77	17.85	1.42367e-07
'TRIM45'	0.353048	0.0395896	6.81	6.45	6.78	5.29	4.61	4.6	6.68	4.83333	0.00822942
'ZNF875'	0.352101	0.00420422	15.36	15.4	14.67	12.01	10.56	11.69	15.1433	11.42	0.000587382
'USP49'	0.35154	0.00362314	5.3	5.65	5.69	4.41	3.75	4.09	5.54667	4.08333	0.000492945
'YOD1'	0.351253	0.00296094	7.18	7.71	8.49	6.02	5.16	5.7	7.79333	5.62667	0.000393348
'TES'	0.351115	0.000180384	29.41	30.84	29.72	22.87	19.67	22.45	29.99	21.6633	1.68206e-05
'SAMSN1'	0.350481	2.61451e-06	95.25	101.78	102.68	70.82	71.42	70.25	99.9033	70.83	1.63931e-07
'SRSF8'	0.350262	0.00133696	12.38	13.07	13.76	9.26	9.26	9.75	13.07	9.42333	0.000160191
'IFT80'	0.350202	0.00664883	10.81	11.93	10.01	8.28	7.22	8.29	10.9167	7.93	0.000993356
'SLC9A3R1'	0.349895	2.61451e-06	166.54	192.26	187.41	123.69	126.69	143.37	182.07	131.25	1.63833e-07
'GFI1'	0.349826	3.37161e-13	212.97	216.15	221.16	164.11	144.98	161.47	216.76	156.853	8.43876e-15
'SUFU'	0.349798	1.23671e-05	24.06	25.49	25.69	17.51	16.97	19.03	25.08	17.8367	8.83366e-07
'UTP4'	0.349294	1.66909e-08	111.51	113.4	112.66	85.31	77.65	80.93	112.523	81.2967	7.10183e-10
'GNG12'	0.349066	0.030034	6.21	6.88	6.85	5.01	5.04	4.32	6.64667	4.79	0.00586533
'BBS1'	0.347744	0.0259174	9.74	9.26	9.38	6.98	5.87	7.74	9.46	6.86333	0.00491668
'NAAA'	0.347625	0.021702	18.88	17.54	17.35	13.59	11.88	13.43	17.9233	12.9667	0.00397633
'TCAF1'	0.347332	1.89703e-06	29.16	31.74	30.2	23.05	20.01	23.1	30.3667	22.0533	1.15658e-07
'DEPDC1B'	0.347237	2.49451e-05	41.31	42.53	44.72	31.31	29.58	31.85	42.8533	30.9133	1.88745e-06
'SENP1'	0.347234	0.00207379	11.31	11.81	11.3	8.47	7.74	8.75	11.4733	8.32	0.000264048
'WDR7'	0.345474	0.0121329	5.51	5.83	6.25	4.65	3.56	4.33	5.86333	4.18	0.00199956
'GFPT1'	0.345098	0.000563057	15.28	15.19	17.25	12.05	9.85	11.33	15.9067	11.0767	6.0201e-05
'PHACTR2'	0.344776	0.0448323	2.79	3.23	3	2.55	1.79	2.22	3.00667	2.18667	0.00959828
'ANXA6'	0.344692	1.79498e-15	539.35	550.18	547.44	405.68	377.4	403.29	545.657	395.457	3.46739e-17
'DDX19B'	0.344618	0.000160022	25.44	26.17	25.54	19.69	18.08	18.12	25.7167	18.63	1.47489e-05
'UTP20'	0.344411	0.000424457	10.88	11.4	11.05	8.89	6.73	8.63	11.11	8.08333	4.36389e-05
'PLCG1'	0.344217	1.38991e-07	82.34	89.11	81.79	66.01	53.48	62.81	84.4133	60.7667	6.81484e-09
'SCLY'	0.342545	0.0399405	11.18	10.58	10.83	8.16	7.74	7.75	10.8633	7.88333	0.008328
'CNOT1'	0.342519	4.8417e-05	137.31	153.45	149.16	121.06	86.28	112.64	146.64	106.66	3.9493e-06
'ARPC1A'	0.342336	0.000428528	61.69	56.24	56.98	43.69	41.89	41.27	58.3033	42.2833	4.41124e-05
'NCOA1'	0.341468	0.0134253	6.52	7.61	6.24	5.58	4.02	5.29	6.79	4.96333	0.0022522
'RUNX1T1'	0.340493	2.35443e-07	51.26	54.87	54.97	42.69	34.25	39.75	53.7	38.8967	1.21786e-08
'ZNF551'	0.340457	0.0129473	8.39	9.63	10.37	7.67	6.04	6.93	9.46333	6.88	0.00216038
'GPR180'	0.340403	0.0122784	4.17	4.64	4.28	3.55	3.01	2.96	4.36333	3.17333	0.00202985
'CMIP'	0.340292	1.82015e-06	46.15	50.01	50.35	34.94	32.61	38.68	48.8367	35.41	1.10387e-07
'VPS4A'	0.339874	2.62392e-07	44.56	45.28	44.78	33.81	31.39	32.71	44.8733	32.6367	1.36062e-08
'AP1G1'	0.339828	3.30747e-06	31.9	34.72	33.72	26.32	21.31	25.48	33.4467	24.37	2.11201e-07
'POLD3'	0.339446	0.00128464	18.02	19.39	19.33	15.01	12.26	15.33	18.9133	14.2	0.000152851
'SVIP'	0.339378	0.00647116	24.12	28.83	24.92	17.21	17.83	23.45	25.9567	19.4967	0.000963205
'ZC3H18'	0.33924	1.70515e-06	47.51	54.25	50.69	38.2	32.5	37.44	50.8167	36.0467	1.02974e-07
'ZMIZ2'	0.338919	1.51e-06	48.78	49.05	47.01	38.7	31.68	35.54	48.28	35.3067	9.03173e-08
'CACNB3'	0.338774	4.84452e-05	37.13	36.69	36.89	27.01	26.94	25.92	36.9033	26.6233	3.95471e-06
'LRRCC1'	0.33871	0.0170619	9.82	12.73	12.53	8.9	7.75	8.4	11.6933	8.35	0.00299096
'HSPH1'	0.338686	4.95404e-09	91.5	93.86	98.37	71.61	67	68.25	94.5767	68.9533	1.98709e-10
'RTEL1'	0.338429	0.00945117	9.56	9.69	10.39	7.79	6.05	7.7	9.88	7.18	0.00149695
'CEP85L'	0.338055	0.0433257	4.09	5.59	4.89	3.08	3.38	3.66	4.85667	3.37333	0.00920622
'MANEA'	0.337886	0.00702501	9.12	10.3	10.42	7.95	6.66	7.1	9.94667	7.23667	0.00105993
'JMY'	0.337513	0.000227684	8.64	9.14	9.47	6.84	6.04	7.02	9.08333	6.63333	2.17427e-05
'STARD9'	0.337305	0.0193816	3.46	4.22	3.62	3.07	2.11	3.11	3.76667	2.76333	0.00347779
'ZC4H2'	0.336861	0.00699931	17.81	17.14	16.79	13.33	12.43	11.91	17.2467	12.5567	0.0010547
'LOC101060341'	0.336549	0.00709814	36.32	42.34	38.06	31.2	22.97	31.53	38.9067	28.5667	0.00107233
'SLC31A1'	0.335805	0.00709924	9.23	8.94	9.52	7.16	6.07	7.01	9.23	6.74667	0.00107295
'CENPI'	0.334962	0.00444133	9.76	10.08	9.51	8.07	6.43	6.86	9.78333	7.12	0.00062645
'MARCKSL1'	0.334283	6.41651e-08	324.94	320.17	334.11	230.04	242.61	240.36	326.407	237.67	3.01842e-09
'E2F5'	0.333945	0.0344032	18.21	17.92	17.79	13.76	12.01	13.27	17.9733	13.0133	0.00691729
'LRRC8C'	0.333316	9.17348e-07	43.9	46.62	49.67	37.05	30.34	34.82	46.73	34.07	5.22197e-08
'CILK1'	0.333292	0.00552828	7.28	8.44	7.82	6.11	5.54	5.57	7.84667	5.74	0.000803591
'KATNB1'	0.332708	0.00150506	26.43	27.27	26.43	19	18.09	21.48	26.71	19.5233	0.000182554
'PAQR8'	0.332467	0.0394145	6.27	6.12	6.63	4.24	4.38	5.27	6.34	4.63	0.00818543
'PPFIBP1'	0.332251	0.0147508	9.26	9.6	11.15	8.12	5.84	8.18	10.0033	7.38	0.00252001
'PAK4'	0.331783	0.00363815	17.16	18.42	18.23	13.45	12.27	13.45	17.9367	13.0567	0.00049592
'SLAIN1'	0.331291	0.00325301	22.01	21.24	22.39	16.41	15.9	16.11	21.88	16.14	0.000437576
'ZNF100'	0.330991	0.00474795	9.23	8.72	10.37	7.11	6.76	6.88	9.44	6.91667	0.000675232
'MTA3'	0.330569	0.0287202	9.89	11.43	10.54	8.04	7.69	6.56	10.62	7.43	0.00555898
'ASPH'	0.330469	4.02401e-06	38.78	42.05	41.95	31.22	28.3	30.39	40.9267	29.97	2.61347e-07
'METAP1D'	0.330033	0.0482224	8.22	9.22	8.91	6.96	6.28	6	8.78333	6.41333	0.0105017
'USP30'	0.329746	0.0480558	7.04	6.94	7.76	5.29	4.79	5.87	7.24667	5.31667	0.010455
'SULT1B1'	0.329511	0.00766715	8.76	10.23	11.64	8.47	6.43	7.68	10.21	7.52667	0.00117453
'UBN2'	0.32882	0.027036	3.29	4.32	4.44	3.54	2.21	2.98	4.01667	2.91	0.00517921
'TANGO6'	0.328726	0.00593491	9.25	10.78	10.9	7.36	6.81	7.65	10.31	7.27333	0.000873363
'SMARCD1'	0.328492	2.2345e-06	60.8	63.59	60.62	46.55	41.28	47.98	61.67	45.27	1.3824e-07
'ARID3A'	0.328214	4.0287e-06	32.33	34.14	32.67	24.07	23	24.49	33.0467	23.8533	2.61909e-07
'SCLT1'	0.327865	0.0120403	16.15	15.21	16.63	11.63	10.54	13.05	15.9967	11.74	0.00198198
'STAM'	0.32779	0.000408156	22.78	21.62	23.74	17.02	14.95	17.01	22.7133	16.3267	4.17533e-05
'RELL1'	0.326916	0.0424519	10.88	9.39	10.12	9.1	7.18	8.8	10.13	8.36	0.00898242
'LIMD1'	0.326689	1.51e-06	16.56	18.93	18.66	13.97	11.9	14.1	18.05	13.3233	9.02332e-08
'BRD7'	0.326658	3.28971e-07	94.78	93.47	97.86	72.87	67.22	69.88	95.37	69.99	1.72698e-08
'FZD2'	0.326623	0.0337093	9.06	8.78	8.01	6.22	6.5	6.24	8.61667	6.32	0.00674964
'BCR'	0.325841	4.86825e-08	65.63	67.99	65.89	50.77	44.03	51.94	66.5033	48.9133	2.23073e-09
'MMUT'	0.325786	0.0106249	13.64	14.36	15.46	11.28	9.56	10.93	14.4867	10.59	0.00171422
'ABCD3'	0.325323	0.00236824	22.4	21.78	21.15	16.49	15.08	17.91	21.7767	16.4933	0.000307467
'CFDP1'	0.325013	0.000108509	103.49	111.24	108.62	75.7	79.65	79.38	107.783	78.2433	9.5473e-06
'ZNF507'	0.324321	0.000478614	11.08	12.7	12.4	9.47	7.95	9.24	12.06	8.88667	4.99747e-05
'BCL9'	0.324066	0.00116464	12.54	12.92	12.94	10.21	8.12	9.95	12.8	9.42667	0.000137004
'VPS53'	0.323628	0.0022638	8.76	9.68	8.78	6.66	5.6	7.16	9.07333	6.47333	0.000291874
'ZNF346'	0.323063	0.00869456	12.45	13.22	14.58	10.62	8.58	10.52	13.4167	9.90667	0.00136149
'GOLM1'	0.322601	2.36054e-08	96.86	96.78	98.39	74.21	68.51	72.14	97.3433	71.62	1.02105e-09
'PPP2R1B'	0.322493	0.000842358	18.56	19.87	20.35	15.48	12.08	16.6	19.5933	14.72	9.47666e-05
'FKBP5'	0.322456	4.77387e-07	67.23	69.96	70.49	55.25	48.5	49.37	69.2267	51.04	2.57964e-08
'EZH2'	0.322437	1.91477e-06	67.13	69.44	70.15	53.18	47.72	50.76	68.9067	50.5533	1.16985e-07
'TMEM165'	0.322218	8.15079e-07	148.57	143.87	152.6	106.96	109.47	110.66	148.347	109.03	4.59796e-08
'CENPN'	0.320509	0.000240336	113.52	115.66	113.59	78.54	80.46	80.88	114.257	79.96	2.30897e-05
'SELENOI'	0.32015	5.45637e-05	14.92	15.32	15.36	11.67	10.11	11.88	15.2	11.22	4.4927e-06
'PRTN3'	0.320071	1.71057e-10	3600.29	3593.99	3537.37	2603.92	2616.81	2698.13	3577.22	2639.62	5.62066e-12
'RFTN1'	0.320067	0.0147255	15.77	14.2	15.03	11.27	10.08	11.72	15	11.0233	0.00251379
'RFWD3'	0.319858	3.18261e-07	46.1	46.38	48.91	35.89	32.4	35.63	47.13	34.64	1.66871e-08
'FKTN'	0.319779	0.0124073	8.7	7.97	8.89	7.28	4.99	7.28	8.52	6.51667	0.00205594
'NBPF11'	0.319034	0.00234864	14.21	14.81	16.01	12.17	9.49	11.3	15.01	10.9867	0.000304319
'CENPU'	0.318605	0.000233221	40.07	40.91	40.35	30.58	29.72	29.14	40.4433	29.8133	2.23612e-05
'NUTF2'	0.318025	8.51772e-06	96.85	96.52	92.73	69.34	70.33	71.7	95.3667	70.4567	5.88183e-07
'ZNF776'	0.316764	0.00969793	11.18	11.46	13.52	10.8	9.24	9.55	12.0533	9.86333	0.00154164
'KIF13B'	0.316672	0.00298499	8.34	9.78	9.94	7.53	5.36	7.15	9.35333	6.68	0.000397118
'SLF1'	0.316638	0.0429929	6.1	7.7	6.95	5.23	5.39	5.28	6.91667	5.3	0.00912596
'REST'	0.316565	4.42041e-08	50.09	52.9	56.56	40.8	37.48	39.83	53.1833	39.37	2.01418e-09
'FANCL'	0.315821	0.0121923	29.92	29.57	33.03	21.63	21.02	23.8	30.84	22.15	0.00201306
'FCHO2'	0.315551	0.0170489	8.02	9.11	9.36	6.79	5.67	7.19	8.83	6.55	0.00298701
'IFT52'	0.315424	0.0089465	33.72	31.46	32.92	23.35	25.04	24.03	32.7	24.14	0.00140496
'ZNF544'	0.315329	0.00559153	43.67	41.36	49.94	38.76	36.83	31.27	44.99	35.62	0.000815297
'TCHP'	0.315272	0.00351677	24.44	23.84	25.29	21.67	18.5	16.26	24.5233	18.81	0.000476805
'NEK4'	0.314781	0.00235523	17.64	20.12	21.02	15.24	13.03	16.3	19.5933	14.8567	0.000305324
'TP53BP1'	0.314703	0.00469586	9.74	9.87	11.3	8.73	6.05	8.07	10.3033	7.61667	0.000667221
'MSH2'	0.313991	5.22825e-06	62.91	68.13	69.16	52.88	45.72	49.34	66.7333	49.3133	3.46604e-07
'SARS2'	0.313775	0.0199463	21.13	22.9	22.45	17.66	14.63	16.98	22.16	16.4233	0.0036124
'ADGRE5'	0.312217	9.55047e-06	51.24	51.97	51.89	40.47	35.66	38.7	51.7	38.2767	6.6808e-07
'PITPNA'	0.312065	0.00866689	13.62	13.29	13.94	11.26	9.22	9.67	13.6167	10.05	0.0013566
'ZSWIM6'	0.31206	0.0149305	9.24	10.21	9.48	7.84	6.23	7.48	9.64333	7.18333	0.00255549
'SLC12A2'	0.311858	0.0488055	4.09	4.3	4.43	3.18	3.15	3.19	4.27333	3.17333	0.0106556
'RGPD8'	0.311741	0.00854431	8.31	8.43	9.7	6.91	5.59	7.28	8.81333	6.59333	0.00132903
'ZNF8'	0.311726	0.00677604	6.67	6.63	6.84	5.73	4.32	4.94	6.71333	4.99667	0.00101584
'CMTM3'	0.31164	2.40024e-06	126.3	128.8	121.52	92.45	90.31	95.66	125.54	92.8067	1.49418e-07
'KPNA4'	0.311199	1.91741e-05	17.25	17.75	19.48	14.08	12.66	13.68	18.16	13.4733	1.4188e-06
'KAT6B'	0.311183	0.000156652	59.84	64.06	65.85	51.84	39.79	50.87	63.25	47.5	1.43763e-05
'POLR3H'	0.311103	0.000372831	25.65	26.58	24.49	19.51	18.31	20.5	25.5733	19.44	3.77166e-05
'APPL2'	0.310715	0.00936852	14.32	15.89	14.4	11.66	11.24	10.68	14.87	11.1933	0.00148206
'IDH1'	0.310593	0.000820623	37.04	38.46	37.1	29.84	26.01	27.85	37.5333	27.9	9.18506e-05
'RGS12'	0.310568	0.00066301	23.08	20.72	20.07	16.18	13.42	16.4	21.29	15.3333	7.20367e-05
'EMC8'	0.309953	0.0142684	28.65	25.5	29.04	20.32	22.12	20.64	27.73	21.0267	0.00241928
'SUV39H2'	0.309945	0.000575218	29.01	30.34	28.82	22.33	21.19	22.69	29.39	22.07	6.17966e-05
'ENTPD4'	0.309937	0.00200757	14.94	16.04	17.6	13.24	10.42	12.45	16.1933	12.0367	0.000253942
'CIAPIN1'	0.309917	2.9011e-05	73.78	78.18	75.61	57.97	55.13	55.75	75.8567	56.2833	2.23606e-06
'THOC5'	0.309437	5.53381e-05	48.14	49.2	50.63	37.37	34.39	38.49	49.3233	36.75	4.56712e-06
'SRGAP2B'	0.309402	0.00321998	12.12	13.71	14.02	10.88	8.57	10.14	13.2833	9.86333	0.000432719
'DLGAP4'	0.309343	0.000526363	34.65	34.78	36.64	26.74	23.45	28.48	35.3567	26.2233	5.57711e-05
'ZNF529'	0.308828	0.040302	8.55	7.09	8.14	7.57	5.75	6.04	7.92667	6.45333	0.00841111
'ALG11'	0.308412	0.00119728	13.09	13.92	14.94	11.32	9.2	10.7	13.9833	10.4067	0.000141381
'CLSPN'	0.307942	0.000303093	19.64	19.77	19.84	15.03	15.12	15.01	19.75	15.0533	2.98727e-05
'ZNF569'	0.307739	0.0352974	8.11	9.11	8.71	6.26	6.72	6.41	8.64333	6.46333	0.00713107
'RANBP10'	0.306428	0.00382761	18.61	21.67	20.04	16.24	12.21	15.44	20.1067	14.63	0.000526168
'LBH'	0.306173	0.0389878	14.52	12.15	13.86	10.01	10.44	9.69	13.51	10.0467	0.00808915
'ATXN1L'	0.30599	0.000895123	13.17	13.26	13.71	10.62	8.56	10.78	13.38	9.98667	0.000101277
'DCAKD'	0.305934	0.0104912	31.39	31.82	27.65	26.28	21.16	21.5	30.2867	22.98	0.00169063
'PSKH1'	0.305821	0.000344074	31.49	30.23	29.82	23.74	21.36	23.12	30.5133	22.74	3.4403e-05
'MBOAT1'	0.304929	0.0389163	11.56	12.31	15.2	9.53	9.41	9.88	13.0233	9.60667	0.00806697
'SPRED2'	0.304922	0.0261032	10.32	9.23	9.59	7.28	6.58	8.26	9.71333	7.37333	0.00496032
'SIAH1'	0.304661	0.0446056	17.02	16.87	19.13	12.17	13.78	13.87	17.6733	13.2733	0.00953775
'ZNF445'	0.304141	0.000765574	5.93	6.63	6.93	5.18	4.24	5.13	6.49667	4.85	8.46544e-05
'FIGNL1'	0.30406	3.13644e-05	45.54	48.61	48.54	39.17	33.05	36.24	47.5633	36.1533	2.44361e-06
'SECISBP2'	0.304015	0.00130795	27.53	26.92	27.76	22.42	18.19	20.8	27.4033	20.47	0.000156128
'PRMT6'	0.303928	0.0038043	25.48	24.44	26.77	19.21	18.76	19.15	25.5633	19.04	0.000522394
'ING3'	0.303507	0.03764	13.83	13.52	14.84	10.09	9.72	10.03	14.0633	9.94667	0.00774927
'ZC3HAV1'	0.303174	2.1765e-06	45.36	45.37	50.49	37.18	31.47	35.52	47.0733	34.7233	1.34191e-07
'NSMF'	0.303135	0.0013735	30.95	32.74	33.83	23.65	23.5	24.86	32.5067	24.0033	0.000165074
'NASP'	0.303034	1.55506e-08	291.34	291.43	288.82	226.5	220.21	216.88	290.53	221.197	6.59667e-10
'TLR2'	0.302868	1.56804e-05	37.06	38.16	39.03	30.52	27.54	29.17	38.0833	29.0767	1.14318e-06
'ZNRF1'	0.302698	0.0161253	11.38	12.14	12.68	7.82	9.18	9.07	12.0667	8.69	0.00279515
'TP53'	0.302624	2.49786e-05	72.33	69.14	69.48	53.26	50.16	54.05	70.3167	52.49	1.89159e-06
'ABITRAM'	0.301268	0.0402321	18.16	19.84	22.23	15.28	14.15	15.56	20.0767	14.9967	0.00839395
'IFT172'	0.300856	0.00238582	15.84	14.78	15.74	12.21	10.58	12.06	15.4533	11.6167	0.000310056
'SLC7A6OS'	0.300465	0.00313456	18.48	19.6	20.49	15.15	14.03	13.6	19.5233	14.26	0.000419229
'DNMT3A'	0.300296	4.71986e-07	100.72	109.81	108.52	81.39	70.45	80.53	106.35	77.4567	2.54743e-08
'N4BP1'	0.300032	0.000812675	14.44	13.96	15.52	11.86	9.84	11.18	14.64	10.96	9.06449e-05
'NUP214'	0.299807	0.0023114	34.06	38.53	37.74	31.22	22.68	29.57	36.7767	27.8233	0.000298604
'LDLRAD3'	0.299397	0.00852734	14.74	16.17	17.45	13.08	10.84	12.3	16.12	12.0733	0.00132545
'ARL5B'	0.299297	3.48651e-05	19.58	20.87	21.34	15.61	14.71	15.88	20.5967	15.4	2.74768e-06
'DCAF5'	0.299258	0.000382545	17.26	17.24	17.92	13.62	11.92	13.56	17.4733	13.0333	3.88388e-05
'BTBD3'	0.298922	0.00111933	20.44	20.49	22.92	16.15	14.56	16.79	21.2833	15.8333	0.000130812
'LOC389831'	0.298477	0.0223652	17.63	15.92	16.72	12.66	11.64	13.09	16.7567	12.4633	0.00411364
'IST1'	0.298105	2.7508e-07	85.98	82.86	83.97	65.93	60.56	62.99	84.27	63.16	1.42819e-08
'ZNF26'	0.297964	0.0159993	10.16	9.36	10.93	7.65	7.44	7.23	10.15	7.44	0.00277128
'RNF141'	0.297239	0.0314162	9.33	10.3	11.31	8.44	7.35	7.37	10.3133	7.72	0.00620381
'ORAI2'	0.296867	0.000133854	10.98	11.07	11.24	8.75	7.73	8.48	11.0967	8.32	1.2078e-05
'FOXM1'	0.296632	0.00345834	21.72	23.3	21.55	17.69	14.36	17.96	22.19	16.67	0.000468302
'ZNF254'	0.296108	0.00936852	17.83	16.17	13.5	13.84	10.08	13.02	15.8333	12.3133	0.00148198
'BASP1'	0.295973	0.0434546	21.34	20.8	21.95	15.73	16.68	15.51	21.3633	15.9733	0.00923919
'ZSCAN30'	0.295818	0.0452549	8.83	10.59	9.53	7.25	6.43	7.53	9.65	7.07	0.0097091
'ICMT'	0.295551	4.47452e-05	31.45	32.92	33.41	24.54	23.28	25.62	32.5933	24.48	3.61534e-06
'CC2D1A'	0.295527	0.00401035	19.65	20.6	20.03	16.08	13.33	15.86	20.0933	15.09	0.000556693
'RAPGEF2'	0.295124	0.02267	9.13	10.36	9.52	8.08	5.84	8.2	9.67	7.37333	0.00417698
'SPATA13'	0.294955	0.0495657	4.42	5.15	4.79	3.67	3.15	3.84	4.78667	3.55333	0.0108534
'WWP2'	0.29483	0.00309628	22.28	23.6	21.86	17.62	14.74	18.35	22.58	16.9033	0.000413712
'HDAC8'	0.293851	0.0261032	25.02	25.87	25.47	21.05	18.8	21.28	25.4533	20.3767	0.00495886
'CEP70'	0.293765	0.0146367	23.31	24.59	27.41	19.36	18.68	19.46	25.1033	19.1667	0.00249581
'TERF2'	0.293556	0.0011371	31.6	32.68	32.07	23.54	22.92	25.83	32.1167	24.0967	0.000133253
'SOX4'	0.293468	7.23521e-06	103.72	107.58	119.62	80.67	83.44	83.98	110.307	82.6967	4.93909e-07
'MIDEAS'	0.293312	0.000359514	25.85	28.49	27.64	22.12	17.53	21.85	27.3267	20.5	3.62467e-05
'NIP7'	0.293197	0.000558517	59.06	56.21	56.93	44.96	42.12	42.19	57.4	43.09	5.96798e-05
'LIG4'	0.292741	0.0248943	9.87	11.06	10.39	7.98	7.45	7.71	10.44	7.71333	0.00468266
'CEP78'	0.292419	0.000959047	16.34	16.58	17.62	13.12	11.63	12.26	16.8467	12.3367	0.000109433
'CRTC1'	0.291981	0.00107819	14.36	15.14	15	11.5	10.58	11.32	14.8333	11.1333	0.000125312
'LCOR'	0.291741	0.00483806	14.31	15.93	15.77	13.72	9.6	11.72	15.3367	11.68	0.00068991
'SKA2'	0.291446	0.00158414	42.05	39.38	43.14	33.53	31.2	28.88	41.5233	31.2033	0.000193264
'FBXO31'	0.291224	0.009877	9.36	9.78	9.07	7.22	6.63	7.23	9.40333	7.02667	0.00157379
'PPM1D'	0.291119	0.00445851	13.22	13.72	14.14	10.76	9.94	10.2	13.6933	10.3	0.000629491
'KIF14'	0.291104	0.00319485	10.05	10.78	10.91	8.28	7.24	8.46	10.58	7.99333	0.000428728
'IRS2'	0.290963	0.0368642	4.62	5.1	5.78	3.73	3.96	3.94	5.16667	3.87667	0.00756352
'DMXL2'	0.290839	0.0245828	5.17	5.73	5.8	4.71	3.55	4.48	5.56667	4.24667	0.00461775
'N4BP2'	0.289653	0.00810505	8.12	8.79	8.85	7.45	5.41	6.55	8.58667	6.47	0.00125305
'NISCH'	0.28959	5.99891e-05	44.65	48.12	46.89	36.97	30.42	36.82	46.5533	34.7367	5.00101e-06
'VAPB'	0.289549	0.000410271	13.48	14.07	14.86	11.02	9.92	11.02	14.1367	10.6533	4.20487e-05
'TTC13'	0.289199	0.0197148	12.06	12.86	11.93	10.07	9.35	9.35	12.2833	9.59	0.00356162
'ZNF480'	0.289119	0.000815906	20.21	21.04	21.52	16.85	14.51	16.04	20.9233	15.8	9.12671e-05
'ZNF398'	0.288777	0.0314522	8.31	8.3	8.54	6.74	5.31	6.79	8.38333	6.28	0.00621571
'RECQL'	0.288754	0.000366537	33.14	33.18	35.77	26.78	23.84	26.62	34.03	25.7467	3.70254e-05
'CHAF1B'	0.288576	0.00635729	22.76	24.03	23.34	17.2	17.07	17.19	23.3767	17.1533	0.000943679
'CCDC69'	0.288573	0.0221863	12.89	13.2	13.41	10.22	9.18	10.38	13.1667	9.92667	0.00407789
'AFF4'	0.288019	0.00239379	18.21	20.48	20.37	16.72	12.6	15.5	19.6867	14.94	0.000311552
'IER2'	0.287611	0.000144742	86.89	96.09	94.79	66.95	69.82	72.22	92.59	69.6633	1.32369e-05
'KANK2'	0.287542	0.00161114	23.18	26.16	23.69	20.02	15.96	19.23	24.3433	18.4033	0.000196858
'ZWINT'	0.287242	2.03177e-07	222.81	235.55	232.17	177.72	166.65	172.01	230.177	172.127	1.02619e-08
'CCNJ'	0.28661	0.00194268	24.28	23.86	25.88	19.31	16.98	18.47	24.6733	18.2533	0.000244362
'RIMKLB'	0.286546	0.00110473	20.32	22.46	20.67	17.9	15.13	16.09	21.15	16.3733	0.000128963
'ALG10B'	0.286169	0.0355154	4.09	4.18	4.09	3.37	2.68	3.1	4.12	3.05	0.00719561
'G3BP1'	0.286137	2.26568e-07	64.39	66.5	70.98	54.43	47.22	50.85	67.29	50.8333	1.16904e-08
'MTFR1'	0.285818	0.00787026	28.5	32.44	27.62	21.23	21.07	23.59	29.52	21.9633	0.0012112
'ACAD8'	0.285715	0.0125905	23.07	23.79	23.42	18.56	17.69	17.5	23.4267	17.9167	0.00209599
'UBXN2A'	0.285545	0.00625393	21.47	19.81	23.07	16.47	14.99	17.62	21.45	16.36	0.000926366
'DRAM1'	0.285201	0.000419767	34.28	34.44	35.44	27.05	25.58	25.98	34.72	26.2033	4.31297e-05
'SLC7A6'	0.284983	2.81231e-05	31.76	33.37	33.6	26.63	22.68	25.39	32.91	24.9	2.1604e-06
'IVNS1ABP'	0.284951	4.69171e-05	52.34	56.34	59.57	46.41	39.03	43.26	56.0833	42.9	3.81492e-06
'INKA1'	0.28475	0.00288595	93.62	94.84	95.25	71.87	69.78	71.34	94.57	70.9967	0.000381719
'ASPM'	0.284505	0.0094442	19.11	22.02	21.43	18.46	13.05	16.61	20.8533	16.04	0.00149463
'RAB22A'	0.284308	0.0208142	5.04	5.66	5.67	4.29	4.07	4.01	5.45667	4.12333	0.00378695
'MAP3K11'	0.284139	0.000102149	70.32	73.71	71.53	51.69	51.6	59.6	71.8533	54.2967	8.96146e-06
'CPNE2'	0.283765	8.36151e-06	92.73	95.12	91.74	71.83	66.86	72.7	93.1967	70.4633	5.76323e-07
'SF3B3'	0.283736	4.79954e-08	62.81	64.3	65.47	50.49	44.76	50.52	64.1933	48.59	2.19617e-09
'SFT2D2'	0.283481	0.0048336	7.56	7.42	8.97	6.32	5.73	6.06	7.98333	6.03667	0.000688923
'NDC80'	0.283122	0.00331196	38.73	39.19	40.34	31.99	28.48	28.96	39.42	29.81	0.000446568
'AASDH'	0.282068	0.000706123	30.26	32.49	32.41	25.05	23.51	23.53	31.72	24.03	7.70835e-05
'TRMT2B'	0.282059	0.0149215	13.77	13.79	14.42	11.48	9.77	10.61	13.9933	10.62	0.00255203
'SHQ1'	0.281906	0.0263291	17.7	18.05	17.64	13.67	13.61	13.29	17.7967	13.5233	0.00501169
'ATP6V0D1'	0.281625	0.00192538	83.67	79.23	83.66	58.5	64.29	63.36	82.1867	62.05	0.000241939
'EXO1'	0.281203	0.0311234	16.17	18.24	19.73	14.89	11.67	13.82	18.0467	13.46	0.006128
'CEP295'	0.28094	0.00200762	13.95	15.32	17.09	12.58	10.64	11.81	15.4533	11.6767	0.000254076
'MAGI3'	0.280608	0.0326509	6.99	6.38	7.23	5.88	4.6	5.25	6.86667	5.24333	0.00649791
'HSDL1'	0.280532	0.000822255	32.56	30.29	32.37	24.95	22.67	24.59	31.74	24.07	9.21356e-05
'SFMBT2'	0.28053	2.949e-05	38.73	40.42	41.42	32.71	26.98	31.87	40.19	30.52	2.27865e-06
'VPS33A'	0.280505	0.017391	12.59	13.29	13.33	9.8	9.34	9.67	13.07	9.60333	0.00306875
'OGA'	0.280209	8.37916e-05	70.58	76.35	76.19	61.37	49.85	57.78	74.3733	56.3333	7.23269e-06
'PSME3'	0.279996	3.05829e-06	98.99	102.11	99.77	80.98	70.86	76.33	100.29	76.0567	1.93719e-07
'ZDHHC7'	0.279956	0.00184191	36.9	36.96	42.24	29.04	26.33	30.24	38.7	28.5367	0.000230031
'GAB1'	0.279697	0.023502	6.26	6.78	6.01	4.98	4.44	5.01	6.35	4.81	0.00436856
'ZNF83'	0.279617	0.0300878	16.13	16.99	17.35	12.22	13	12.86	16.8233	12.6933	0.00588315
'HMGB2'	0.279466	7.98174e-07	621.75	625.04	634.46	481.39	481.89	459.71	627.083	474.33	4.49235e-08
'PAICS'	0.27938	2.56056e-09	561.8	575.82	610.82	461.19	429.05	441.29	582.813	443.843	9.92542e-11
'ATF7IP'	0.279106	0.00173782	24.13	28.76	30.09	24.28	16.12	22.81	27.66	21.07	0.000214691
'NBPF20'	0.279015	0.0194505	3.53	3.94	4	3.23	2.38	3.12	3.82333	2.91	0.00350014
'SMYD5'	0.278885	0.00538634	28.65	28.45	29.33	22.71	21.29	21.53	28.81	21.8433	0.000781071
'HEATR3'	0.278846	0.00200707	19.47	20.75	20.11	15.67	15.03	15.43	20.11	15.3767	0.00025375
'MIER3'	0.278751	0.00637091	13.13	13.66	12.98	10.38	9.94	9.85	13.2567	10.0567	0.000946519
'CYB5RL'	0.278661	0.0428194	7.65	9.81	9.38	5.23	6.46	7.23	8.94667	6.30667	0.00907391
'PRKACA'	0.278238	0.00183431	45.26	46.96	49.23	34.77	33.41	39.33	47.15	35.8367	0.000228729
'ZNF66'	0.278134	0.000132987	32.26	34.63	35.74	26.59	24.8	26.48	34.21	25.9567	1.1957e-05
'UBE2L3'	0.278069	6.5634e-05	128	145.56	133.74	115.66	109.07	98.52	135.767	107.75	5.51373e-06
'TIMELESS'	0.277722	0.000303093	46.18	52.24	49.92	39.89	32.78	40.13	49.4467	37.6	2.98893e-05
'CELF2'	0.27727	6.43791e-06	96.55	107.95	107.52	93.07	64.85	79.73	104.007	79.2167	4.37127e-07
'SIX5'	0.277248	0.0418669	15.86	14.33	13.74	10.73	10.4	12.27	14.6433	11.1333	0.00882908
'PCSK7'	0.27694	0.013363	15.51	17.27	15.79	12.05	12.09	12.75	16.19	12.2967	0.00224088
'ZNF326'	0.276796	0.000210168	18.08	18.84	18.17	13.77	12.89	14.35	18.3633	13.67	1.99081e-05
'SOCS6'	0.276064	0.0255949	8.95	8.38	9.91	7.4	6.53	6.8	9.08	6.91	0.00484072
'PIEZO1'	0.275396	0.000355176	102.54	110.4	106.79	88.83	67.82	87.2	106.577	81.2833	3.57182e-05
'TOMM40L'	0.275351	0.00864861	29.43	28.27	28.52	22.67	20.3	22.72	28.74	21.8967	0.00135318
'BRIP1'	0.275341	0.00534986	20.55	23.21	24.51	19.26	13.2	18.13	22.7567	16.8633	0.000773879
'XPO4'	0.275248	0.0138811	8.87	8.55	9.33	7.74	5.76	6.98	8.91667	6.82667	0.0023438
'GFOD2'	0.275047	0.021325	18.58	17.35	18.69	13.92	14.74	14.36	18.2067	14.34	0.00389084
'ADI1'	0.27501	7.77373e-05	117.17	126.32	131.13	92.08	96.9	96.03	124.873	95.0033	6.66519e-06
'DDX19A'	0.274365	0.000243632	49.47	51.46	50.17	39.09	37.73	38.07	50.3667	38.2967	2.34845e-05
'PSMD7'	0.274126	4.45167e-05	139.46	147.02	143.09	110.19	108.2	107.96	143.19	108.783	3.59402e-06
'MAPK8'	0.274026	0.00106515	28.92	28.91	32.2	24.96	21.7	23.96	30.01	23.54	0.000123659
'KIF1A'	0.27389	0.00559085	12.42	13.57	13.18	10.5	8.35	11.06	13.0567	9.97	0.000814839
'TRIM8'	0.273667	0.00677604	31.49	36.49	33.38	24.58	24.98	27.6	33.7867	25.72	0.00101569
'H2AZ2'	0.272739	2.04697e-07	180.26	181.21	193.04	142.42	137.9	142.59	184.837	140.97	1.03518e-08
'IRAK3'	0.27262	0.000358142	34.4	36.55	39.06	30.3	24.15	29.45	36.67	27.9667	3.60854e-05
'TNFSF13B'	0.271773	0.000194457	68.2	69.68	71.41	53.26	53.83	52.26	69.7633	53.1167	1.83076e-05
'HSBP1'	0.271617	0.000528668	15.54	15.36	15.41	11.72	11.84	11.73	15.4367	11.7633	5.60493e-05
'PTK2'	0.271458	1.01754e-05	57.22	60.5	60.79	47.23	42.95	45.73	59.5033	45.3033	7.13102e-07
'KIF18B'	0.271258	0.0139561	14.69	16.45	14.96	12.49	10.91	11.61	15.3667	11.67	0.00235827
'COA7'	0.271252	0.000614108	29.35	29.78	30.55	23.55	22.07	22.79	29.8933	22.8033	6.64476e-05
'NFATC3'	0.270769	2.0177e-05	36.46	37.7	39.19	30.1	26.71	29.79	37.7833	28.8667	1.50725e-06
'SERPINH1'	0.270767	0.000122486	114.76	116.66	113.54	84.41	87.31	90.79	114.987	87.5033	1.09343e-05
'ZNF33B'	0.270235	0.000668582	23.63	25.91	25.2	20.86	17.4	18.93	24.9133	19.0633	7.26851e-05
'ELMOD2'	0.269718	0.00191002	21.42	21.94	24.37	17.01	16.99	16.64	22.5767	16.88	0.000239619
'AGTPBP1'	0.269618	0.000690211	25.57	26.5	27.73	21.26	19.14	21.01	26.6	20.47	7.52579e-05
'ULK1'	0.26959	0.00477195	16.44	18.4	17.59	13.81	12.05	14.51	17.4767	13.4567	0.000678951
'JCAD'	0.269414	0.00821552	12.53	14.77	14.3	12.05	8.98	10.81	13.8667	10.6133	0.00127382
'PHACTR4'	0.269332	0.00114926	17.97	19.58	19.95	14.87	13.66	15.43	19.1667	14.6533	0.000134973
'SPDL1'	0.269096	0.00507719	33.7	32.62	32.45	25.35	24.63	25.74	32.9233	25.24	0.000729874
'SHCBP1'	0.269013	0.00420395	16.73	17.51	17.69	13.83	11.61	13.72	17.31	13.0533	0.000587075
'PSMD1'	0.268967	0.000743316	39.49	41.85	41.81	32.63	28.36	33.15	41.05	31.38	8.16207e-05
'EHBP1'	0.268749	0.011328	12.72	12.61	12.91	10.29	9.23	10.05	12.7467	9.85667	0.00184728
'TCEAL4'	0.268705	0.00282342	84.17	83.15	82.81	63.97	61.61	65.58	83.3767	63.72	0.000372179
'PALM2AKAP2'	0.267359	0.001124	57.19	63.15	63.1	51.1	39.11	49.92	61.1467	46.71	0.000131457
'DNAJC13'	0.266615	0.00115663	49.86	50.73	52.68	42.48	33.87	40.29	51.09	38.88	0.000135987
'MED21'	0.266584	0.00734827	46.18	50.28	56.74	43.52	34.16	39.64	51.0667	39.1067	0.00111908
'EZR'	0.26651	6.93849e-05	83.61	86.93	83.85	69.42	62.83	62.44	84.7967	64.8967	5.89117e-06
'DOCK6'	0.2661	0.00588026	17.81	17.86	15.96	14.28	12.32	14.55	17.21	13.7167	0.000864566
'VPS13D'	0.265679	0.0375573	7.59	9.25	8.61	7.56	5	7	8.48333	6.52	0.00772743
'ZNF680'	0.265552	0.0267385	17.85	19.58	19.36	13.8	14.78	14.68	18.93	14.42	0.00511021
'GON4L'	0.264762	0.0107385	19.49	20.72	21.58	17.96	13.64	16.89	20.5967	16.1633	0.001736
'SRGAP2'	0.264673	0.00440931	24.11	28	27.7	23.6	17.27	21.43	26.6033	20.7667	0.000621129
'HERC2'	0.264655	0.00611662	21.9	23.5	23.36	20.02	14.82	18.7	22.92	17.8467	0.000902459
'SPARC'	0.264188	1.39205e-06	133.01	132.93	136.1	108.27	95.57	104.5	134.013	102.78	8.23686e-08
'CFAP44'	0.264117	0.0339564	5.24	5.26	5.49	4.39	4.32	4.94	5.33	4.55	0.00681003
'ESPL1'	0.263699	0.0132884	13.34	14.09	13.05	11.54	8.73	10.75	13.4933	10.34	0.00222753
'GPRASP1'	0.263407	0.000520047	27.66	28.09	30.61	23.65	20.17	22.52	28.7867	22.1133	5.4935e-05
'DCAF16'	0.263246	0.00197716	31.9	33.18	38.75	26.76	25.81	27.25	34.61	26.6067	0.000249714
'NAA16'	0.263097	0.0214245	18.81	17.1	19.67	13.74	13.46	13.79	18.5267	13.6633	0.00391174
'ASXL1'	0.262711	0.000446098	43.45	48.41	47.08	39.25	30.61	36.4	46.3133	35.42	4.61046e-05
'SOS1'	0.262677	0.00291827	19.83	21.51	20.8	16.97	12.71	17.1	20.7133	15.5933	0.00038693
'SRGAP2C'	0.262653	0.0239901	7.71	7.98	9.12	6.47	5.92	6.64	8.27	6.34333	0.00448178
'IL17RE'	0.262603	0.0229532	27.21	29.12	24.96	20.76	18.73	19.56	27.0967	19.6833	0.00424094
'BRAP'	0.262245	0.00661275	19.46	20.47	19.91	15.35	14.19	16.23	19.9467	15.2567	0.000987542
'FBXO9'	0.262205	0.00268203	46.38	50.66	45.3	38.42	34.53	35.57	47.4467	36.1733	0.000352854
'SDE2'	0.262168	0.0434358	10.59	11.85	12.49	9.26	8.33	9.22	11.6433	8.93667	0.0092324
'HS6ST1'	0.262015	0.00431045	24.27	23.5	23.76	19.96	16.51	18.54	23.8433	18.3367	0.00060499
'STRN4'	0.26171	0.000185764	64.22	67.59	63.12	50.62	47.69	51.54	64.9767	49.95	1.74056e-05
'ACTL6A'	0.26131	0.000708588	95.76	91.75	91.99	74.8	70.16	69.2	93.1667	71.3867	7.74436e-05
'CYB5B'	0.261227	0.00306705	31.69	32.93	35.77	25.44	26.9	24.56	33.4633	25.6333	0.000409216
'KIFC1'	0.261051	0.000697863	61.54	66.7	62.33	51.26	45.87	49.94	63.5233	49.0233	7.6137e-05
'DEPDC1'	0.260881	0.0051623	19.94	19.33	19.49	16.6	14.49	14.82	19.5867	15.3033	0.000743813
'PARP14'	0.260651	0.0151264	9.76	10.29	10.53	8.94	6.73	7.79	10.1933	7.82	0.0025929
'FAM111A'	0.260488	0.00105207	30.61	30.5	32.6	25.21	23.53	23.8	31.2367	24.18	0.000121871
'ARHGDIA'	0.260217	1.22377e-06	344.17	334.9	337.01	265.55	246.76	268.32	338.693	260.21	7.18617e-08
'CCNB1'	0.259956	0.00160172	76.66	82.81	81.02	63.83	62.95	57.81	80.1633	61.53	0.000195513
'MARCHF8'	0.259724	0.0122702	15.63	14.96	16.44	13.19	10.88	12.04	15.6767	12.0367	0.00202693
'TTC7B'	0.259147	0.0380602	13.96	14.37	13.93	11.2	10.07	11.16	14.0867	10.81	0.00785776
'FBXW8'	0.258948	0.016334	14.97	15.6	16.38	13.34	10.15	13.2	15.65	12.23	0.00284288
'NCAPG'	0.2586	0.000675732	41.29	41.85	46.63	35.31	31.08	33.79	43.2567	33.3933	7.35924e-05
'BTBD7'	0.258384	0.00702415	15.85	19.34	17.09	14.13	12.07	13.83	17.4267	13.3433	0.0010589
'DPY19L3'	0.258197	0.00142872	23.33	24.42	23.43	20.02	16.61	18.26	23.7267	18.2967	0.000172836
'FNDC3A'	0.258039	0.000477856	26.12	27.13	27.57	22.3	19.05	21.11	26.94	20.82	4.98649e-05
'TMEM170A'	0.258033	0.010005	16.5	16.35	18.84	13.32	13.07	13.32	17.23	13.2367	0.0015988
'TROAP'	0.257526	0.0108426	42.26	52.56	44.96	31.22	33.72	37.65	46.5933	34.1967	0.001757
'LRRC37A2'	0.257382	0.0424519	11.81	13.73	14.08	11.33	8.3	11.11	13.2067	10.2467	0.00898237
'HMMR'	0.257342	0.00412698	34	35.93	36.52	29.46	26.47	26.01	35.4833	27.3133	0.000574207
'DOCK10'	0.257323	0.00681819	17.24	19.74	18.99	16.06	12.39	14.94	18.6567	14.4633	0.00102435
'METTL2A'	0.257147	0.00765818	26.76	30.03	31.52	23.74	21.59	21.51	29.4367	22.28	0.00117266
'SEC22B'	0.256531	0.00376496	15.3	15.54	16.59	12.74	11	12.91	15.81	12.2167	0.000516196
'KIF3B'	0.256494	0.0256151	8.92	9.45	9.61	7.8	6.49	7.29	9.32667	7.19333	0.00484948
'BCL2L1'	0.256311	0.00570926	34.37	36.13	36.97	29.37	25.84	27.17	35.8233	27.46	0.00083686
'ZBTB34'	0.25631	0.0154674	11.18	11.73	11.16	9.76	7.81	8.77	11.3567	8.78	0.00266624
'MED29'	0.255813	0.0185964	17.99	17.63	19.19	13.85	13.97	14.38	18.27	14.0667	0.00332137
'DR1'	0.255423	0.00140882	15.19	16.21	16.92	12.37	12.82	12	16.1067	12.3967	0.000170157
'LANCL2'	0.255258	0.0385808	12.29	11.86	11.36	9.93	8.62	8.88	11.8367	9.14333	0.00798753
'CROCC'	0.255218	0.0312448	7.16	7.89	7.4	5.83	5.44	6.04	7.48333	5.77	0.00615993
'DTX3L'	0.254963	0.0115347	13.06	14.06	12.82	10.69	9.49	10.66	13.3133	10.28	0.00188765
'CDK10'	0.254804	0.0278912	35.5	37.47	37.26	28.14	28.67	26.51	36.7433	27.7733	0.00537347
'TMPO'	0.254303	2.53575e-05	125.03	135.05	142.93	104.11	100.29	103.7	134.337	102.7	1.92679e-06
'VEZT'	0.253809	0.00437843	20.14	21.65	22.46	17.35	15.85	16.23	21.4167	16.4767	0.000615374
'IGF2BP2'	0.25366	5.18044e-05	106.35	115.85	110.75	92.13	75.94	88.44	110.983	85.5033	4.25267e-06
'GABPA'	0.253019	0.00774584	22.3	24.06	23.1	20.19	15.44	18.39	23.1533	18.0067	0.00119006
'FAM3C'	0.252547	0.0270742	25.13	25.7	25.99	19.03	20.01	19.8	25.6067	19.6133	0.005192
'IGFL4'	0.252418	0.00499571	110.58	107.45	112.81	92.08	77.83	85.56	110.28	85.1567	0.000715023
'FBXO30'	0.252304	0.0135502	13.84	14.01	13.36	11.59	10.6	10.99	13.7367	11.06	0.00227923
'KIF4A'	0.251962	0.004142	23.57	24.48	23.99	19.95	16.83	18.96	24.0133	18.58	0.000576829
'TOP2A'	0.251795	1.57651e-05	145.32	155.84	168.06	128.99	112.42	120.79	156.407	120.733	1.15036e-06
'CRISPLD1'	0.250907	0.0245424	14.23	17.03	16.46	12.53	12.07	12.29	15.9067	12.2967	0.00460859
'C21orf58'	0.250772	0.0114644	24.31	23.09	27.13	21.26	19.74	20.04	24.8433	20.3467	0.00187542
'ZNF736'	0.250526	0.0136113	10.27	12.18	11.4	8.93	7.06	7.17	11.2833	7.72	0.00229039
'RB1'	0.250125	0.000839132	35.06	36.11	36.11	30.21	26.15	26.91	35.76	27.7567	9.43499e-05
'AGO4'	0.24994	0.00481854	13.61	15.28	15.33	11.89	10.55	11.73	14.74	11.39	0.000686199
'DOCK7'	0.249915	0.00754937	14.79	16.18	15.38	12.14	10.58	13.01	15.45	11.91	0.00115309
'NINL'	0.24972	0.0274703	11.81	12.09	12.53	9.58	8.65	10.25	12.1433	9.49333	0.00528181
'TAF2'	0.249479	0.00564304	19.44	19.79	21.21	16.71	14.31	15.65	20.1467	15.5567	0.000824551
'CMTR1'	0.249293	0.00502027	27.37	30.63	28.8	23.92	20.07	23.1	28.9333	22.3633	0.000720116
'TMEM18'	0.24918	0.0252464	11.09	10.75	10.17	8.07	8.11	8.62	10.67	8.26667	0.00475861
'RNF146'	0.249031	0.00862124	33.95	30.28	34.75	27.65	26.64	23.74	32.9933	26.01	0.00134414
'SLC35B1'	0.248539	0.0060313	65.56	67.99	68.8	51.97	52.54	52.16	67.45	52.2233	0.00088853
'HDAC7'	0.248397	0.0010222	34.1	36.22	37.36	27.75	26.94	28.03	35.8933	27.5733	0.000117789
'DMTF1'	0.248135	0.00561579	36.17	38.27	37.51	32.29	25.32	30.31	37.3167	29.3067	0.000819555
'CTCF'	0.247944	0.000310588	64.57	69.61	64.69	54.33	46.16	53.17	66.29	51.22	3.07558e-05
'MON1B'	0.247822	0.000707209	29.17	29.46	29.16	23.18	20.94	24.02	29.2633	22.7133	7.72474e-05
'KDM5B'	0.247772	2.3005e-05	85.32	89.41	90.64	73.83	62.04	69.86	88.4567	68.5767	1.73032e-06
'AGBL5'	0.247678	0.0159109	33.43	31.73	31.27	27.21	25.13	23.77	32.1433	25.37	0.00275291
'ZNF587'	0.247273	0.0228172	11.38	12.9	13.38	10.4	8.38	10.47	12.5533	9.75	0.00421142
'ABCD4'	0.247251	0.00843202	37.35	38.29	37.41	28.73	28.51	30.73	37.6833	29.3233	0.00130901
'AMFR'	0.247141	0.001235	46.96	45.34	48.25	36.57	35.88	36.56	46.85	36.3367	0.000146549
'MLKL'	0.247089	0.00333466	50.43	50.84	49.92	40.07	37.22	41.29	50.3967	39.5267	0.000450485
'BRCA1'	0.246359	0.0104556	21.17	23.63	23.02	19.48	14.9	18.51	22.6067	17.63	0.00168222
'NUCKS1'	0.246221	5.23337e-07	116.13	118.99	124.05	96.09	89.3	93.43	119.723	92.94	2.85481e-08
'RBM3'	0.245977	6.9946e-06	118.56	122.9	123.05	94.06	93.7	94.9	121.503	94.22	4.76272e-07
'EVI2B'	0.245898	0.0060313	55.52	53.67	54.32	42.85	41.43	42.56	54.5033	42.28	0.000889096
'HNRNPAB'	0.245804	1.66978e-05	278.85	275.87	276.11	215.45	209.93	219.05	276.943	214.81	1.22592e-06
'PDCL3'	0.24541	0.0300878	72.67	71.1	80.9	61.54	55.44	56.72	74.89	57.9	0.00588277
'ZNF627'	0.24526	0.0476582	18.61	18.32	18.79	14.52	14.56	14.1	18.5733	14.3933	0.010347
'BRD8'	0.245161	0.00128033	53.59	57.77	53.43	43.63	40.33	44.33	54.93	42.7633	0.000152174
'ARHGEF9'	0.245147	0.0241603	14.04	14.18	14.38	11.58	9.28	11.4	14.2	10.7533	0.00452444
'PIGG'	0.244907	0.0258884	20.82	22.47	21.63	14.63	15.19	16.31	21.64	15.3767	0.00490952
'RBL2'	0.24489	8.10184e-05	70.43	70.13	70.48	55.93	49.41	57.56	70.3467	54.3	6.98811e-06
'PRKD3'	0.244758	0.00375734	31.13	33.66	31.73	28.04	22.32	25.67	32.1733	25.3433	0.00051482
'FOCAD'	0.244571	0.0243955	13.16	13.53	13.98	11.07	9	11.63	13.5567	10.5667	0.00457787
'ZNF195'	0.244125	0.0121602	26.34	26.65	27.52	21	20.72	20.68	26.8367	20.8	0.00200563
'USF3'	0.243595	0.0415721	7.88	8.68	9.27	7.26	5.35	7.59	8.61	6.73333	0.00874023
'NBR1'	0.243559	0.0012947	31.42	33.11	34.64	27.24	24.16	25.33	33.0567	25.5767	0.000154381
'TFCP2'	0.243465	0.00502027	27.71	30.27	28.73	23.09	20.87	23.42	28.9033	22.46	0.000720403
'NFIC'	0.243307	0.00150154	38.8	42.87	39.44	31.72	27.3	32.4	40.37	30.4733	0.000182032
'MARK4'	0.243092	0.0147255	20.15	21.72	21.34	16.39	16.48	17.05	21.07	16.64	0.00251309
'EAPP'	0.242999	0.0422644	59.82	55.99	55	42.88	46.21	43.24	56.9367	44.11	0.00893189
'LIN28B'	0.242213	0.0298217	13.42	12.2	13.38	11.05	9.72	9.61	13	10.1267	0.00581621
'COA1'	0.241405	0.00154739	113.62	109.49	105.2	93.68	86.4	87.89	109.437	89.3233	0.000188385
'LONP2'	0.241272	0.00173829	30.34	35.92	34.13	25.96	20.53	25.51	33.4633	24	0.000215155
'DHX57'	0.241057	0.0450667	11.5	11.8	10.8	8.73	8.52	9.4	11.3667	8.88333	0.00966004
'MPHOSPH6'	0.240913	0.0410341	61.44	60.26	63.02	50.6	46.32	46.71	61.5733	47.8767	0.00860023
'CD99'	0.24042	0.000460666	408.35	409.84	403.12	304.92	326.19	314.89	407.103	315.333	4.78937e-05
'PABIR2'	0.239985	0.00506349	32.72	31.82	34.69	27.41	24.69	26.71	33.0767	26.27	0.000727256
'NBEAL2'	0.239767	0.0365737	15.62	16.48	14.88	14.39	10.48	13.44	15.66	12.77	0.00748515
'TAF1C'	0.239304	0.00111875	45.02	44.37	43.51	36.04	32.46	35.39	44.3	34.63	0.000130671
'KDM5A'	0.239281	0.0130791	8.88	9.64	10.8	7.88	7.02	7.98	9.77333	7.62667	0.00218741
'AMMECR1L'	0.239229	0.0167389	18.19	18.6	19.82	15.98	13.11	15.05	18.87	14.7133	0.0029241
'LMNB1'	0.239026	0.000158095	160.55	174.22	182.07	136.15	128.26	131.12	172.28	131.843	1.45189e-05
'DYRK2'	0.238082	0.00331713	13.54	14.28	15.11	11.67	10.37	11.48	14.31	11.1733	0.000447821
'TSC1'	0.238035	0.0289599	11.11	13.05	12.89	10.71	8.16	10.12	12.35	9.66333	0.00561468
'TMCO3'	0.237968	0.012611	32.05	34.35	35.35	26.62	23.48	26.2	33.9167	25.4333	0.00210103
'DOK3'	0.23746	0.000814964	113.19	117.54	112.65	92.42	79.93	97.54	114.46	89.9633	9.11094e-05
'KIDINS220'	0.237371	0.00210063	35.2	38.17	38.37	31.3	25.17	30.82	37.2467	29.0967	0.000267736
'MBTPS1'	0.236423	0.000228002	75.15	79.46	79.03	65.13	54.88	63.15	77.88	61.0533	2.17877e-05
'SENP7'	0.236204	0.0420631	11.58	12.97	13.15	11.44	9.54	10.35	12.5667	10.4433	0.00887854
'NCBP3'	0.235734	0.0365315	13.35	15.61	16.07	12.75	9.75	12.28	15.01	11.5933	0.00746712
'CERK'	0.235272	0.00282139	30.64	32.51	33.19	25.38	23.45	26.12	32.1133	24.9833	0.000371731
'CBX2'	0.235029	5.55533e-05	125.79	132	131.15	106.53	88.43	105.4	129.647	100.12	4.58844e-06
'ELP1'	0.234968	0.00998084	22.94	24.77	22.1	19.12	16.33	19.65	23.27	18.3667	0.00159365
'ALS2CL'	0.234926	0.0309343	20.29	23.48	23.23	18.29	14.76	17.6	22.3333	16.8833	0.00608482
'CENPE'	0.234905	0.000540297	22.79	22.81	23.34	18.57	17.56	17.85	22.98	17.9933	5.73861e-05
'TERF2IP'	0.234673	0.00566097	57.96	59.56	61.49	45.3	45.6	48.93	59.67	46.61	0.00082822
'SAP130'	0.23455	0.0289516	25.21	27.19	26.9	22.53	17.19	22.56	26.4333	20.76	0.00560936
'UBE2J1'	0.234454	0.000215123	59.68	61.54	64.25	49.52	47.52	47.97	61.8233	48.3367	2.04465e-05
'TMEM106C'	0.234242	0.0192764	74.33	68.78	67.6	58.65	52.79	54.01	70.2367	55.15	0.00345644
'CIT'	0.234181	0.0264769	23.34	24.1	24.38	21.26	15.57	20.4	23.94	19.0767	0.00505002
'LAS1L'	0.234017	0.000133994	111.03	112.95	118.2	91.83	86.71	90.61	114.06	89.7167	1.20992e-05
'BIVM'	0.233918	0.0126614	23.54	24.39	26.2	20.13	18.87	18.96	24.71	19.32	0.00211104
'DHX38'	0.233777	0.00151095	55.65	60.99	58.4	48.88	40.43	47.73	58.3467	45.68	0.000183559
'PKN3'	0.233726	0.00660496	32.7	32.88	32.59	27.09	25	24.72	32.7233	25.6033	0.000985954
'RABL6'	0.23353	0.000641993	88.84	91.12	87.8	70.23	65.3	75.18	89.2533	70.2367	6.96296e-05
'WASHC2A'	0.233513	0.000446466	54.7	61.11	58.74	47.99	43.06	46.7	58.1833	45.9167	4.62168e-05
'DICER1'	0.233243	0.0337093	16.18	17.29	16.68	15.34	10.61	13.64	16.7167	13.1967	0.00674769
'TMEM104'	0.232839	0.0162658	22.14	23.43	22.01	17.06	15.18	17.08	22.5267	16.44	0.00282573
'EIF2AK2'	0.232788	0.0062543	18.77	22.55	22.4	18.73	13.86	16.28	21.24	16.29	0.000927588
'RAD54L2'	0.232308	0.0100427	14.4	16.01	16.26	12.9	10.58	13.16	15.5567	12.2133	0.00160611
'KLHL42'	0.232076	0.0343601	9.11	10.13	10.11	8	7.4	7.62	9.78333	7.67333	0.00690643
'EDC4'	0.231794	0.000159305	64.56	66.61	64.81	53.94	47.43	52.39	65.3267	51.2533	1.46699e-05
'CREB1'	0.23144	0.0270048	26.18	24.15	23.03	20.28	17.63	17.48	24.4533	18.4633	0.00516977
'ANKRD11'	0.231388	0.000163237	39.77	42.55	39.06	32.7	30.16	32.31	40.46	31.7233	1.51064e-05
'POLA2'	0.231266	0.0214168	30	32.19	31	27.89	21.63	23.63	31.0633	24.3833	0.00390896
'SETD2'	0.230784	0.0181771	29.96	34.75	32.72	29.15	21.12	26.42	32.4767	25.5633	0.00323366
'VRK2'	0.230747	0.0161564	32.58	33.59	38.56	29.42	28.44	27.46	34.91	28.44	0.0028016
'HSP90AA1'	0.23069	5.37269e-06	1146.64	1175.18	1189.3	916.86	925.65	907.64	1170.37	916.717	3.57558e-07
'ST8SIA4'	0.230649	0.0447019	14.19	15.07	15.91	11.46	10.31	12.11	15.0567	11.2933	0.00956751
'GTF2I'	0.230129	9.21137e-05	178.53	190.5	190.36	157.34	131.53	150.75	186.463	146.54	8.02788e-06
'RERE'	0.229935	0.0239826	13.18	15.35	13.88	11.84	9.73	11.61	14.1367	11.06	0.00447885
'CHMP3'	0.229331	0.0136277	31.1	33.1	31.2	25.9	24.71	24.23	31.8	24.9467	0.00229489
'SMARCB1'	0.229246	0.000723036	48.79	50.05	51.53	38.04	38.46	41.5	50.1233	39.3333	7.91618e-05
'HARS1'	0.229154	0.0157057	54.68	53.26	53.22	41.37	42.56	42.27	53.72	42.0667	0.00271336
'CHORDC1'	0.228929	0.00414327	47.29	49.83	51.36	39.02	39.38	38.08	49.4933	38.8267	0.000577542
'MYO18B'	0.228896	0.0104112	15.86	17.18	16.96	14.11	12.08	13.77	16.6667	13.32	0.00167373
'KIF1C'	0.228615	0.0292335	12.03	13.22	13.91	10.69	9.61	10.28	13.0533	10.1933	0.00568649
'KIAA1191'	0.228298	0.00830379	38.84	40.21	39.88	32.41	29.82	30.61	39.6433	30.9467	0.00128857
'CCDC93'	0.227874	0.0353398	31.56	32.78	32.86	30.3	19.56	28.38	32.4	26.08	0.00715324
'THADA'	0.227534	0.0183858	16.54	16.44	16.19	13.38	11.75	13.79	16.39	12.9733	0.00327632
'GRIK5'	0.227399	0.00223635	43.81	48.65	48.79	38.45	32.99	37.86	47.0833	36.4333	0.000287903
'G2E3'	0.227389	0.0399913	11.08	11.79	11.97	9.33	8.43	9.45	11.6133	9.07	0.00834114
'STMN1'	0.226692	0.000372831	1051.52	1036.51	1078.84	821.08	861.54	800.71	1055.62	827.777	3.76951e-05
'SCAMP4'	0.226661	0.0332246	28.41	29.37	29.84	23.26	21.26	24.41	29.2067	22.9767	0.00663768
'CDC6'	0.226498	0.0153298	28.34	27.21	29.66	23.57	21.45	22.24	28.4033	22.42	0.00263859
'LMO4'	0.226361	0.0360308	14.48	14.1	14.22	11.2	11.49	10.98	14.2667	11.2233	0.00732778
'FAM241A'	0.226361	0.0157075	20.6	20.25	23.81	18.61	14.65	17.71	21.5533	16.99	0.00271469
'SMC6'	0.226241	0.00730702	22.88	22.77	24.53	19.71	17.46	18.12	23.3933	18.43	0.00111045
'NIPSNAP1'	0.2262	0.000308605	155.06	154.87	152.53	121.58	118.52	123.37	154.153	121.157	3.05198e-05
'ETNK1'	0.225858	0.00120791	28.2	28.77	29.67	22.77	20.95	21.88	28.88	21.8667	0.00014279
'CKAP5'	0.225465	0.00263806	70.91	77.19	77.43	64.18	50.77	63	75.1767	59.3167	0.000346561
'DIAPH2'	0.22514	0.00398404	36.19	40.67	43.01	35.39	28.37	34.74	39.9567	32.8333	0.000552018
'CRNKL1'	0.225131	0.0323647	17.63	17.5	18.45	15.04	13.15	14.03	17.86	14.0733	0.00642641
'RAB1B'	0.224009	0.000598842	131.24	132.29	130.01	104.34	99.2	105.79	131.18	103.11	6.45652e-05
'TLE5'	0.223983	0.000240754	230.01	234.42	233.12	178.89	179.12	189.71	232.517	182.573	2.31453e-05
'CD200'	0.223792	0.0103019	59.96	62.15	61.51	48.82	46.41	46.64	61.2067	47.29	0.00165285
'MRPS10'	0.223784	0.0356358	35.77	35.44	38.43	30.78	26.78	28.76	36.5467	28.7733	0.00723145
'YKT6'	0.223202	0.00256383	60.31	59.78	60.46	48.69	44.55	49.18	60.1833	47.4733	0.000335319
'PSMC4'	0.223144	0.00559505	112.08	108.61	102.6	85.05	84.15	85.38	107.763	84.86	0.000816169
'TDG'	0.223128	0.00536324	44.13	42.82	45.75	35.64	34.36	34.78	44.2333	34.9267	0.000776159
'ZNF276'	0.222923	0.00461728	48.08	57.58	51.81	42.25	36.91	42.24	52.49	40.4667	0.000655166
'CDC5L'	0.222777	0.00190481	27.25	27.47	29.55	22.91	21.14	22.43	28.09	22.16	0.000238621
'STK38'	0.222756	0.00501638	37.3	40.23	37.85	30.59	29.16	30.5	38.46	30.0833	0.000719202
'CAST'	0.222624	0.00102141	45.18	46.58	46.44	36.52	35.26	37.1	46.0667	36.2933	0.000117467
'CASKIN2'	0.222263	0.0410096	14.29	15.55	14.67	12.43	10.39	12.39	14.8367	11.7367	0.00859037
'PCNA'	0.221842	0.000860457	313.67	303.8	305.84	249.35	243.15	234.48	307.77	242.327	9.70237e-05
'SNX19'	0.221662	0.0109842	17.5	20.31	19.3	16.32	11.3	15.71	19.0367	14.4433	0.00178136
'MCRS1'	0.221623	0.0179382	47.41	49.88	50.46	38.92	38.08	39.36	49.25	38.7867	0.00318655
'CALM3'	0.22149	5.06135e-05	242.59	245.84	239.79	196.75	181.35	196.74	242.74	191.613	4.14796e-06
'TYMS'	0.221389	0.000215158	229.61	241.07	229.97	188.3	177.82	186.49	233.55	184.203	2.04636e-05
'CDC7'	0.221369	0.0211444	28.35	31.43	29.57	24.46	23.21	22.89	29.7833	23.52	0.00385653
'TRIM24'	0.220989	0.000303093	75.5	78.49	80.93	65.48	55.94	63.4	78.3067	61.6067	2.99007e-05
'PARP8'	0.22061	4.95015e-05	188.04	195.42	198.97	166.48	136.74	158.94	194.143	154.053	4.04729e-06
'USP22'	0.220497	0.000983814	45.79	46.65	47.65	38.12	33.73	37.97	46.6967	36.6067	0.000112827
'PI4KA'	0.22042	0.0314522	51.3	54.8	52.52	46.23	35.21	46.16	52.8733	42.5333	0.00621697
'TMX4'	0.220167	0.0429775	11.41	10.76	12.17	9.33	8.79	9.03	11.4467	9.05	0.00911703
'CBWD2'	0.219881	0.0051185	75.57	75.46	83.06	63.88	59.02	60.79	78.03	61.23	0.000736799
'UBR7'	0.219833	0.0038786	42.28	42.71	42.56	35.21	32.02	33.6	42.5167	33.61	0.00053467
'AKR1A1'	0.219694	0.00443868	119.24	119.06	118.74	98.22	90.74	93.94	119.013	94.3	0.000625552
'SYNGAP1'	0.219679	0.0365466	24.4	24.76	24.87	21.34	15.88	21.47	24.6767	19.5633	0.00747256
'BCLAF1'	0.219671	0.000327031	100.86	106.59	109.25	89.43	74.26	86.89	105.567	83.5267	3.2552e-05
'TTYH3'	0.219244	0.0299046	19.46	20.55	19.09	16	13.87	16.94	19.7	15.6033	0.00583813
'NUP93'	0.219131	0.000860725	87.41	91.78	87.49	72.96	64.89	72.05	88.8933	69.9667	9.71091e-05
'HNRNPA2B1'	0.219101	1.16006e-06	1073.18	1120.23	1145.16	907.65	837.05	888.7	1112.86	877.8	6.7823e-08
'HNRNPH2'	0.218769	0.00558412	68.34	74.42	71.85	59.57	51.5	58.77	71.5367	56.6133	0.000812713
'ZDHHC17'	0.218637	0.0365648	14.89	15.54	15.3	12.29	11.41	12.49	15.2433	12.0633	0.00748097
'ZFX'	0.218521	0.0351659	9.64	10.01	9.9	8.36	7.11	8.11	9.85	7.86	0.00709998
'OTUB1'	0.218028	0.0453073	61.68	53.45	54.76	45.27	43.63	45.48	56.63	44.7933	0.00973488
'MTOR'	0.217461	0.0370916	34.44	38.34	37.17	33.05	23.57	30.8	36.65	29.14	0.00761495
'ZNF84'	0.217276	0.0197403	17.25	19.13	19.12	16.11	12.79	15.16	18.5	14.6867	0.0035675
'CASP8AP2'	0.216976	0.0125313	23.07	25.88	24.87	21.83	17.77	18.87	24.6067	19.49	0.0020789
'ORC6'	0.216654	0.0468422	48.79	53.47	53.35	39.75	42.11	41.46	51.87	41.1067	0.0101237
'MAB21L3'	0.216511	0.000675585	54.36	58.81	60.8	49.01	42.39	46.48	57.99	45.96	7.3533e-05
'POLA1'	0.214784	0.00922873	24.5	25.73	25.74	21.34	17.95	20.8	25.3233	20.03	0.0014558
'LRP8'	0.214768	0.025848	17.39	18.29	18.76	15.32	12.27	15.26	18.1467	14.2833	0.0049002
'MTMR2'	0.214518	0.0145632	22.89	22.83	23.7	18.65	17.34	19.16	23.14	18.3833	0.00248141
'SRP72'	0.213862	4.54519e-06	474.15	500.64	511.6	405.22	347.97	392.33	495.463	381.84	2.98696e-07
'DGCR8'	0.213799	0.0140774	32.61	33.51	35.82	27.66	24.72	27.6	33.98	26.66	0.00238147
'PPAT'	0.213766	0.000569027	75.18	79.93	82.05	64.91	59.48	63.8	79.0533	62.73	6.10585e-05
'SAE1'	0.21356	0.000246179	133.94	138.48	137.62	111.43	104.51	109.78	136.68	108.573	2.37458e-05
'ANKRD52'	0.213239	0.0123901	19.31	20.3	19.16	17.32	13.67	16.38	19.59	15.79	0.00205229
'NCOA5'	0.21297	0.0382823	25.68	26.64	27.05	22.99	18.75	21.47	26.4567	21.07	0.007911
'PSME3IP1'	0.212462	0.0018189	80.23	77.21	83.21	64.06	64.04	64.05	80.2167	64.05	0.000226457
'ANKRD10'	0.212046	0.00106364	107.65	112.38	115.37	98.78	90.31	93.05	111.8	94.0467	0.000123416
'RAD18'	0.211931	0.0337404	20.85	22.12	22.34	20.46	14.92	17.49	21.77	17.6233	0.00675805
'STIP1'	0.21166	5.87604e-05	310.24	305.94	311.01	249.73	234.02	252.99	309.063	245.58	4.87973e-06
'MSTO1'	0.211324	0.0270588	39.09	44.04	42.71	34.42	31.62	34.66	41.9467	33.5667	0.00518532
'NFXL1'	0.211246	0.0300973	26.6	28.73	28.66	24.22	19.58	23.3	27.9967	22.3667	0.00588735
'SCAF8'	0.211216	0.0108403	32.41	36.92	37.77	30.03	25.92	29.16	35.7	28.37	0.00175593
'TOP3B'	0.211091	0.0365648	26.21	27.62	26.62	21.27	20.89	22.21	26.8167	21.4567	0.00748067
'SRSF10'	0.210887	0.000160022	88.46	91.01	94.44	76.1	70.89	71.91	91.3033	72.9667	1.47575e-05
'SPIN1'	0.210661	0.00263419	42.62	44.06	44.73	37.04	32.54	35.01	43.8033	34.8633	0.000345883
'NSFL1C'	0.210523	0.0149067	50.7	49.77	53.06	38.97	41.34	41.86	51.1767	40.7233	0.00254759
'MAML3'	0.210485	0.0396542	13.31	15.23	14.39	12.24	10	11.96	14.31	11.4	0.00825568
'CHAMP1'	0.209869	0.0187254	26.17	27.03	27.9	21.74	20.49	22.34	27.0333	21.5233	0.00334683
'BAP1'	0.209277	0.00388689	53.26	55.66	55.31	43.66	40.67	46.42	54.7433	43.5833	0.000536312
'SMG9'	0.209186	0.0428929	35.64	36.78	35.97	32.31	26.6	28.1	36.13	29.0033	0.00909225
'ZMYND11'	0.209044	0.00292451	53.42	56.79	57.6	47.66	40.51	46.67	55.9367	44.9467	0.000387945
'CFAP20'	0.208877	0.0431006	82.16	75.52	77.35	62.57	61.66	62.59	78.3433	62.2733	0.00915564
'CPSF7'	0.208846	0.0010222	82.91	83.66	84.16	68.28	61.77	69.94	83.5767	66.6633	0.000117705
'POLDIP3'	0.208435	0.00184177	82.06	87.76	80.94	65.23	57.19	67.33	83.5867	63.25	0.000229896
'FECH'	0.207349	0.0362745	20.85	21.6	21.21	17.37	15.96	16.84	21.22	16.7233	0.00739365
'CDK1'	0.20708	0.0219379	109.57	113.36	116.17	87.77	96.22	85.25	113.033	89.7467	0.00402519
'WASHC2C'	0.206961	0.00509374	53.42	58.01	55.89	48.66	41.86	45.07	55.7733	45.1967	0.000732908
'MAP3K3'	0.206683	0.0262278	25.4	24.84	24.46	21.87	18.51	19.58	24.9	19.9867	0.00498567
'PLRG1'	0.206509	0.0138996	35.24	37.09	37.68	29.86	28.64	29.18	36.67	29.2267	0.00234783
'EPC1'	0.206437	0.0130149	37.63	37.83	39.01	32.91	27.36	31.32	38.1567	30.53	0.00217584
'LUC7L2'	0.205975	0.0239356	80.35	85.92	84.23	76.83	55.76	65.33	83.5	65.9733	0.00446853
'ZNF720'	0.20582	0.0376657	18.16	19.72	20.83	16.98	14.58	16.76	19.57	16.1067	0.00775959
'ZNF121'	0.205768	0.00385039	29.41	30.86	32.46	25	22.1	25.86	30.91	24.32	0.000530041
'CYREN'	0.205766	0.00951733	57.66	63.03	60.95	50.79	45.16	51.78	60.5467	49.2433	0.00150926
'ZNF106'	0.205266	0.0240069	14.74	14.88	15.49	12.88	11.1	12.49	15.0367	12.1567	0.00448798
'HIGD1A'	0.20518	0.0317277	46.87	47.56	47.83	37.03	40	36.33	47.42	37.7867	0.00627754
'RBM28'	0.205161	0.00233702	14.3	14.88	14.7	12.4	10.77	11.93	14.6267	11.7	0.000302364
'CNST'	0.20511	0.0237324	19.05	20.55	20.07	16.32	14.8	15.84	19.89	15.6533	0.00442668
'AHDC1'	0.204767	0.0283408	15.02	16.68	15.87	12.85	11.87	13.51	15.8567	12.7433	0.00547282
'EWSR1'	0.203828	3.37834e-05	376.46	381.21	387.91	317.36	285.19	314.66	381.86	305.737	2.65159e-06
'SLF2'	0.203427	0.0262969	30.06	32.88	32.73	29.43	23.06	27.3	31.89	26.5967	0.00500388
'FUBP1'	0.202903	0.00173026	80.34	86.6	86.61	74.21	60.66	68.51	84.5167	67.7933	0.000213534
'STK24'	0.202902	0.0170619	47.49	48.64	50.95	39.56	37.74	41.82	49.0267	39.7067	0.00299212
'MEX3C'	0.202616	0.0141093	31.99	32.02	34.67	27.31	25.72	25.86	32.8933	26.2967	0.00238867
'TTI1'	0.202583	0.0373291	33.36	33.46	33.86	29	22.43	28.1	33.56	26.51	0.00767088
'DHX8'	0.202476	0.0459771	26.61	29.49	29.34	25.32	18.53	23.96	28.48	22.6033	0.0099083
'RUFY3'	0.202475	0.0408114	21.87	24.57	24.21	20.99	17.09	18.82	23.55	18.9667	0.008541
'NUMA1'	0.202318	0.0132468	112.82	120.08	115.1	102.17	77.22	98.76	116	92.7167	0.00221885
'NAE1'	0.202053	0.00577857	110.48	108.36	117.1	93.69	85.96	89.25	111.98	89.6333	0.000847761
'SMPD4'	0.201821	0.00286818	57.4	58.9	57.87	48.89	43.3	47.97	58.0567	46.72	0.000379184
'INCENP'	0.201456	0.0174309	37.48	42.35	37.12	33.43	27.96	32.8	38.9833	31.3967	0.00307742
'FKBP15'	0.201369	0.0477664	17.49	18.2	18.41	15.79	13.1	14.96	18.0333	14.6167	0.0103838
'PHF2'	0.200064	0.0304456	20.87	23.17	23.24	19.37	16.11	18.48	22.4267	17.9867	0.00596916
'ADNP2'	0.199655	0.0152568	32.1	32.37	36	29.12	25.05	26.37	33.49	26.8467	0.0026182
'ANXA2'	0.199061	0.017391	97.67	97.32	93.86	81.72	73.47	75.47	96.2833	76.8867	0.00306864
'EDRF1'	0.198762	0.0453412	23.13	26.25	24.86	21.48	17.91	20.24	24.7467	19.8767	0.00974507
'CSTF2T'	0.198363	0.0112764	45.86	46.15	48.51	41.2	35.49	36.09	46.84	37.5933	0.00183598
'YWHAE'	0.198219	0.000790798	195.16	205.47	203.47	164.71	158.77	160.23	201.367	161.237	8.78495e-05
'PLEKHG4'	0.197969	0.00791233	49.26	53.13	51.24	42.29	37.22	43.97	51.21	41.16	0.0012197
'DHFR'	0.197876	0.00112414	85.9	89.14	94.66	74.01	69.16	73.14	89.9	72.1033	0.00013159
'KANSL3'	0.197733	0.0344481	34.82	38.07	37.13	32.58	24.9	31.11	36.6733	29.53	0.00692853
'MRPL19'	0.197609	0.0375048	12.61	13.09	13.91	11.56	10.01	10.23	13.2033	10.6	0.00771421
'RRP7A'	0.197029	0.00751439	30.38	31.39	31.02	26.03	23.84	24.65	30.93	24.84	0.00114582
'P2RY8'	0.196744	0.000814964	110.96	116.55	120.11	95.95	85.77	97.67	115.873	93.13	9.11012e-05
'SNRPD1'	0.196601	0.0190742	46.28	44.4	44.29	36.27	37.64	34.37	44.99	36.0933	0.00341529
'CPSF6'	0.196275	0.00213384	48.59	49.85	49.43	42.72	36.93	39.26	49.29	39.6367	0.000272653
'EIF4G2'	0.195947	0.000234608	498.67	527.26	528.77	443.76	379.04	427.25	518.233	416.683	2.25243e-05
'ASF1B'	0.195319	0.0266628	74.54	71.73	76.8	61.44	57.05	60.69	74.3567	59.7267	0.00508889
'CTPS1'	0.195075	0.00521632	80.37	87.38	85.78	72.25	63.12	67.44	84.51	67.6033	0.000752889
'FAM53B'	0.194842	0.0170735	25.42	26.89	26.13	22.08	18.98	22.11	26.1467	21.0567	0.00299788
'YWHAQ'	0.194278	0.000345634	292.84	305.66	312.9	249.82	240.27	242.14	303.8	244.077	3.46255e-05
'PLCB3'	0.193621	0.00766864	44.93	44.83	43.28	36.61	33.02	35.96	44.3467	35.1967	0.00117623
'PHIP'	0.192925	0.00173829	35.39	39.85	38.85	33.56	27.11	32.18	38.03	30.95	0.000215198
'NT5C3A'	0.192882	0.0342368	66.27	69.35	70.95	57.62	54.46	54.69	68.8567	55.59	0.00687504
'MLLT10'	0.19232	0.00618568	73.08	74.76	77.88	68.05	56.14	62.64	75.24	62.2767	0.000914236
'TBC1D4'	0.192091	0.0373708	19.3	19.63	20.78	17.35	14.31	15.8	19.9033	15.82	0.00768185
'CDT1'	0.191595	0.00772895	99.71	96.2	101.55	77.61	78.09	83.82	99.1533	79.84	0.00118648
'ZEB2'	0.19154	0.00926318	40.53	43.83	43.65	37.81	30.25	35.3	42.67	34.4533	0.00146301
'TUBB4B'	0.191455	0.000568636	326.69	330.76	337.59	269.49	259.97	271.35	331.68	266.937	6.098e-05
'RPAP2'	0.191202	0.0118566	34.19	33.37	35.29	32.49	25.74	31.36	34.2833	29.8633	0.00194719
'IP6K1'	0.191112	0.0194505	28.89	30.07	30.94	24.19	23.39	25.03	29.9667	24.2033	0.003497
'SNAP23'	0.190995	0.0260483	55.88	55.74	54.71	46.53	42.71	44.62	55.4433	44.62	0.00494654
'HNRNPA1'	0.190893	2.26653e-05	1337.85	1361.1	1369.06	1103.62	1070.38	1104.48	1356	1092.83	1.70041e-06
'AP1B1'	0.190608	0.00507719	55.75	55.91	56.39	46.95	41.9	46.78	56.0167	45.21	0.000729585
'NOP9'	0.190542	0.0256151	25.49	24.83	26.02	22.27	18.54	21.19	25.4467	20.6667	0.00484668
'GFM1'	0.190302	0.0396368	32.93	37.18	33.72	30.08	25.05	30.7	34.61	28.61	0.00824431
'PSMC5'	0.189748	0.00331416	247.21	269.41	267.81	219.29	197.19	216.36	261.477	210.947	0.000447078
'H3-3A'	0.189515	0.00528725	1071.14	1042.65	1062.67	834.29	885.02	834.44	1058.82	851.25	0.000763804
'PALM'	0.189308	0.0320053	47.58	53.77	51.16	39.74	39.65	43.02	50.8367	40.8033	0.00634478
'MEX3A'	0.189155	0.0381685	21.76	23.28	20.21	18.25	16.39	18.11	21.75	17.5833	0.00788459
'SMC1A'	0.188359	0.0227185	51.45	58.77	55.98	48.84	38.34	47.38	55.4	44.8533	0.00418736
'SPECC1L'	0.188156	0.041726	24.09	25.86	25.18	22.56	17.49	20.67	25.0433	20.24	0.00879134
'USP10'	0.188125	0.00284508	90.15	92.01	92.67	78.11	68.75	75.38	91.61	74.08	0.000375218
'ZC3H4'	0.187924	0.0281741	26.35	27.73	27.09	22.88	18.71	24.19	27.0567	21.9267	0.00543701
'BOD1L1'	0.187878	0.00222476	30.97	32.94	33.2	27.19	24.23	26.87	32.37	26.0967	0.000285984
'IL27RA'	0.187711	0.0445628	35.5	36.42	39.21	29.58	29.19	30.93	37.0433	29.9	0.00952343
'DDX5'	0.187512	6.63476e-05	424.9	424.21	436.58	360.56	329.44	349.26	428.563	346.42	5.57793e-06
'PLAGL2'	0.187253	0.0233008	24.25	25.78	24.77	20.83	18.57	21.16	24.9333	20.1867	0.00431713
'CNOT6'	0.187234	0.0165386	24.84	25.87	25.68	21.21	19.15	21.65	25.4633	20.67	0.00288593
'SAMD4B'	0.187228	0.0313112	39.46	41.15	40.68	33.83	28.14	35.34	40.43	32.4367	0.00617502
'PPP6R1'	0.187	0.0010454	258.31	270.09	265.98	221.33	194.48	227.1	264.793	214.303	0.000120922
'OGFOD1'	0.186888	0.0477249	41.76	41.77	42.44	33.7	29.63	37.58	41.99	33.6367	0.0103677
'POLR3A'	0.186313	0.0265305	24.41	27.25	27.13	22.43	18.99	22.38	26.2633	21.2667	0.00506195
'SPG7'	0.186131	0.0105438	63.73	67.65	68.17	54.96	52.39	53.44	66.5167	53.5967	0.00170046
'VPS35'	0.186082	0.00108094	113.29	112.9	119.06	94.81	88.52	94.33	115.083	92.5533	0.000125701
'MSH6'	0.18585	0.00191002	74.63	77.48	77.76	64.06	59.83	62.04	76.6233	61.9767	0.000239567
'SMARCAD1'	0.185833	0.0176928	33.17	33.88	32.54	28.01	24.9	27.22	33.1967	26.71	0.00313616
'ATXN7L3B'	0.185441	0.00439021	39.12	37.71	39.81	32.84	30.48	31.12	38.88	31.48	0.000617593
'SFPQ'	0.185272	0.000482708	227.69	253.46	259.69	203.88	190.83	215.69	246.947	203.467	5.04641e-05
'PSIP1'	0.185262	0.0192268	51.93	56.32	52.51	43.69	44.05	42.98	53.5867	43.5733	0.00344632
'SF1'	0.18429	0.00670638	186.09	206.4	201.17	171.46	142.3	167.97	197.887	160.577	0.00100325
'FARSB'	0.183697	0.0424519	47.21	48.46	46.94	39.13	39.55	38.78	47.5367	39.1533	0.00897729
'SUGT1'	0.182807	0.0337093	8.02	8.06	8.34	6.96	6.17	6.69	8.14	6.60667	0.00674929
'ILF3'	0.182668	0.000942448	269.66	281.65	281.18	232.49	200.82	232.18	277.497	221.83	0.000107237
'PSMC3'	0.182401	0.00890571	180.31	189.51	183.97	146.42	147.09	154.56	184.597	149.357	0.00139798
'NT5C2'	0.18213	0.0010904	144.18	144.76	151.6	124.39	112.37	121.77	146.847	119.51	0.00012708
'PRR12'	0.182059	0.0333868	17.15	18.45	18.73	15.47	13.36	15.29	18.11	14.7067	0.00667437
'HNRNPUL1'	0.182045	0.00341545	175.21	191.61	189.71	158.2	136.08	154.58	185.51	149.62	0.000462277
'NKTR'	0.181656	0.0345445	63.92	67.31	65.21	59.63	47.46	56.48	65.48	54.5233	0.00695456
'HNRNPDL'	0.18157	0.000304172	183.44	191.06	195.27	157.52	149.25	155.31	189.923	154.027	3.00619e-05
'CCNK'	0.181252	0.0195341	63.67	66.75	64.8	55.43	48.68	55.21	65.0733	53.1067	0.00351895
'SAP30BP'	0.18064	0.0227875	65.75	70.06	71.76	57.11	56.1	55.29	69.19	56.1667	0.00420301
'PTOV1'	0.180324	0.0292818	131.07	126.44	130.85	100.42	104.6	106.77	129.453	103.93	0.00569776
'VEZF1'	0.180314	0.0498618	21.7	22.93	23.26	18.71	18.16	18.32	22.63	18.3967	0.0109407
'TTC37'	0.180046	0.0438182	25.88	28.17	28.77	24.93	20.35	22.07	27.6067	22.45	0.00932768
'CDC20'	0.179443	0.0256151	118.83	115.04	114.96	92.93	93.61	96.54	116.277	94.36	0.00484845
'ZNF451'	0.179226	0.0409931	24.18	25.87	27.21	22.86	18.2	20.9	25.7533	20.6533	0.00858429
'CCNT2'	0.179143	0.0225871	37.61	36.83	36.84	33.52	28.37	30.82	37.0933	30.9033	0.0041588
'HNRNPR'	0.179127	0.00131105	217.53	220.9	227.86	190.52	169.92	182.29	222.097	180.91	0.000156835
'JPT1'	0.178994	0.00766864	229.29	242.9	242	191.28	193.08	194.86	238.063	193.073	0.00117562
'CENPF'	0.178926	0.0216105	58.7	65.67	65.5	55.88	44.71	54.27	63.29	51.62	0.0039568
'ZFAND5'	0.178894	0.00752928	40.65	40.28	42.18	34.87	31.84	33.74	41.0367	33.4833	0.00114915
'GPBP1'	0.17867	0.011567	49.25	48.39	48.67	39.48	38.68	41.63	48.77	39.93	0.00189369
'GTSF1'	0.178591	0.0364726	379.69	352.1	353.2	291.6	299.89	286.39	361.663	292.627	0.00745276
'FASN'	0.178582	0.0218275	111.3	119.97	117.13	98.24	81.25	104.45	116.133	94.6467	0.00400353
'UBB'	0.178546	0.00732806	1412.69	1398.63	1391.64	1109.4	1172.5	1121.78	1400.99	1134.56	0.00111499
'AP2A2'	0.17845	0.0477664	32.37	31.25	34.97	26.71	25.19	30.45	32.8633	27.45	0.0103859
'CPNE7'	0.178337	0.0489024	43.77	44.25	45.85	36.88	35.22	37.03	44.6233	36.3767	0.0106862
'CBFB'	0.177587	0.0369066	42.18	44.07	45.89	36.36	35.6	35.47	44.0467	35.81	0.00757459
'ZC3H14'	0.177495	0.0287413	40.88	42.76	42.73	35.42	30.37	34.24	42.1233	33.3433	0.00556491
'ACTR1A'	0.177447	0.023502	70.71	68.39	69.22	55.27	55.88	58.26	69.44	56.47	0.00436879
'FUS'	0.17615	0.00203733	327.47	331.41	324.23	279.06	256.22	268.26	327.703	267.847	0.000258229
'SMARCE1'	0.176142	0.00559085	53.09	53.98	54.78	44.94	42.91	43.98	53.95	43.9433	0.000814726
'SSBP1'	0.175806	0.0353398	400.95	389.72	395.17	312.86	315.27	320.23	395.28	316.12	0.00714763
'HNRNPH3'	0.175526	0.00258855	224.48	223.74	232.74	187.15	183.06	183.55	226.987	184.587	0.000339227
'ZNF518A'	0.175318	0.0218275	27.94	29.26	29.72	25.95	21.91	23.5	28.9733	23.7867	0.00400326
'SMARCA4'	0.175301	0.00660496	80.02	85.24	85.19	70.54	61.82	72.14	83.4833	68.1667	0.000985747
'CLEC5A'	0.175173	0.00223494	114.86	117.24	119.41	99.34	90.88	97.05	117.17	95.7567	0.000287435
'GNL3L'	0.17513	0.0493919	22.65	22.54	26.95	19.56	19.24	19.95	24.0467	19.5833	0.0108059
'UBE2D3'	0.174604	0.00564901	167.91	168.42	165.92	137.64	138.62	136.39	167.417	137.55	0.000825853
'AP2M1'	0.174565	0.00183488	387.41	396.44	379.92	319.93	300.98	327.87	387.923	316.26	0.000228918
'PRKX'	0.174361	0.0474472	18.88	19.42	19.26	15.58	15.04	16.32	19.1867	15.6467	0.0102927
'BRD3'	0.174006	0.0168558	43.02	44.94	44.74	38.53	31.78	37.68	44.2333	35.9967	0.00294776
'CBX1'	0.173935	0.00709814	127.21	133.16	136.52	111.51	103.46	108.5	132.297	107.823	0.0010722
'CLIC4'	0.173632	0.00956464	55.96	58.89	58.8	49.49	45.29	46.92	57.8833	47.2333	0.00151738
'TNPO1'	0.172935	0.0209047	34.93	36.99	39.11	32.4	27.16	31.08	37.01	30.2133	0.00381012
'EXOC4'	0.172737	0.0364436	51.61	50.33	49.49	42.81	36.82	43.86	50.4767	41.1633	0.00744448
'GATAD2A'	0.171976	0.0104698	43.95	46.14	45.17	37.59	34.39	38.53	45.0867	36.8367	0.00168558
'ZNF24'	0.170559	0.0248274	37.6	39.35	39.43	34.22	28.25	32.86	38.7933	31.7767	0.00466849
'TRAK1'	0.170116	0.0439046	49.85	56.82	55.56	47.29	38.72	45.78	54.0767	43.93	0.00935466
'MATR3'	0.169363	0.000914422	223.4	236.98	244.42	199.92	186.05	190.85	234.933	192.273	0.000103637
'LARP1'	0.169329	0.0147387	123.65	129.23	123.39	112.61	91.17	104.98	125.423	102.92	0.00251699
'RB1CC1'	0.168892	0.0488697	28.15	29.16	31.5	25.93	21.29	25.41	29.6033	24.21	0.0106759
'SOD2'	0.168189	0.0417011	47.37	56.09	58.19	57.14	48.94	55.56	53.8833	53.88	0.0087833
'SMARCC1'	0.168012	0.0192885	123.25	135.68	133.71	117.47	94.48	110.26	130.88	107.403	0.00345984
'PPP4R1'	0.167741	0.0417011	34.68	36.63	35.87	29.96	27.87	30.01	35.7267	29.28	0.00878341
'IPO9'	0.167592	0.0376657	20.43	21.48	21.85	18.77	15.26	18.35	21.2533	17.46	0.00776182
'DNAJC5'	0.167288	0.0452932	27.08	28.82	28.32	23.76	21.08	24.28	28.0733	23.04	0.00972401
'DHX9'	0.167141	0.00303966	140.22	149.4	150.73	125.45	111.53	124.16	146.783	120.38	0.00040478
'FKBP1A'	0.167119	0.0102827	234.95	239.54	240.29	192.65	194.44	197.05	238.26	194.713	0.00164846
'DENND10'	0.167072	0.00944902	129.97	128.94	132.4	107.98	104.45	106.36	130.437	106.263	0.001496
'CGGBP1'	0.166492	0.00800501	66.38	67.92	68.8	58.08	52.87	55.67	67.7	55.54	0.00123605
'MAP4K4'	0.166398	0.0188871	83.72	90.14	92.37	79.07	64.45	75.37	88.7433	72.9633	0.00337815
'TPP2'	0.166307	0.0270742	52.41	57.16	58.15	49.51	41.02	46.86	55.9067	45.7967	0.00519347
'ELF1'	0.166196	0.0143242	111.22	114.86	120.09	101.78	85.6	96.87	115.39	94.75	0.00243049
'MAPK1IP1L'	0.165692	0.0318534	53.82	62.35	61.85	53.67	41.97	49.46	59.34	48.3667	0.00631057
'PRPF38B'	0.165503	0.0415721	62.47	70.15	69.76	62.41	57.69	52.79	67.46	57.63	0.00873895
'ARHGAP19'	0.165426	0.0170179	46.62	48.14	48.22	41.76	35.94	39.85	47.66	39.1833	0.00298048
'TCF25'	0.165361	0.020193	133.89	134.26	129.62	106.99	107.71	110.51	132.59	108.403	0.00366486
'MCL1'	0.165311	0.0104912	76.77	80.5	82.05	67.89	61.56	65.23	79.7733	64.8933	0.00169037
'WDR59'	0.165278	0.0477358	66.55	63.4	66.85	60	50.04	55.1	65.6	55.0467	0.0103731
'UPF1'	0.16464	0.0302075	43.8	44.18	45.91	38.57	32.8	38.7	44.63	36.69	0.00591377
'FAM13B'	0.164628	0.0497432	28.77	31.16	31.92	27.06	22.88	25.48	30.6167	25.14	0.0109051
'PRMT1'	0.164482	0.0109177	395.95	389.52	379.24	326.47	312.24	314.41	388.237	317.707	0.00176987
'PURB'	0.164369	0.0383073	18.87	19.29	20.9	16.64	14.94	16.95	19.6867	16.1767	0.00791861
'DHX15'	0.163851	0.00821474	145.19	148.6	151.35	129.23	111.53	125.24	148.38	122	0.00127317
'ZC3H7B'	0.163578	0.0101516	62.28	64.33	63.45	53.74	48.75	54.47	63.3533	52.32	0.00162613
'SLC35E2B'	0.163019	0.0144994	84.66	85.37	86.72	73.92	63.83	75.16	85.5833	70.97	0.00246775
'UNC13D'	0.162841	0.0048336	124.87	131.67	127	110.05	98.89	106.55	127.847	105.163	0.000688964
'DNAJB1'	0.162817	0.0194471	104.49	108.98	108.09	88.51	85.03	90.69	107.187	88.0767	0.00349204
'PATZ1'	0.162787	0.0225517	58.84	60.1	60.71	50.23	46.5	51.47	59.8833	49.4	0.00415084
'NUDT4'	0.162759	0.0268852	48.45	47.42	48.26	40.52	37.18	41.09	48.0433	39.5967	0.00514342
'FOXN3'	0.162725	0.0490351	54.55	57.51	57.56	51.19	39.79	48.98	56.54	46.6533	0.0107184
'NPLOC4'	0.162175	0.0176902	65.75	71.42	66.03	58.25	50.76	57.66	67.7333	55.5567	0.00313456
'E2F4'	0.162088	0.0404993	91.22	88.9	87.27	75.86	69.87	74.23	89.13	73.32	0.0084627
'BMS1'	0.161343	0.0190985	80.18	83.11	83.11	71.53	64.07	69.84	82.1333	68.48	0.00342106
'DDX6'	0.160645	0.0474472	52.1	55.97	64.13	49.55	40.08	48.79	57.4	46.14	0.0102952
'KRR1'	0.160217	0.0499252	14.69	15.31	16.31	12.78	12.47	12.88	15.4367	12.71	0.0109589
'RBM26'	0.160154	0.0460767	38.85	44.72	45.57	37.71	31.92	36.74	43.0467	35.4567	0.00993863
'KIF2A'	0.159617	0.0162658	37.96	39.89	40.73	34.83	30.54	32.35	39.5267	32.5733	0.00282508
'BLMH'	0.158755	0.0318376	102.24	100.76	104.51	83.49	83.81	85.92	102.503	84.4067	0.00630373
'ODF2'	0.15809	0.0396542	73.19	80.79	77.87	65.78	57.51	67.9	77.2833	63.73	0.00825879
'XRCC5'	0.158004	0.00592639	151.17	158.45	164.76	133.49	124.02	133.71	158.127	130.407	0.000871729
'PPP6R3'	0.157944	0.0427266	54.01	57.98	57.32	50.76	39.95	47.61	56.4367	46.1067	0.00904601
'UBE2N'	0.157367	0.0477246	35.94	36.69	37.19	30.41	30.42	29.73	36.6067	30.1867	0.0103645
'SEPTIN2'	0.156677	0.035808	66.35	69.56	70.44	60.89	53.39	55.29	68.7833	56.5233	0.00727559
'QKI'	0.156454	0.0326119	50.18	55.53	60.55	48.62	35.25	47.38	55.42	43.75	0.00648626
'PRRC2C'	0.155735	0.0396429	83.15	91.72	94.77	80.85	65.24	76.95	89.88	74.3467	0.00824812
'CTNNB1'	0.155338	0.00857179	130.36	132.45	137.71	115.2	103	113.2	133.507	110.467	0.00133456
'NSD2'	0.155273	0.0364421	51.36	55.29	54.82	48.18	39.31	46.01	53.8233	44.5	0.00744184
'TIA1'	0.154776	0.0208225	99.61	102.91	100.64	91.04	72.38	79.67	101.053	81.03	0.00378979
'MCCC2'	0.154179	0.0496053	55.19	59.15	57.82	51.77	41.52	47.17	57.3867	46.82	0.0108685
'NOA1'	0.153501	0.0200708	146.02	153.5	158.19	125.84	122.98	129.44	152.57	126.087	0.00363753
'CCAR1'	0.151664	0.0190418	90.28	91.41	98.27	78.32	76.77	76.65	93.32	77.2467	0.00340826
'TBCD'	0.151385	0.0237324	74.56	78	76.35	66.79	62.87	64.85	76.3033	64.8367	0.00442755
'HSD17B12'	0.150734	0.0215115	149.84	145.49	152.33	130.38	119.68	121.4	149.22	123.82	0.00393315
'API5'	0.149627	0.0452932	66.32	74.01	75.93	64.37	56.88	61.8	72.0867	61.0167	0.00972604
'BRD4'	0.149599	0.0425744	38.86	40.83	41.53	35.64	30.26	34.84	40.4067	33.58	0.00901106
'CALM2'	0.148748	0.018603	654.69	644.63	653.28	536.64	546.89	538.49	650.867	540.673	0.00332375
'TXLNA'	0.148483	0.0495595	49.93	55.05	54.92	46.93	40.46	45.43	53.3	44.2733	0.010846
'NFYA'	0.147568	0.0345114	52.2	55.41	53.85	48.29	41.41	44.5	53.82	44.7333	0.00694347
'COPB2'	0.146148	0.039513	89.64	91.85	86	77.46	70.73	75.24	89.1633	74.4767	0.00821096
'SRSF1'	0.146146	0.0114197	125.03	131.03	134.76	115.11	101.95	107.86	130.273	108.307	0.00186517
'LASP1'	0.145106	0.0179349	112.38	112.82	117.59	99.87	88.45	97.18	114.263	95.1667	0.00318482
'EIF4A3'	0.144754	0.0414997	168.72	163.9	168.13	135.11	138	141.19	166.917	138.1	0.00871436
'RBM8A'	0.144508	0.0291706	59.99	64.25	62.18	53.32	49.98	51.92	62.14	51.74	0.00567051
'WDR6'	0.144367	0.0185718	99.49	100.49	102.27	84.69	79.92	87.68	100.75	84.0967	0.00331461
'H3-3B'	0.143301	0.0322005	277.33	276.05	284.15	230.38	238.12	228.29	279.177	232.263	0.00639174
'TPX2'	0.142503	0.0252467	114.64	113.61	117.74	101.08	90.75	97.52	115.33	96.45	0.00476029
'U2AF2'	0.142375	0.0303847	232.53	237.69	223.54	192.5	182.48	201.61	231.253	192.197	0.00595408
'ARF1'	0.141071	0.016375	339.81	335.32	336.06	284.69	273.41	284.97	337.063	281.023	0.00285107
'EXOC7'	0.139232	0.0352236	88.63	90.37	87.75	76.14	67.86	78.32	88.9167	74.1067	0.00711388
'DDX3X'	0.139199	0.0262942	151.3	155.51	158.2	139.5	118.3	131.5	155.003	129.767	0.0050013
'KDM1A'	0.138944	0.0155835	177.8	178.14	181.23	151.2	145.18	151.69	179.057	149.357	0.00268926
'TRA2B'	0.13833	0.0469419	147.34	147.44	154.39	124.92	127.8	121.03	149.723	124.583	0.010157
'CD44'	0.136938	0.0367352	134.89	146.86	147.08	126.31	106.88	125.41	142.943	119.533	0.00752998
'GTF3C5'	0.136881	0.0343119	186.15	185.5	188.9	157.76	153.69	158	186.85	156.483	0.00689232
'HNRNPM'	0.133418	0.0254717	348.53	369.83	361.13	299.44	300.02	309.67	359.83	303.043	0.00481212
'SMC4'	0.132339	0.0243595	111.09	114.2	117.99	96.18	92.09	97.69	114.427	95.32	0.00456487
'KHSRP'	0.130566	0.0438627	193.04	205.4	207.26	174.04	152.85	181.44	201.9	169.443	0.00934285
'DDX39B'	0.128357	0.0421544	292.82	299.22	289.62	254.76	236.09	255.88	293.887	248.91	0.00890052
'LAIR1'	0.127462	0.0347724	146.67	152.28	149.85	134.73	121.34	127.94	149.6	128.003	0.00700939
'LRRC59'	0.127325	0.0415721	167.01	171.51	167.6	148.87	132.77	145.06	168.707	142.233	0.00873957
'KARS1'	0.123312	0.0459378	229.9	241.93	238.65	203.16	193.02	204.08	236.827	200.087	0.00989688
'TUBB'	0.122887	0.0125825	1752.36	1736.84	1746.97	1515.2	1408.18	1505.83	1745.39	1476.4	0.00209386
'SYNCRIP'	0.118947	0.0468801	192.77	212.04	210.11	181.26	158.12	174.64	204.973	171.34	0.0101366
'TUBA1B'	0.117961	0.0419813	1786.7	1713.38	1756.69	1492.59	1460.18	1499.94	1752.26	1484.24	0.00885589
'WDR11'	0.148966	0.0500952	52.72	53.59	55.13	50.07	41.07	44.55	53.8133	45.23	0.0110015
'CHAF1A'	0.152245	0.050529	56.48	61.15	59.46	48.41	47.24	50.91	59.03	48.8533	0.0111195
'VAV3'	0.180702	0.0506197	42.51	44.17	48.31	40.74	35	37.31	44.9967	37.6833	0.0111427
'MMP11'	0.506086	0.0508168	6.17	5.64	4.91	3.18	3.44	4.22	5.57333	3.61333	0.0111893
'MCMBP'	0.132991	0.0508483	74.18	74.34	76.04	64.7	61.44	62.86	74.8533	63	0.0111995
'BVES'	1.06748	0.0512573	0.67	1.1	0.42	0.31	0.54	0.24	0.73	0.363333	0.0112929
'PACRGL'	0.299879	0.0516103	12.12	11.29	13.91	9.69	9.35	9.05	12.44	9.36333	0.011378
'ITFG1'	0.219832	0.0516103	19.68	19.75	21.21	16.22	14.91	16.82	20.2133	15.9833	0.0113806
'ERCC8'	0.272641	0.0518258	10.86	10.9	12.28	11.38	8.5	9.01	11.3467	9.63	0.0114415
'NUDC'	0.139343	0.0518482	163	167.97	165.96	137.34	137.09	141.44	165.643	138.623	0.0114497
'PFAS'	0.18474	0.0518894	28.17	27.68	28.14	24.84	19.29	23.33	27.9967	22.4867	0.0114721
'FGF16'	0.675524	0.0523706	4.03	4.63	4.71	1.93	2.94	2.78	4.45667	2.55	0.0115987
'SYNJ2BP'	0.281455	0.0525013	5.03	5.7	6.53	4.59	4.25	4.21	5.75333	4.35	0.0116345
'DDX27'	0.148006	0.0525013	75.12	77.52	75.43	63.96	60.72	64.67	76.0233	63.1167	0.0116378
'DPYD'	1.03268	0.0526061	1.07	0.7	1	0.4	0.7	0.58	0.923333	0.56	0.0116677
'LRP3'	0.205586	0.0526524	41.74	51.22	46.43	33.45	38.26	39.74	46.4633	37.15	0.0116872
'B3GALNT1'	0.333373	0.053076	7.76	8.85	9.01	6.22	6.71	5.44	8.54	6.12333	0.0117958
'NOSIP'	0.198804	0.0530936	90.45	92.87	89.25	72.66	75.73	74.12	90.8567	74.17	0.0118132
'PTP4A1'	0.146917	0.0530936	49.06	49.71	53.07	44.64	40.79	40.83	50.6133	42.0867	0.0118133
'E2F8'	0.31178	0.053151	8.4	8.5	8.74	6.45	5.46	7.08	8.54667	6.33	0.0118295
'SRSF7'	0.13755	0.0531532	330.09	345.99	332.98	291.24	277.35	261.52	336.353	276.703	0.0118334
'HERPUD2'	0.183148	0.053203	34.78	34.82	35.33	29.48	25.81	29.29	34.9767	28.1933	0.0118479
'CORO1B'	0.190736	0.0532445	25.12	23.83	23.86	19.15	20	19.5	24.27	19.55	0.0118606
'PUS7L'	0.183096	0.0535668	7.87	8.22	8.83	7.22	6.03	6.97	8.30667	6.74	0.0119415
'SZT2'	0.250363	0.0537139	9.91	11.1	10.09	9.43	6.2	8.88	10.3667	8.17	0.0119789
'RBMS1'	0.270159	0.0537535	9.15	8.89	10.36	7.41	7.01	7.32	9.46667	7.24667	0.0119977
'FDX1'	0.333109	0.0537535	8.25	8.66	8.06	6.68	6.05	5.51	8.32333	6.08	0.0119981
'GGA3'	0.155418	0.0539958	51.41	54.3	52.68	47.72	39.65	44.22	52.7967	43.8633	0.0120661
'DAG1'	0.238369	0.0541621	10.13	10.84	12.32	9.42	7.76	8.8	11.0967	8.66	0.0121171
'SRA1'	0.371483	0.0541628	21.23	18.98	17.22	13.97	14.11	12.78	19.1433	13.62	0.0121208
'NAP1L4'	0.14469	0.0543364	111.42	108.47	104.97	91.84	87.67	91.01	108.287	90.1733	0.0121736
'HDAC2'	0.124525	0.0543676	212.11	216.45	217.87	187.11	182.29	178.44	215.477	182.613	0.012184
'FBXO5'	0.215147	0.0546388	34.17	32.15	36.25	27.27	26.77	27.57	34.19	27.2033	0.0122623
'KDM6A'	0.203149	0.0546569	17.78	19.42	19.78	16.38	12.58	16.1	18.9933	15.02	0.0122734
'PAWR'	0.178971	0.0547403	19.76	21.99	22.93	18	16.03	18.22	21.56	17.4167	0.0122957
'DDX20'	0.195126	0.0548153	22.83	23.25	22.61	18.42	17.95	18.85	22.8967	18.4067	0.0123196
'C12orf43'	0.264067	0.054896	14.65	15.97	15.44	11.34	12.02	11.36	15.3533	11.5733	0.0123518
'SRSF12'	1.14492	0.0549534	0.74	0.87	0.57	0.42	0.18	0.33	0.726667	0.31	0.0123682
'COL4A6'	0.524033	0.0551983	1.42	1.73	1.43	1.09	0.9	0.99	1.52667	0.993333	0.0124269
'CIRBP'	0.133072	0.0554837	212.89	219.39	220.47	181.77	172.71	177.98	217.583	177.487	0.0124983
'SLC35G1'	0.330812	0.0556153	9.4	7.55	9.92	6.24	6.47	7.04	8.95667	6.58333	0.012535
'ASB3'	0.45586	0.0556908	9.06	6.38	8.57	5.12	4.58	6.54	8.00333	5.41333	0.0125556
'ERCC2'	0.167882	0.0559018	36.29	34.36	33.28	29.33	25.54	28.66	34.6433	27.8433	0.0126068
'RBM19'	0.201356	0.0560012	23.8	26.94	24.86	21.37	17.66	21.43	25.2	20.1533	0.0126351
'BAX'	0.195537	0.0560012	136.83	135.22	130.79	103.05	104.76	113.53	134.28	107.113	0.0126364
'TMC6'	0.125012	0.0562303	112.61	121.27	113.52	102.44	103.31	107.18	115.8	104.31	0.0126917
'ERO1B'	0.237141	0.0563181	10.13	11.35	10.84	7.71	7.81	7.82	10.7733	7.78	0.0127182
'ZNF611'	0.44724	0.0563792	3.82	3.77	4.62	2.91	1.95	3.46	4.07	2.77333	0.0127434
'KPNA2'	0.118795	0.0565353	254.01	265.72	266.03	223.15	216.99	225.18	261.92	221.773	0.0127823
'PLVAP'	2.84079	0.0566077	0.28	0.28	0.48	0.05	0.08	0	0.346667	0.0433333	0.0128023
'GORAB'	0.348178	0.056629	9.06	8.12	9.4	6.04	6.72	6.5	8.86	6.42	0.0128108
'NRAS'	0.15297	0.0567108	49.96	48.4	52.87	44.81	40.1	40.3	50.41	41.7367	0.0128365
'CERT1'	0.214177	0.0567996	14.44	14.77	15.73	12.76	11.31	12.66	14.98	12.2433	0.0128639
'KIAA0232'	0.192353	0.0568547	17.14	19.26	19.97	16.09	13.02	16.36	18.79	15.1567	0.0128801
'SRSF4'	0.151653	0.057023	84.25	90.45	87.33	77.4	68.85	70.77	87.3433	72.34	0.0129218
'CDADC1'	0.338563	0.0571479	7.66	7.33	7.84	5.2	5.56	5.77	7.61	5.51	0.0129538
'SLC35B4'	0.199825	0.0573307	12.82	13.43	13.08	11.22	9.05	10.22	13.11	10.1633	0.0130063
'ADD1'	0.132493	0.0573423	73.01	73.97	73.63	64.71	57.22	63.6	73.5367	61.8433	0.0130126
'ARHGAP22'	0.315735	0.0575342	13.35	16.57	17.16	10.49	11.37	12.31	15.6933	11.39	0.0130598
'PSMD10'	0.19237	0.0576926	70.14	69.64	73.58	54.8	56.56	60.11	71.12	57.1567	0.0131069
'SF3B4'	0.15392	0.0577154	117.65	117.16	117.79	98.94	90.89	101.71	117.533	97.18	0.0131195
'ALDH9A1'	0.184431	0.0578422	41.11	43.78	43.94	35.96	34.7	33.54	42.9433	34.7333	0.013152
'CAD'	0.155286	0.0581335	62.52	67.8	65.91	58.03	46.89	57.82	65.41	54.2467	0.0132295
'SET'	0.115681	0.058339	373.74	377.59	396.03	329.67	325.74	314.69	382.453	323.367	0.0132835
'CENPT'	0.191206	0.058339	45.39	46.06	43.74	37.15	36.06	36.17	45.0633	36.46	0.0132837
'SPRTN'	0.290579	0.0584854	9.47	9.11	10.42	7.4	6.85	7.61	9.66667	7.28667	0.0133208
'OR2L13'	1.88448	0.0584925	0.73	0.44	0.67	0.2	0.11	0.16	0.613333	0.156667	0.0133262
'TAF1B'	0.282394	0.0591218	16.15	16.27	17.51	11.73	12.17	13.73	16.6433	12.5433	0.0134999
'B3GNT2'	0.17813	0.059248	52.22	51.14	50.93	41.93	43.3	40.31	51.43	41.8467	0.0135325
'GOLGB1'	0.165104	0.0596551	25.08	27.92	27.97	24.24	19.08	23.38	26.99	22.2333	0.0136332
'CCT6B'	0.548665	0.059763	5.34	6.75	6.4	3.96	4.16	3.14	6.16333	3.75333	0.0136655
'SCARF1'	0.281583	0.0598889	10.63	10.91	10.79	8.58	8.25	8.25	10.7767	8.36	0.013702
'KIF13A'	1.27843	0.0600152	0.37	0.2	0.39	0.12	0.16	0.13	0.32	0.136667	0.0137424
'TMPPE'	0.639796	0.060029	1.36	2.27	2.43	1.2	0.91	1.49	2.02	1.2	0.0137494
'TTC26'	0.514969	0.0600799	2.81	2.31	2.5	1.5	1.5	1.51	2.54	1.50333	0.0137649
'CDH8'	1.39885	0.0601678	0.16	0.19	0.23	0.07	0.09	0.03	0.193333	0.0633333	0.0137928
'MMP17'	0.47295	0.0604086	6.01	6.21	5.28	3.63	3.53	4.62	5.83333	3.92667	0.0138596
'ODC1'	0.137909	0.0605635	184.62	186.61	190.55	156.25	161.09	151.26	187.26	156.2	0.0138991
'LZTFL1'	0.256912	0.0607168	12.48	11.35	13.05	9.87	9.39	9	12.2933	9.42	0.0139424
'MAP1LC3B'	0.184086	0.0607168	49.89	49.7	53.01	41.39	42.01	40.02	50.8667	41.14	0.0139498
'RANBP3'	0.166759	0.0607975	39.49	40.07	39.36	33.97	30.73	33.02	39.64	32.5733	0.0139749
'PCDHB10'	1.66782	0.0607975	0.43	0.34	0.48	0.14	0.11	0.12	0.416667	0.123333	0.0139765
'CA8'	0.401843	0.0609349	4.52	4.65	4.1	3.01	2.48	3.88	4.42333	3.12333	0.0140195
'CCDC117'	0.173287	0.0609519	28.3	27.68	28.74	24.11	22.01	23.06	28.24	23.06	0.0140273
'KCNQ5'	0.183673	0.0610749	24.41	27.84	27.54	24.19	18.8	22.89	26.5967	21.96	0.0140635
'CTDSP1'	0.168689	0.0614084	52.74	51.72	50.54	42.75	39.37	43.81	51.6667	41.9767	0.0141639
'HECTD2'	0.377608	0.0614364	6.37	5.32	6.47	4.14	4.49	4.08	6.05333	4.23667	0.0141743
'NPIPA8'	0.408527	0.062118	8.32	8.72	10.66	5.11	6.69	7.31	9.23333	6.37	0.0143395
'CUX1'	0.172038	0.0621684	78.15	80.03	84.01	67.89	54.36	67.73	80.73	63.3267	0.0143591
'KPNA5'	0.169613	0.0622382	12.26	13.39	14.47	11.57	9.7	11.38	13.3733	10.8833	0.0143793
'OLFML2A'	0.860139	0.0623157	0.66	0.74	0.61	0.36	0.2	0.49	0.67	0.35	0.0144012
'SGSM3'	0.186712	0.0623787	33.04	33.37	31.35	26.79	25.45	25.82	32.5867	26.02	0.0144286
'FGF13'	1.07778	0.0623787	1.17	0.51	1.4	0.33	0.34	0.64	1.02667	0.436667	0.0144335
'GEN1'	0.205186	0.0625055	13.06	12.66	13.63	11.62	9.8	10.09	13.1167	10.5033	0.0144731
'FERMT1'	0.248111	0.0626551	10.16	10.75	11.34	8.94	7.02	8.99	10.75	8.31667	0.0145158
'SPOUT1'	0.176517	0.0627176	28.77	30.01	28.19	25.13	21.01	24.76	28.99	23.6333	0.0145343
'ZFAND4'	0.530815	0.0627892	2.36	2.67	2.46	1.86	1.33	1.84	2.49667	1.67667	0.0145589
'NF1'	0.22361	0.0627905	10.9	12.24	12.46	10.61	7.33	10.18	11.8667	9.37333	0.0145633
'DCP2'	0.14913	0.0628731	23.76	23.79	27.14	21.41	20.19	20.67	24.8967	20.7567	0.0145865
'PPP6C'	0.183231	0.0631146	21.48	21.46	22.48	17.89	16.78	18.44	21.8067	17.7033	0.0146506
'MGMT'	0.194039	0.0635703	106.54	107.14	100.74	81.25	85.17	82.11	104.807	82.8433	0.0147809
'GIGYF1'	0.14765	0.0636477	37.11	36.72	34.48	30.92	28.08	31.14	36.1033	30.0467	0.014807
'ZNF207'	0.113975	0.0637723	38	38.22	39.58	34.43	30.77	33.34	38.6	32.8467	0.0148442
'DNTTIP2'	0.15087	0.0638364	24.68	26	26.54	22	20.15	21.88	25.74	21.3433	0.0148632
'RBL1'	0.220624	0.0638773	12.21	14.24	14.52	12.47	8.9	11.48	13.6567	10.95	0.0148768
'FHOD1'	0.142018	0.0638847	66.49	69.11	68.79	55.5	54.24	60.83	68.13	56.8567	0.0148826
'CEACAM1'	2.18695	0.0639717	0.42	0.34	0.43	0.09	0.1	0	0.396667	0.0633333	0.014907
'RTF1'	0.157021	0.0645384	31.22	32.11	31.07	26.53	26.14	25.2	31.4667	25.9567	0.0150557
'ZKSCAN1'	0.154335	0.0648554	28.56	30.71	31.22	28.24	22.09	25.7	30.1633	25.3433	0.0151379
'PYROXD2'	0.408536	0.0650443	7.02	9.02	7.98	6.42	4.44	5.3	8.00667	5.38667	0.0151945
'CCDC88C'	0.196039	0.065076	32.13	36.46	37.73	32.1	24.22	30.84	35.44	29.0533	0.0152061
'IL1R1'	4.14655	0.0656772	0.06	0.06	0.09	0	0	0	0.07	0	0.0153635
'SLC41A1'	0.2043	0.0657201	17.54	19.81	17.54	15.42	13.03	15.48	18.2967	14.6433	0.0153777
'DCTN4'	0.155118	0.0658435	40.97	41.16	43.62	35	31.87	36.04	41.9167	34.3033	0.0154108
'DNM1L'	0.138872	0.0658664	49	49.38	50.35	43.78	38.2	42.62	49.5767	41.5333	0.0154204
'DNMT1'	0.126896	0.0664694	119.98	130.44	128.05	112.2	95.67	111.39	126.157	106.42	0.0155744
'RPP40'	0.272622	0.0667792	38.9	37.68	35.24	28	29.69	27.59	37.2733	28.4267	0.0156604
'FAM98A'	0.211143	0.0667792	22.2	23.01	24.81	18.96	17.78	18.73	23.34	18.49	0.0156641
'ABR'	0.291715	0.0673179	6.24	6.35	5.76	5.03	4.14	4.67	6.11667	4.61333	0.0157948
'UBE2V1'	0.13659	0.0675774	141.18	138.26	136.05	115.96	109.7	121.59	138.497	115.75	0.01586
'MAP2K4'	0.289717	0.0676333	9.03	8.18	8.6	6.24	6.09	7.15	8.60333	6.49333	0.0158775
'TRIM23'	0.504343	0.0680227	2.53	3.21	2.64	2.1	1.48	1.69	2.79333	1.75667	0.0159732
'KLF11'	0.179117	0.0680392	26.22	25.38	27.8	23.44	20.33	20.94	26.4667	21.57	0.0159845
'ZNF140'	0.275734	0.0680392	13.45	14.44	14.94	11.09	10.67	10.81	14.2767	10.8567	0.0159868
'MPEG1'	3.29078	0.0680392	0.32	0.09	0.05	0.02	0	0.02	0.153333	0.0133333	0.0159902
'FER'	0.214829	0.0680473	7.42	9.57	7.51	6.69	5.63	7.21	8.16667	6.51	0.0159965
'RTL6'	3.77236	0.0680673	0.18	0.04	0.06	0	0	0.02	0.0933333	0.00666667	0.0160059
'GRAMD1A'	0.127123	0.0680673	102.27	106.01	104.83	89.21	84.68	91.33	104.37	88.4067	0.0160099
'MAP3K5'	0.242892	0.0681106	8.91	9.4	8.52	7.6	6.45	7.01	8.94333	7.02	0.0160245
'MYO7A'	0.498833	0.0682078	1.55	1.61	1.3	1.14	0.76	1.02	1.48667	0.973333	0.0160561
'SNAP29'	0.226756	0.0684962	12.58	14.78	14.31	10.52	10.43	11.79	13.89	10.9133	0.0161328
'SRRM1'	0.138407	0.0687353	88.17	95.32	105.84	83.48	74.58	83.41	96.4433	80.49	0.0161973
'EPHX4'	4.14491	0.0687353	0.16	0.41	0.25	0	0	0	0.273333	0	0.0161979
'STRN'	0.189049	0.0687391	12.94	14.55	14.43	13.02	9.01	11.2	13.9733	11.0767	0.01621
'ALDH6A1'	0.2186	0.0687391	15.42	17.94	16.36	12.35	11.34	14.27	16.5733	12.6533	0.0162121
'PUM2'	0.130005	0.0687468	63.09	67.19	67.41	59.51	51.01	56.7	65.8967	55.74	0.0162227
'METTL2B'	0.1756	0.0687584	16.76	16.12	16.74	13.9	12.66	13.91	16.54	13.49	0.0162298
'RBM12'	0.126244	0.0687816	53.71	59.52	59.18	50.5	45.33	49.55	57.47	48.46	0.0162423
'WDR13'	0.237538	0.0690195	30.46	26.23	28.42	21.31	21.61	24.33	28.37	22.4167	0.0163048
'STT3B'	0.113024	0.069054	147.24	147.78	156.06	134.73	119.33	129.38	150.36	127.813	0.0163174
'LOXL2'	2.19092	0.0691766	0.27	0.17	0.34	0.05	0	0.1	0.26	0.05	0.0163636
'SMC5'	0.162578	0.0691891	32.37	34.04	38.15	32.45	24.31	28.52	34.8533	28.4267	0.0163803
'RSPH4A'	1.92156	0.0692916	0.23	0.16	0.3	0.07	0.03	0.04	0.23	0.0466667	0.0164157
'BAALC'	0.166936	0.0692916	41.1	41.27	42.65	33.56	33.15	35.66	41.6733	34.1233	0.0164182
'CTU2'	0.363128	0.0694312	16.16	14.45	11.97	10.33	9.42	10.77	14.1933	10.1733	0.0164599
'DNAJC9'	0.135199	0.0695469	100.16	101.17	100.35	85.04	82.11	85.49	100.56	84.2133	0.0164918
'ZNF442'	0.875784	0.069656	1.7	1.47	1.29	0.4	0.77	0.53	1.48667	0.566667	0.0165222
'ENOX2'	0.315277	0.0698014	6.24	7.17	6.52	5.53	4.73	4.6	6.64333	4.95333	0.0165611
'NONO'	0.0989333	0.0698933	448.34	459.33	461.79	405.87	375.36	395.21	456.487	392.147	0.0165886
'GATA6'	1.06736	0.070031	0.56	1.31	0.64	0.39	0.28	0.43	0.836667	0.366667	0.0166291
'GMNN'	0.219941	0.070065	65.15	56.85	59.69	49.52	50.19	45.53	60.5633	48.4133	0.0166507
'FAAP100'	0.204999	0.0704671	28.44	26.58	24.22	20.61	20.23	22.35	26.4133	21.0633	0.0167643
'POLR2K'	0.216783	0.0708225	73.94	75.38	79.62	61.03	59.34	60.32	76.3133	60.23	0.0168625
'NAA40'	0.180866	0.0712164	26.49	24.83	26.69	22.36	20.11	20.87	26.0033	21.1133	0.0169746
'CDH3'	0.667091	0.0712245	1.43	1.59	1.91	1.08	0.87	0.85	1.64333	0.933333	0.0169811
'PRPF19'	0.11939	0.0716003	152.86	159.39	158.85	134.16	128.19	136.52	157.033	132.957	0.0170753
'TEX261'	0.174719	0.0716159	36.47	39.49	36.53	33.48	27.36	31.03	37.4967	30.6233	0.0170836
'PRKD1'	2.01557	0.0716354	0.3	0.34	0.22	0.12	0.03	0.06	0.286667	0.07	0.0170928
'SPATA33'	0.443985	0.0718956	9.81	10.4	8.85	7.17	6.16	6.21	9.68667	6.51333	0.0171595
'CCT2'	0.114882	0.0723098	316.12	335.7	324.95	276.01	271.63	281.38	325.59	276.34	0.0172661
'FAM114A1'	0.951155	0.0723299	0.7	0.78	1.05	0.47	0.36	0.51	0.843333	0.446667	0.0172771
'ATP2B1'	0.198926	0.0724634	9.34	9.65	9.59	7.67	7.17	8.1	9.52667	7.64667	0.0173213
'AOC3'	0.873446	0.0725584	1.21	1.01	0.93	0.6	0.53	0.5	1.05	0.543333	0.0173503
'MS4A3'	2.0843	0.0725623	2.3	0.6	0.19	0.27	0.32	0.09	1.03	0.226667	0.0173561
'KLHL21'	0.175279	0.0725623	25.51	26.67	26.79	21.54	19.33	23.74	26.3233	21.5367	0.0173606
'SLC25A53'	0.474283	0.072863	1.81	2.15	1.97	1.03	1.39	1.52	1.97667	1.31333	0.0174465
'TMEM214'	0.177142	0.0731662	31.23	32.88	33.49	28.31	24.44	26.91	32.5333	26.5533	0.0175285
'HNRNPH1'	0.10459	0.0736628	440.72	444.03	453.17	400.68	366.47	377.85	445.973	381.667	0.0176522
'DUSP12'	0.268952	0.0737504	29.19	30.13	30.83	22.99	22.02	23.81	30.05	22.94	0.0176779
'SAP30L'	0.207496	0.074206	10.14	10.54	10.7	9.2	7.43	8.41	10.46	8.34667	0.017811
'LIG3'	0.194985	0.074211	21.75	20.58	22.78	20.11	15.3	19.01	21.7033	18.14	0.0178169
'ATP6V0A2'	0.17157	0.0743246	27.62	30.36	29.69	25.25	19.84	22.66	29.2233	22.5833	0.017849
'CDC42EP4'	0.249095	0.0745594	13.39	15.78	14.27	10.76	10.79	12.01	14.48	11.1867	0.0179197
'IKZF5'	0.175943	0.0746976	20.37	21.42	21.07	18.32	16.44	16.49	20.9533	17.0833	0.0179654
'STX17'	0.203877	0.0746976	11.45	13.14	12.88	10.83	8.52	10.69	12.49	10.0133	0.0179673
'SLC9A9'	1.92088	0.0747793	0.21	0.47	0.32	0.07	0.09	0.14	0.333333	0.1	0.0179918
'SNURF'	3.86707	0.0747842	2.49	1.3	1.61	0.12	0	0.85	1.8	0.323333	0.0179977
'SMAD2'	0.160501	0.0751221	11.32	11.91	12.85	10.34	9.62	9.64	12.0267	9.86667	0.0180935
'ZSWIM4'	0.348129	0.0751292	4.25	3.87	4.78	3.11	2.98	3.21	4.3	3.1	0.0181
'KCTD1'	0.424001	0.0753406	3.86	4.35	4.54	3.2	2.65	2.9	4.25	2.91667	0.0181607
'PNPLA8'	0.285393	0.0754778	7.72	8.03	7.2	5.31	5.76	6.12	7.65	5.73	0.0181986
'PGAP3'	0.352918	0.075723	8.79	7.47	7.66	5.61	5.77	5.73	7.97333	5.70333	0.0182625
'KLF12'	0.214777	0.0761732	5.1	5.7	5.39	4.66	3.8	4.35	5.39667	4.27	0.0183851
'RBM5'	0.132904	0.0761732	89.67	91.05	89.71	80.66	69.22	78.55	90.1433	76.1433	0.0183858
'ATAD3A'	0.138346	0.0765049	82.65	81.47	82.12	69.24	66.19	67.91	82.08	67.78	0.0184806
'EIF5'	0.128564	0.0766743	64.84	63.6	68.64	55.11	55.61	55.04	65.6933	55.2533	0.018535
'PLS1'	0.50478	0.0766743	3.03	2.5	2.37	1.85	1.65	1.66	2.63333	1.72	0.0185363
'NCAPH'	0.151719	0.0767212	41.05	44.7	43.31	36.96	31.67	36.98	43.02	35.2033	0.018566
'POMZP3'	0.55996	0.0767212	5.95	6.74	5.89	4.69	3.26	3.44	6.19333	3.79667	0.0185673
'SPRING1'	0.222933	0.0769241	9.91	10.85	9.99	8.56	8.04	7.27	10.25	7.95667	0.0186276
'RAB37'	0.114689	0.0769241	201.04	195.45	198.38	176.1	161.25	168.61	198.29	168.653	0.0186348
'ADAM22'	0.311875	0.0769241	4.23	4.83	3.84	4.19	2.58	3.15	4.3	3.30667	0.0186361
'KHDRBS1'	0.122799	0.0769933	172.23	188.14	191.41	153.77	153.03	158.86	183.927	155.22	0.0186579
'CDCA3'	0.328779	0.0770477	17.59	16.58	19.75	13.2	12.68	12.63	17.9733	12.8367	0.018676
'CASR'	0.471557	0.0771028	1.21	1.53	1.71	1.14	0.64	1.2	1.48333	0.993333	0.0186943
'CHTOP'	0.162148	0.0773152	60.66	65.67	64.34	54.03	47.94	54.8	63.5567	52.2567	0.0187607
'RAB39B'	0.793545	0.0775215	0.89	1.46	1.48	0.74	0.63	0.66	1.27667	0.676667	0.0188293
'TUBG1'	0.192395	0.0777277	66.27	62.09	57.78	49.59	48.43	51.36	62.0467	49.7933	0.0188857
'PRPF3'	0.167365	0.0777619	45.71	46.35	45.76	38.15	35.89	36.33	45.94	36.79	0.018904
'TIGD1'	0.383904	0.077792	2.09	2.31	2.6	1.69	1.57	1.68	2.33333	1.64667	0.0189163
'GMFB'	0.193449	0.0780261	17.25	18.65	19.18	14.44	14.79	15.03	18.36	14.7533	0.0190102
'MCM4'	0.109892	0.0780261	125.51	126.21	129.94	113.53	102.08	110.02	127.22	108.543	0.0190133
'CUEDC2'	0.171168	0.0781953	152.04	154.48	148.82	117.15	128.18	125.43	151.78	123.587	0.0190645
'BPNT2'	0.143363	0.0783919	23.29	24.21	23.84	20.81	18.15	20.56	23.78	19.84	0.0191175
'RNF180'	0.820446	0.0784335	1.22	1.31	0.8	0.83	0.27	0.64	1.11	0.58	0.0191377
'CAPRIN1'	0.111816	0.0784776	166.14	180.66	178.78	157.18	133.41	151.5	175.193	147.363	0.0191535
'MCM3'	0.111478	0.0786277	166.1	169.72	167.68	147.49	133.51	147.5	167.833	142.833	0.0192054
'LARS2'	0.183708	0.0786277	18.37	18.79	18.49	16.89	13.2	15.83	18.55	15.3067	0.0192103
'RNF121'	0.260672	0.0786618	15.22	17.41	16.8	13.17	11.62	12.87	16.4767	12.5533	0.0192255
'SPTLC2'	0.171918	0.0786618	18.19	22.99	22.76	20.09	15.6	18.79	21.3133	18.16	0.0192288
'ABCC10'	0.274965	0.0786888	6.96	7.53	6.43	5.76	4.93	5.6	6.97333	5.43	0.01925
'ANKLE2'	0.138556	0.0786888	45.91	49.87	49.72	44.33	35.9	40.15	48.5	40.1267	0.019251
'FHIP2A'	0.171776	0.0786888	21.76	23.65	23.61	21.29	16.36	19.48	23.0067	19.0433	0.0192526
'TFAM'	0.132619	0.0786888	82.55	87.3	90.75	77.95	73.34	82.14	86.8667	77.81	0.0192556
'CPEB3'	0.480383	0.078786	1.51	1.9	1.77	1.28	0.99	1.01	1.72667	1.09333	0.0192844
'C20orf96'	0.3007	0.0788113	17.79	19.73	17.81	13.79	13.4	14.14	18.4433	13.7767	0.0192957
'MYO15B'	0.151792	0.0788482	51.26	51.42	50.06	43.82	37.18	45.35	50.9133	42.1167	0.0193098
'TENT4B'	0.24817	0.0788588	10	10.39	13.06	9.12	8.38	8.42	11.15	8.64	0.0193174
'EI24'	0.157769	0.0791317	76.09	69.7	74.29	61.68	60.15	60.41	73.36	60.7467	0.0194161
'ZNF283'	0.292932	0.0791317	2.54	3.13	3.09	2.3	2.12	2.46	2.92	2.29333	0.0194166
'KANK4'	0.269885	0.0791317	8.65	9.62	9.79	7.18	6.36	8	9.35333	7.18	0.0194198
'CDKAL1'	0.270124	0.0793623	11.57	12.98	15.95	9.91	9.91	10.33	13.5	10.05	0.0194815
'TARDBP'	0.117707	0.0796191	114.25	115.83	123.86	106.83	90.11	101.44	117.98	99.46	0.0195513
'GPATCH8'	0.174579	0.0796191	22.36	23.96	23.81	21.37	16.12	20.45	23.3767	19.3133	0.0195548
'HACD1'	0.344656	0.0798461	9.63	10.9	11.49	7.59	8.02	7.35	10.6733	7.65333	0.0196259
'CKAP2'	0.137509	0.0800141	58.9	61.54	64.42	53.77	46.8	51.58	61.62	50.7167	0.0196723
'MXD3'	0.300203	0.0802345	37.56	34.49	31.81	23.62	28.22	26.2	34.62	26.0133	0.0197317
'TUBA1C'	0.126175	0.0804697	290.16	278.84	275.5	231.4	240.47	243.27	281.5	238.38	0.0198074
'SOD1'	0.142419	0.0805176	632.85	621.24	625.46	517.14	544.31	498.35	626.517	519.933	0.0198284
'MEGF9'	0.347989	0.0808157	3.02	2.88	3.04	2	2.14	2.33	2.98	2.15667	0.0199161
'NUF2'	0.218436	0.0808368	28.45	31.02	30.48	25.82	22.61	23.16	29.9833	23.8633	0.0199265
'MPND'	0.278625	0.0809277	21.09	21.94	23.6	15.9	16.07	18.4	22.21	16.79	0.0199696
'SMG6'	0.243418	0.0813126	8.77	9.44	9.74	7.16	6.05	7.26	9.31667	6.82333	0.020076
'ZNF583'	0.416413	0.0813126	4.76	5.44	5.81	3.91	3.49	3.63	5.33667	3.67667	0.0200803
'GCNT1'	0.313874	0.0813885	4.46	4.6	5.74	3.96	3.13	3.89	4.93333	3.66	0.0201095
'LOC102724488'	0.475811	0.0814057	0.9	0.82	1.22	0.65	0.7	0.71	0.98	0.686667	0.0201189
'C11orf49'	0.323629	0.0814319	15.39	13.35	14.24	12	10.16	9.92	14.3267	10.6933	0.0201359
'STARD13'	0.561608	0.0814458	1.51	1.32	1.08	0.83	0.79	0.81	1.30333	0.81	0.0201445
'SMIM8'	0.34066	0.0814517	9.86	9.1	9.15	5.98	7.18	7.16	9.37	6.77333	0.0201512
'CYBB'	0.639652	0.0816051	1.31	1.45	1.26	0.81	0.79	0.77	1.34	0.79	0.0201997
'CD47'	0.196988	0.0816869	12.06	13.16	13.6	10.3	10.31	10.55	12.94	10.3867	0.0202295
'FEZ2'	0.22314	0.0816869	26.07	26.28	27.54	21.48	21.21	20.42	26.63	21.0367	0.020243
'CHMP1B'	0.164296	0.0816869	34.48	34.23	35.17	29.28	27.33	28.71	34.6267	28.44	0.0202483
'MT1X'	0.350671	0.0818099	179.06	144.31	154.82	92.98	123.27	122.23	159.397	112.827	0.0202928
'LAPTM4B'	0.160433	0.0818099	103.01	93.51	95.01	77.42	82.49	79.84	97.1767	79.9167	0.0202976
'HSD17B4'	0.141913	0.0818561	70.59	68.67	70.68	61.56	54.1	59.35	69.98	58.3367	0.0203143
'IL17RA'	0.222504	0.0818782	6.09	7.11	7.1	5.47	4.69	5.86	6.76667	5.34	0.020325
'AKAP1'	0.149632	0.0819727	38.74	42.41	42.65	34.09	32.47	36.33	41.2667	34.2967	0.0203538
'PDCL'	0.211986	0.0819745	19.69	21.89	21.16	17.98	16.38	15.47	20.9133	16.61	0.0203595
'MFAP3L'	0.561663	0.0821583	1.1	1.15	1.17	0.78	0.58	0.74	1.14	0.7	0.0204262
'SEC23A'	0.18611	0.0822608	24.46	27.17	26.7	21.81	17.16	21.71	26.11	20.2267	0.020457
'CDC45'	0.185837	0.0823919	50.11	47.06	46.91	38.17	37.94	39.96	48.0267	38.69	0.0204949
'PTPA'	0.128281	0.082439	112.85	115.06	113.51	95.22	95.53	95.86	113.807	95.5367	0.0205119
'SNRK'	0.168989	0.0825983	20.01	23.28	22.72	18.99	17.49	18.03	22.0033	18.17	0.0205621
'TRPM2'	0.149548	0.0826075	43.06	46.52	43.29	38.31	38.32	39.73	44.29	38.7867	0.0205697
'TAF6'	0.169915	0.0826204	42.54	45.22	42.34	37.21	32.86	36.7	43.3667	35.59	0.0205831
'NBPF12'	0.241627	0.0826204	8.37	10.3	10.08	8.3	6.32	7.84	9.58333	7.48667	0.0205888
'SSBP2'	0.307305	0.0826366	7.7	8.4	6.94	7.74	6.32	6.55	7.68	6.87	0.0206039
'NUP188'	0.144608	0.0826366	57.83	59.48	60.22	53.25	42.59	52.31	59.1767	49.3833	0.0206088
'STOX2'	2.705	0.0827558	0.07	0.09	0.04	0	0.02	0.01	0.0666667	0.01	0.0206491
'ALG10'	0.218398	0.0827767	7.29	6.95	6.93	6.03	5.52	5.7	7.05667	5.75	0.0206596
'PTPRA'	0.133242	0.0830336	68.27	75.23	71.07	61.65	58.83	59.91	71.5233	60.13	0.0207291
'THRAP3'	0.125607	0.0837489	122.25	134.75	136.44	117.29	99.83	115.03	131.147	110.717	0.0209292
'AKIRIN1'	0.144448	0.084	71.54	70.96	67.41	58.55	56.83	59.46	69.97	58.28	0.0210027
'MAML1'	0.166061	0.0841176	20.37	21.37	21.51	18.89	15.29	17.81	21.0833	17.33	0.0210537
'LYN'	0.154256	0.0842643	35.26	36.99	37.49	30.86	29.17	29.69	36.58	29.9067	0.0211009
'DGKE'	0.208939	0.0843935	8.19	9.09	8.79	7.68	5.95	6.98	8.69	6.87	0.021139
'ERCC6L2'	0.192798	0.0844219	11.63	13.53	14.33	11.2	8.42	11.07	13.1633	10.23	0.0211515
'TCERG1'	0.134843	0.0845098	76.49	88.32	84.61	71.18	62.71	73.39	83.14	69.0933	0.0211898
'BUB3'	0.116643	0.0845508	230.13	219.21	220.53	194.62	172.54	193.13	223.29	186.763	0.0212055
'BTD'	0.313661	0.0846958	3.99	5.01	4.53	4.56	3.72	3.84	4.51	4.04	0.0212473
'CDC14B'	0.816855	0.085116	0.66	1.08	0.88	0.46	0.37	0.51	0.873333	0.446667	0.0213691
'PNPT1'	0.147248	0.0852198	32.48	34.76	36.73	30.29	27.18	28.94	34.6567	28.8033	0.0214025
'IL6ST'	0.229696	0.0853522	7.97	8.08	8.63	7.36	5.08	7.01	8.22667	6.48333	0.0214465
'ARL16'	0.203697	0.0854681	58.83	64.18	61.15	49.44	47.69	48.23	61.3867	48.4533	0.0214904
'KLF9'	0.288599	0.0855037	5.15	5.19	5.05	3.75	3.9	3.94	5.13	3.86333	0.0215049
'FAM83D'	0.26363	0.085519	14.01	15.65	15.79	11.39	10.88	12.61	15.15	11.6267	0.0215197
'SHC1'	0.182472	0.0856285	28.98	29.68	32.19	25.29	21.77	26.61	30.2833	24.5567	0.0215582
'SIPA1L1'	0.439184	0.0857559	1.22	1.69	1.7	1.18	0.96	1.01	1.53667	1.05	0.0215958
'HORMAD1'	4.15012	0.0858526	0.46	0.06	0.06	0	0	0	0.193333	0	0.0216287
'PLPP3'	0.283397	0.0859815	8.65	8.73	8.9	6.61	6.05	7.23	8.76	6.63	0.0216712
'ZNF596'	0.445661	0.0859815	3.32	2.9	3.72	2.5	2.44	2	3.31333	2.31333	0.0216747
'CDCA2'	0.182703	0.0862118	20.23	21.1	21.88	18.29	16.64	16.05	21.07	16.9933	0.0217494
'SPATA5'	0.278827	0.0862881	4.4	6.13	5.41	5.07	3	3.87	5.31333	3.98	0.0217873
'SMURF1'	0.215296	0.0864092	9.89	10.12	10.91	9.25	7.46	7.83	10.3067	8.18	0.0218331
'YTHDF1'	0.154821	0.0864092	41.82	41.74	44.5	35.29	32.61	37.73	42.6867	35.21	0.0218401
'LOC107986800'	0.284106	0.0864092	17.9	18.99	19	16.66	10.12	15.68	18.63	14.1533	0.0218482
'PIK3C2A'	0.198318	0.0864092	9.65	9.67	10	8.69	6.71	8.48	9.77333	7.96	0.0218491
'CABLES2'	0.269466	0.0865	9.39	9.77	8.77	7.78	6.05	7.57	9.31	7.13333	0.0218831
'ZNF530'	0.450544	0.0865355	3.03	3.07	3.29	2.08	1.35	1.63	3.13	1.68667	0.0219032
'ZNF662'	0.181377	0.0865389	16.71	17.08	16.56	15.02	12.06	13.65	16.7833	13.5767	0.0219096
'AQR'	0.192463	0.0865584	6.86	7.27	7.43	6.14	5.18	6.07	7.18667	5.79667	0.0219201
'CCN3'	0.289707	0.0868901	11.16	10.9	12.18	9.13	7.81	8.86	11.4133	8.6	0.0220209
'RASGRF1'	0.774567	0.0868915	0.65	0.77	0.89	0.39	0.39	0.49	0.77	0.423333	0.0220346
'METTL4'	0.351158	0.0868915	4.64	5.04	5.3	4.01	3.5	3.45	4.99333	3.65333	0.0220384
'ALDH1L2'	0.231844	0.0868915	11.25	12.68	12.91	11.86	7.71	11.66	12.28	10.41	0.0220435
'MIGA2'	0.226396	0.0868915	13.1	13.4	12.51	10.49	9.53	10.73	13.0033	10.25	0.0220435
'RRM1'	0.123804	0.0869661	87.62	85.61	89.56	75.81	72.09	74.07	87.5967	73.99	0.022068
'ATP11C'	0.157672	0.0872239	26.33	28.11	28.93	25.5	20.2	22.38	27.79	22.6933	0.0221446
'WDTC1'	0.149777	0.0874636	37.74	40.2	38.22	33.64	29.32	34.68	38.72	32.5467	0.0222167
'ARL13B'	0.321199	0.0874777	6.6	6.36	5.97	4.87	4.86	4	6.31	4.57667	0.0222259
'SPICE1'	0.21445	0.0875159	13.02	15.28	14.56	12.56	9.46	11.92	14.2867	11.3133	0.0222469
'FMC1'	0.386381	0.0876116	19.49	18.97	18.92	12.97	14.68	12.49	19.1267	13.38	0.0222858
'MPHOSPH9'	0.154758	0.0876171	26.21	28.07	29.56	25.79	21.44	22.26	27.9467	23.1633	0.0222951
'BTC'	1.96741	0.0876571	0.46	0.51	0.24	0.15	0.04	0.16	0.403333	0.116667	0.0223109
'HHEX'	0.158231	0.0877282	86.8	83.09	86.99	69.49	71.61	70.34	85.6267	70.48	0.0223346
'GABARAPL2'	0.222093	0.0879305	66.86	62.29	69.63	50.96	51.67	53.67	66.26	52.1	0.0223917
'FOSL2'	0.128145	0.0883002	57	62.87	62.67	55.08	46.12	52.87	60.8467	51.3567	0.0225039
'CAPN8'	3.56326	0.0883803	0.3	0.24	0.31	0.07	0	0	0.283333	0.0233333	0.0225573
'PINK1'	0.313283	0.0883894	8.25	9.06	8.88	6.48	5.96	6.97	8.73	6.47	0.022571
'PSMD9'	0.217425	0.08844	25.71	23.76	25.36	19.58	21.23	18.27	24.9433	19.6933	0.0225896
'ARVCF'	0.271886	0.0886937	9.11	9.87	9.33	6.42	7.12	7.31	9.43667	6.95	0.0226658
'HOXA1'	0.388027	0.0887302	6.26	5.96	5.99	4.11	4.31	4.51	6.07	4.31	0.0226808
'MAT2B'	0.146121	0.0887899	81.8	85.05	87.69	69.56	72.06	69.73	84.8467	70.45	0.0227246
'UCK1'	0.271768	0.0889126	13.89	15.42	15.26	11.29	10.78	11.87	14.8567	11.3133	0.0227617
'PRKCE'	0.707077	0.0889298	0.93	0.72	0.75	0.53	0.31	0.51	0.8	0.45	0.0227718
'ACIN1'	0.112185	0.0890516	232.81	246.08	245.35	210.98	189.37	212.38	241.413	204.243	0.0228144
'DDI2'	0.172689	0.0902122	11.68	12.2	12.27	10.78	8.36	10.47	12.05	9.87	0.0231407
'NME7'	0.339161	0.0902122	14.26	15.81	17.19	13.22	10.57	10.58	15.7533	11.4567	0.0231407
'TNIK'	0.456006	0.0903546	1.46	1.31	1.28	1.16	0.6	0.98	1.35	0.913333	0.023183
'HAUS5'	0.211875	0.090514	13.37	14.58	14.02	12.15	9.62	11.72	13.99	11.1633	0.0232297
'MYBBP1A'	0.156654	0.0908101	31.55	35.57	32.54	28.21	24.94	29.01	33.22	27.3867	0.023329
'SLC26A2'	0.196219	0.090865	8.84	10.42	10.16	8.8	7.33	7.57	9.80667	7.9	0.023349
'LEPROT'	0.171581	0.0908828	20.49	19.81	19.04	18.93	16.78	17.46	19.78	17.7233	0.0233594
'MAU2'	0.143771	0.0909653	33.29	33.14	34.48	30.06	24.99	29.81	33.6367	28.2867	0.0233864
'STYK1'	1.10508	0.0910971	0.82	0.9	0.76	0.33	0.19	0.52	0.826667	0.346667	0.023432
'ADAM12'	0.30145	0.0911043	4.42	4.58	4.4	3.64	2.37	3.4	4.46667	3.13667	0.0234397
'ANAPC10'	0.310041	0.0912489	32.62	33.64	31.9	27.02	24.4	24.77	32.72	25.3967	0.0234915
'MYH10'	0.540287	0.0912489	1.01	0.87	1.14	0.58	0.58	0.74	1.00667	0.633333	0.0234944
'PRMT2'	0.139997	0.0912847	64.92	63.38	65.52	57.41	54.15	53.84	64.6067	55.1333	0.0235095
'KLHL6'	0.189609	0.0917301	18.95	21.17	19.48	17.47	12.31	16.94	19.8667	15.5733	0.0236419
'SIDT1'	1.79697	0.0917701	0.13	0.22	0.39	0.06	0.11	0.05	0.246667	0.0733333	0.0236581
'MAP3K19'	3.99565	0.0918156	0.19	0.06	0.08	0	0	0	0.11	0	0.0236757
'GINS1'	0.203319	0.0919679	21.06	20.92	21.48	17.17	17.86	15.63	21.1533	16.8867	0.0237268
'SLC38A2'	0.105809	0.0919813	113.08	115.98	119.53	104.77	93.32	100.34	116.197	99.4767	0.0237362
'ULK4'	0.508529	0.0921132	2.4	1.99	1.87	1.43	1.39	1.22	2.08667	1.34667	0.0237761
'SETD1B'	0.215045	0.0921534	8.46	9.42	9.22	8.05	5.81	7.66	9.03333	7.17333	0.0237969
'SUN1'	0.181117	0.0927846	21.3	19.29	20.58	16.76	16.37	16.03	20.39	16.3867	0.0239823
'EXOC6'	0.162693	0.0927892	30.08	29.19	30.89	26.39	23.45	24.09	30.0533	24.6433	0.0239923
'TTC8'	0.306053	0.0928199	9.93	12.99	11.57	8.88	8.08	8.69	11.4967	8.55	0.0240062
'USP1'	0.1284	0.0929946	69.68	69.06	73.92	60.97	60.09	58.09	70.8867	59.7167	0.0240573
'PRMT5'	0.130559	0.0930063	103.75	106.02	108.98	87.32	86.34	94.01	106.25	89.2233	0.0240663
'RPS6KA3'	0.1573	0.093413	14.56	15.24	15.44	12.7	11.72	12.12	15.08	12.18	0.0241835
'FANCC'	0.320049	0.0934713	4.92	5.16	5.47	4.01	3.27	3.73	5.18333	3.67	0.0242046
'ZNF512'	0.138553	0.0935724	55.41	57	59.96	51.17	43.44	49.64	57.4567	48.0833	0.0242368
'SSRP1'	0.111277	0.0936305	196.6	196.45	196.47	166.83	166.75	168.37	196.507	167.317	0.0242579
'RSAD2'	0.496417	0.0939757	2.57	2.4	2.75	1.67	1.64	1.73	2.57333	1.68	0.0243654
'BAHD1'	0.186333	0.0940892	14.51	15.1	14.29	12.02	11.31	12.07	14.6333	11.8	0.0244009
'PEG10'	1.1984	0.0941089	0.3	0.27	0.25	0.12	0.08	0.13	0.273333	0.11	0.0244132
'LRP12'	0.437441	0.0941089	2.65	2.61	2.35	1.77	1.64	1.77	2.53667	1.72667	0.0244181
'ARRB1'	0.116852	0.0943427	57.82	58.92	60.14	53.76	45.61	51	58.96	50.1233	0.024495
'WASF3'	0.214858	0.0943427	10.59	11.9	10.64	8.98	7.94	9.36	11.0433	8.76	0.0244969
'ARHGDIB'	0.0986078	0.0946006	1653.78	1623.05	1633.72	1415.62	1376.67	1420.49	1636.85	1404.26	0.0245826
'KRIT1'	0.168177	0.0946006	20.5	21.38	23.19	18.71	16.75	17.84	21.69	17.7667	0.0245881
'ZNF92'	0.198952	0.0951854	18.76	19.36	21.11	16.72	14.94	16.01	19.7433	15.89	0.0247683
'RPP30'	0.187216	0.0951854	28.06	26.99	26.82	22.53	22.5	23.13	27.29	22.72	0.0247707
'ST3GAL2'	0.160018	0.0953892	12.32	12.85	12.99	10.48	9.92	11.04	12.72	10.48	0.024836
'SCAI'	0.213516	0.0956143	3.99	3.97	4.18	3.52	3.05	3.1	4.04667	3.22333	0.0249068
'AKIP1'	0.219069	0.0957383	50.09	44.24	49.28	40.68	37.69	36.23	47.87	38.2	0.0249453
'MCU'	0.188669	0.0957496	24.25	23.89	27.09	21.27	19.19	20.25	25.0767	20.2367	0.0249544
'BTRC'	0.202143	0.0959807	9.53	10.08	10.22	8.55	6.98	8.41	9.94333	7.98	0.0250361
'TBC1D9'	1.03817	0.0960401	0.41	0.54	0.57	0.21	0.08	0.39	0.506667	0.226667	0.0250609
'EML5'	1.6908	0.0961161	0.11	0.18	0.13	0.03	0.03	0.11	0.14	0.0566667	0.0250922
'ZNF852'	0.224807	0.0963969	4.76	4.64	5.09	4.11	3.69	3.63	4.83	3.81	0.0251726
'ZNF708'	0.237651	0.0964732	10.21	11.28	11.46	8	8.34	9.27	10.9833	8.53667	0.0251987
'CCNA2'	0.150415	0.0966325	44.6	45.88	48.57	40.14	36.33	38.81	46.35	38.4267	0.0252465
'PTTG1IP'	0.122745	0.0966533	102.87	107.06	106.08	92.09	87.69	87.12	105.337	88.9667	0.0252581
'HECTD3'	0.216767	0.0971143	13.23	13.65	13.22	11.31	9.89	10.57	13.3667	10.59	0.0254035
'KIF18A'	0.220826	0.0971907	13.88	14.45	14.82	11.68	10.19	12.52	14.3833	11.4633	0.0254298
'TAX1BP3'	0.282872	0.0972318	28.01	25.04	28.65	20.02	21.89	19.58	27.2333	20.4967	0.0254477
'TADA2A'	0.2002	0.0972318	18.38	22.72	20.65	18.66	15.96	18	20.5833	17.54	0.025453
'GPCPD1'	0.183627	0.0972961	20.21	23.13	23.22	19.5	17.34	15.56	22.1867	17.4667	0.0254761
'TRAF3IP1'	0.376297	0.0973127	3.44	3.9	3.69	2.59	2.55	2.66	3.67667	2.6	0.0254867
'TCP1'	0.10586	0.0974101	325.28	326.62	331.69	286.39	278.92	274.94	327.863	280.083	0.0255184
'GOLGA3'	0.141238	0.0974181	21.77	23.2	23.44	20.5	17.68	20.78	22.8033	19.6533	0.0255268
'ZNF543'	0.358652	0.0975067	4.82	4.35	5.84	4.06	3.32	3.44	5.00333	3.60667	0.0255562
'SF3B2'	0.10243	0.0979294	238.62	237.86	241.54	210.63	192.26	212.32	239.34	205.07	0.0256796
'DDX1'	0.118575	0.0982347	127.43	130.89	137.45	114.52	110.2	110.41	131.923	111.71	0.0257692
'SLC35E2A'	0.185011	0.0982347	16.11	15.21	17.21	12.32	11.39	14.04	16.1767	12.5833	0.0257723
'RGCC'	0.317629	0.098385	34.55	30.28	30.87	24.45	25.13	20.79	31.9	23.4567	0.0258231
'XPR1'	0.219733	0.098591	5.73	5.99	5.78	5.06	4.33	4.65	5.83333	4.68	0.025891
'SOGA1'	0.211904	0.0989829	10.05	10.6	12.15	9.81	6.76	9.51	10.9333	8.69333	0.0260003
'ARHGAP42'	0.760834	0.0989882	0.58	0.63	0.38	0.28	0.22	0.37	0.53	0.29	0.0260081
'SON'	0.121655	0.0990859	118.04	120.54	124.56	115.35	102.96	107.54	121.047	108.617	0.0260401
'C1S'	0.416745	0.0991018	4.47	4.55	4.7	2.93	3.15	3.63	4.57333	3.23667	0.0260546
'PRPF6'	0.119847	0.0991267	82.2	83.92	86.67	73.41	69.21	71.4	84.2633	71.34	0.0260699
'HNRNPK'	0.0933699	0.099196	503.41	513.38	524.51	464.04	416.16	444.88	513.767	441.693	0.0261009
'ULBP3'	0.455243	0.0993012	2.97	3.75	3.73	2.23	2.11	2.7	3.48333	2.34667	0.0261349
'SRSF3'	0.117205	0.0993179	176.27	172.35	176.43	147.73	151.73	145.6	175.017	148.353	0.0261457
'LEPR'	0.931302	0.0993607	0.46	0.58	0.69	0.28	0.32	0.3	0.576667	0.3	0.0261633
'ARHGEF4'	0.461577	0.099558	3.43	3.17	2.9	1.79	2.3	2.49	3.16667	2.19333	0.0262281
'COPA'	0.118448	0.099823	84.4	88.6	89.11	77.46	66.63	78.43	87.37	74.1733	0.0263107
'PCNT'	0.172842	0.100434	22.47	25.04	25.52	21.76	16.3	21.74	24.3433	19.9333	0.0264781
'ORC3'	0.200236	0.10048	22.74	23.63	25.84	20.11	18.13	19.65	24.07	19.2967	0.0265028
'H1-10'	0.2157	0.10048	42.93	45.85	42	31.53	33.96	37.94	43.5933	34.4767	0.0265031
'DOLPP1'	0.273928	0.100693	13.28	14.22	13.85	10.47	10.82	10.31	13.7833	10.5333	0.0265658
'MED28'	0.128699	0.100695	25.56	26.57	29.62	23.85	21.62	23.37	27.25	22.9467	0.0265728
'PRR3'	0.279134	0.101443	14.97	14.14	14.77	11.59	9.87	11.14	14.6267	10.8667	0.0267973
'TMSB10'	0.146068	0.101443	2788	2733.51	2552.69	2070.76	2306.55	2251.29	2691.4	2209.53	0.0268027
'WDR4'	0.297316	0.101505	16.86	17.85	17.37	15.1	9.91	14.94	17.36	13.3167	0.0268256
'UBA6'	0.141124	0.101546	28.82	29.73	29.8	26.55	20.79	24.71	29.45	24.0167	0.0268445
'IGF2BP1'	3.67422	0.101546	0.14	0.01	0.01	0.01	0	0	0.0533333	0.00333333	0.0268494
'MAVS'	0.150607	0.101676	28.99	29.75	34.18	26.74	22.52	27.91	30.9733	25.7233	0.0268904
'CHIC2'	0.178782	0.101818	30.36	36.28	39.69	30.24	32.93	30.97	35.4433	31.38	0.0269346
'COPG2'	0.167441	0.101952	28.74	30.19	28.72	25.02	22.17	24.69	29.2167	23.96	0.0269897
'GAR1'	0.176842	0.10198	97.84	99.58	95.39	81.06	78.45	78.27	97.6033	79.26	0.0270053
'JMJD7'	0.683889	0.102193	3.87	3.7	4.01	1.98	1.96	2.76	3.86	2.23333	0.0270731
'LMO7'	0.350377	0.102407	2.91	3.35	3.12	2.51	1.74	2.57	3.12667	2.27333	0.0271364
'WLS'	2.70265	0.102648	0.13	0.49	0.22	0	0.15	0	0.28	0.05	0.0272199
'DHX35'	0.207934	0.102652	15.66	17.75	17.3	14.99	12.9	12.89	16.9033	13.5933	0.0272278
'ALG13'	0.190342	0.102691	16.35	16.63	17.37	14.69	14.06	13.52	16.7833	14.09	0.0272628
'MTA2'	0.113614	0.102753	120.6	121.02	120.35	103.58	95.88	106.15	120.657	101.87	0.0273033
'LARP7'	0.172991	0.102753	54.83	56.37	59.19	44.15	49.38	45.58	56.7967	46.37	0.027306
'WDFY3'	0.365136	0.102838	9.63	11.91	11.3	9.25	6.31	8.3	10.9467	7.95333	0.0273364
'LOC102724265'	0.495669	0.102917	4.15	3.87	4.15	2.26	3.23	2.4	4.05667	2.63	0.0273706
'LIN52'	0.280185	0.103071	9.85	9.88	9.13	7.29	6.74	7.58	9.62	7.20333	0.0274182
'ACTR10'	0.208773	0.103367	33.85	34.95	35.95	26.14	28.3	28.38	34.9167	27.6067	0.0275102
'LAPTM4A'	0.161839	0.103663	111.79	103.59	111.1	89.24	92.07	86.55	108.827	89.2867	0.0276021
'EXOSC9'	0.179812	0.103679	54.63	52.54	53.92	45.98	42.64	42	53.6967	43.54	0.0276198
'SKP1'	0.12498	0.103803	82.92	78.94	85.72	66.7	71.04	68.23	82.5267	68.6567	0.0276795
'KAT7'	0.13137	0.104646	63.83	61.43	64.8	57.77	50.61	55.64	63.3533	54.6733	0.0279446
'ZNF41'	0.281406	0.104915	5.28	5.65	6.06	4.97	3.58	4.21	5.66333	4.25333	0.0280378
'PLS3'	0.147227	0.104915	40.91	39.96	41.56	36	32.77	33	40.81	33.9233	0.0280499
'EPB41L3'	2.62897	0.104915	0.29	0.11	0.11	0.05	0.03	0	0.17	0.0266667	0.0280569
'PKN2'	0.178811	0.105092	14.84	15.45	16.11	14.03	10.96	12.68	15.4667	12.5567	0.0281109
'ANKEF1'	1.17194	0.105112	0.43	0.43	0.41	0.13	0.14	0.18	0.423333	0.15	0.0281284
'CIP2A'	0.187326	0.105112	15.83	16.53	17.49	15.41	12.14	13.96	16.6167	13.8367	0.0281298
'CAPN5'	0.418244	0.105337	2.76	2.57	2.64	1.78	1.7	1.99	2.65667	1.82333	0.0281967
'GNAI1'	0.300442	0.105386	2.07	2.25	2.09	1.56	1.6	1.62	2.13667	1.59333	0.0282167
'ARID4B'	0.132572	0.105553	31.19	30.51	31.65	27.36	26.08	26.04	31.1167	26.4933	0.0282817
'CEP170'	0.148431	0.105716	97.04	109.44	111.33	98.78	75.67	91.14	105.937	88.53	0.028332
'HTT'	0.322261	0.105755	15.61	17.32	16.76	13.73	9.34	13.67	16.5633	12.2467	0.0283493
'GIMAP5'	0.760667	0.105756	2.49	3.09	2.16	0.96	1.65	1.62	2.58	1.41	0.0283563
'ADAT1'	0.207919	0.105813	9.51	10.38	10.97	8.66	7.24	8.98	10.2867	8.29333	0.0283784
'DHX29'	0.143117	0.105911	26.38	27.09	27.58	23.1	21.67	22.82	27.0167	22.53	0.0284115
'PLAC1'	2.02604	0.106004	0.48	1.22	1.22	0.11	0.22	0.31	0.973333	0.213333	0.0284432
'CLDN19'	1.48208	0.106201	0.33	0.58	0.35	0.07	0.17	0.18	0.42	0.14	0.028503
'ZRANB1'	0.151484	0.106578	18.73	19.22	19.99	16.69	15.56	15.76	19.3133	16.0033	0.0286408
'NUBPL'	0.34337	0.106578	6.14	5.83	5.44	4.44	3.98	4.25	5.80333	4.22333	0.0286454
'LPIN1'	0.200482	0.106731	11.1	13.65	13.12	10.31	8.57	10.53	12.6233	9.80333	0.0287
'MFSD8'	0.208265	0.106817	13.74	13.54	12.8	11.23	9.6	10.41	13.36	10.4133	0.0287299
'TSR2'	0.208489	0.106852	14.88	14.13	14.38	11.28	12.24	10.98	14.4633	11.5	0.0287462
'SREK1'	0.12746	0.106909	31.78	31.4	33.11	28.62	26.49	26.27	32.0967	27.1267	0.0287685
'PCGF3'	0.167213	0.106954	19.88	20.85	21.62	18.79	14.6	17.89	20.7833	17.0933	0.0287873
'PRKAR2B'	0.918434	0.107532	1.06	0.6	0.96	0.57	0.47	0.24	0.873333	0.426667	0.0289637
'MMS22L'	0.21319	0.107876	7.56	8.64	8.33	6.33	5.08	6.55	8.17667	5.98667	0.029077
'KLC1'	0.14569	0.108306	51.69	59.13	60.19	50.03	44.76	50.16	57.0033	48.3167	0.0292486
'MRTO4'	0.144895	0.108435	79.35	79.04	83.34	65.96	68.44	66.57	80.5767	66.99	0.0292903
'PTMS'	0.190747	0.108519	73.96	78.57	68.5	58.69	58.89	60.55	73.6767	59.3767	0.029327
'ZNF425'	0.579994	0.108519	1.89	1.82	2.12	1.37	1.08	1.14	1.94333	1.19667	0.0293296
'MCM3AP'	0.16328	0.108519	22.92	27.13	26.75	22.65	18.47	22.43	25.6	21.1833	0.0293341
'YTHDF2'	0.1227	0.108628	94.83	100.38	100.04	84.37	83.32	81.55	98.4167	83.08	0.0293843
'PGRMC1'	0.155017	0.109065	63.67	69.56	69.1	56.48	56.09	54.27	67.4433	55.6133	0.0295377
'FAM98B'	0.176317	0.109206	17.56	16.56	17.82	14.81	13.12	14.41	17.3133	14.1133	0.0295828
'AVEN'	0.463809	0.110037	8.27	8.49	11.62	6.36	6.72	5.72	9.46	6.26667	0.0298433
'CEP55'	0.23182	0.110168	14.85	16.34	15.18	12.21	12.51	11.93	15.4567	12.2167	0.0298928
'UBXN7'	0.175033	0.110246	12.66	15.33	15.5	13.28	10.39	11.82	14.4967	11.83	0.029921
'PPM1L'	0.305434	0.110607	2.21	2.31	2.34	2.04	1.35	1.76	2.28667	1.71667	0.0300331
'FN3K'	0.346469	0.110979	13.79	12.52	14.2	10.17	9.01	10.12	13.5033	9.76667	0.0301747
'RPGR'	0.278242	0.110979	9.29	9.4	8.2	7.25	6.7	6.22	8.96333	6.72333	0.0301769
'CES2'	0.153912	0.111166	30.93	30.98	29.56	25.87	23.49	26.64	30.49	25.3333	0.030235
'HNRNPUL2'	0.11268	0.111468	87.32	93.31	92.54	81.47	70.3	81.02	91.0567	77.5967	0.0303244
'CDK6'	0.144221	0.111651	125.27	140.19	149.52	126.75	98.48	121.05	138.327	115.427	0.0303884
'SMARCA5'	0.116671	0.111996	46.93	51.02	53.76	43.89	40.39	44.5	50.57	42.9267	0.0305183
'TMEM192'	0.195893	0.112509	9.72	9.67	10.83	8.43	8.33	8.5	10.0733	8.42	0.0306724
'KIF17'	0.363467	0.112818	4.47	3.44	4.36	2.88	2.81	3.09	4.09	2.92667	0.0307712
'PITRM1'	0.125251	0.112896	79.28	84.8	87.25	74.75	63.75	73.89	83.7767	70.7967	0.0307996
'EIF1AX'	0.122147	0.112971	54.49	55.18	58.55	47.41	47.14	47.57	56.0733	47.3733	0.0308346
'ANP32E'	0.112295	0.113408	104.62	104.88	112.77	92.16	89.44	92.6	107.423	91.4	0.0309766
'GLT8D1'	0.171327	0.113589	49.99	47.48	47.16	39.75	38.2	41.49	48.21	39.8133	0.0310544
'SYTL2'	0.964941	0.11373	0.65	0.57	0.49	0.49	0.22	0.13	0.57	0.28	0.0311003
'FAM135A'	0.213199	0.114602	8.64	8.48	9.66	7.23	6.51	7.58	8.92667	7.10667	0.0313461
'TEX9'	0.854974	0.11481	1.21	1.26	1.7	0.73	0.54	0.56	1.39	0.61	0.0314139
'ERH'	0.134414	0.11481	293.24	281.65	295.61	242.45	231.6	253.25	290.167	242.433	0.0314177
'TAF8'	0.183248	0.11489	20.99	24.61	27.83	18.23	16.92	25.23	24.4767	20.1267	0.0314543
'ROBO1'	0.191861	0.115047	21.63	23.49	22.94	20.92	14.64	19.44	22.6867	18.3333	0.0315121
'INPP5J'	3.44943	0.115131	0.23	0.06	0.13	0	0.04	0	0.14	0.0133333	0.031543
'SRP9'	0.113934	0.115131	292.21	305.2	311.93	260.7	258.96	251.72	303.113	257.127	0.0315505
'DHX33'	0.178098	0.115131	14.24	14.75	13.47	12.83	11.5	11.17	14.1533	11.8333	0.0315572
'YTHDF3'	0.134014	0.115184	28.23	29.56	30.39	25.88	23.45	24.75	29.3933	24.6933	0.0315791
'MED24'	0.129376	0.115438	54.35	57.69	57.77	48.17	44.14	50.58	56.6033	47.63	0.031671
'MDC1'	0.186012	0.115483	27.87	31.13	31.01	28.31	19.4	25.57	30.0033	24.4267	0.0316907
'CYP2U1'	0.34357	0.115634	3.96	3.99	4.63	2.57	2.82	3.77	4.19333	3.05333	0.031747
'PLCD3'	0.363907	0.116104	3.29	3.64	3.71	2.48	2.35	3.09	3.54667	2.64	0.0319155
'ATG14'	0.227324	0.116104	9.86	10	11.6	9.56	7.63	7.67	10.4867	8.28667	0.0319208
'KIAA0753'	0.292579	0.116175	4.72	4.91	5.42	3.91	3.3	4.18	5.01667	3.79667	0.0319478
'SAR1A'	0.128289	0.116361	30.7	30.28	31.3	26.07	25.65	25.96	30.76	25.8933	0.0320139
'PAQR3'	0.202396	0.116483	21.55	20.36	23.56	18.2	15.93	17.1	21.8233	17.0767	0.0320582
'CSPG4'	1.88909	0.116483	0.26	0.1	0.05	0.02	0	0.08	0.136667	0.0333333	0.0320687
'FLRT2'	0.969347	0.116642	0.35	0.24	0.27	0.06	0.13	0.21	0.286667	0.133333	0.0321211
'ZNF407'	0.244543	0.11669	5.55	6.04	5.9	4.89	3.6	5.38	5.83	4.62333	0.0321545
'DNAL4'	0.37941	0.117023	12.29	10.42	10.26	8.79	7.37	7.19	10.99	7.78333	0.0322561
'ZNF845'	0.255457	0.117472	4.56	4.54	4.63	3.73	3.18	3.69	4.57667	3.53333	0.0323874
'PRRT3'	0.283349	0.117534	9.35	9.74	10.21	6.64	5.96	6.95	9.76667	6.51667	0.032417
'SLC4A5'	0.742421	0.118068	0.51	0.72	0.57	0.37	0.3	0.39	0.6	0.353333	0.0325745
'SF3A2'	0.132546	0.118303	138.9	150.79	141.35	122.4	110.55	128.85	143.68	120.6	0.0326544
'FUBP3'	0.132344	0.118343	50.89	51.04	52.77	44.87	40.19	44.71	51.5667	43.2567	0.0326732
'C21orf91'	0.302266	0.118969	4.13	3.73	3.9	3.02	2.61	3.16	3.92	2.93	0.0328539
'ALDH18A1'	0.103331	0.119317	161.18	162.64	170.59	147.89	130.54	145.57	164.803	141.333	0.0329803
'SEMA6C'	0.443204	0.119494	2.4	2.78	2.18	1.64	1.59	1.73	2.45333	1.65333	0.0330498
'MARS1'	0.11553	0.119494	99.93	101.03	100.46	88.67	79.05	88.52	100.473	85.4133	0.0330504
'PSMD11'	0.146805	0.119494	33.24	33.42	37.25	28.78	27.31	30.26	34.6367	28.7833	0.0330574
'MCPH1'	0.18449	0.119494	16.83	19.39	18.54	15.8	13.2	15.26	18.2533	14.7533	0.0330598
'POLR2D'	0.142666	0.119542	24.62	24.05	25.6	21.62	19.83	20.49	24.7567	20.6467	0.0330808
'STIL'	0.157578	0.119656	24.72	24.85	24.99	21.7	17.83	21.63	24.8533	20.3867	0.0331354
'TSPAN4'	0.455316	0.119671	11.96	9.78	6.9	6.14	6.65	6.11	9.54667	6.3	0.0331472
'CCT6A'	0.0994805	0.119923	439.39	439.09	445.68	382.73	379.88	373.7	441.387	378.77	0.0332324
'USP39'	0.139456	0.120129	65.72	72.35	73.32	59.35	57.44	59.91	70.4633	58.9	0.0333047
'TNF'	0.739007	0.120247	2.77	2.89	2.54	1.77	1.09	1.67	2.73333	1.51	0.0333453
'RALGAPB'	0.159904	0.120447	17.87	18.32	18.81	16.59	13.45	15.48	18.3333	15.1733	0.0334086
'CIAO2B'	0.214959	0.121056	99.27	108.03	100.16	79.3	79.68	83.43	102.487	80.8033	0.0336061
'EVI5'	0.285371	0.121056	5.46	5.64	5.2	5.11	3.52	3.51	5.43333	4.04667	0.0336188
'SFXN2'	0.18957	0.121328	17.14	19.56	19.84	16.18	14.94	15.93	18.8467	15.6833	0.0337231
'TCF19'	0.164052	0.121578	25.42	26.68	26.4	22.4	20.3	21.97	26.1667	21.5567	0.0338001
'GLG1'	0.127758	0.121978	39.59	42.61	43.74	36.94	31.15	38.23	41.98	35.44	0.0339507
'NPNT'	2.29037	0.122116	0.13	0.14	0.18	0.02	0	0.06	0.15	0.0266667	0.0340026
'RAD51AP1'	0.234415	0.122563	19.17	18.66	18.42	15.91	14.47	13.66	18.75	14.68	0.0341526
'RBSN'	0.229266	0.122749	5.74	5.67	6.05	4.75	4.04	5.01	5.82	4.6	0.0342225
[truncated: 5,974 more rows]

## Sheet: Down
Supplemantary Table 1. Differential expressed transcripts in VEN resistant vs parental Kasumi-1 cells
Gene Symbol	log2 (Kasumi_V / Control_KasumiD_4)	Qvalue (Kasumi_V / Control_KasumiD_4)	31_K_V TPM	32_K_V TPM	33_K_V TPM	22_Kd_Ctrl TPM	23_Kd_Ctrl TPM	24_Kd_Ctrl TPM	Kasumi_V Average TPM	Control_KasumiD_4 Average TPM	Pvalue
'HLA-DRB4'	-7.11745	3.88852e-07	0	0	0	1.58	2.82	2.96	0	2.45333	2.05132e-08
'HLA-DRB3'	-7.01981	5.36006e-07	0	0	0	2.19	2.59	2.24	0	2.34	2.92736e-08
'FCN1'	-6.10018	1.92466e-05	0.01	0	0	0.38	0.21	0.3	0.00333333	0.296667	1.4254e-06
'ZNF730'	-6.09817	6.91582e-05	0	0	0	0.33	0.42	0.65	0	0.466667	5.86748e-06
'ZNF493'	-5.66177	3.21899e-06	0.02	0	0.02	0.72	0.7	0.76	0.0133333	0.726667	2.04725e-07
'OR14I1'	-5.47469	0.0010222	0	0	0	0.14	0.22	0.18	0	0.18	0.000117708
'HPGDS'	-5.41351	0.00130819	0	0	0	0.71	0.66	0.68	0	0.683333	0.000156241
'HLA-DPB1'	-5.40839	1.08542e-15	0.05	0.08	0.03	2.13	1.84	2.04	0.0533333	2.00333	2.03403e-17
'TFCP2L1'	-5.09881	0.00128326	0	0	0.01	0.37	0.07	0.24	0.00333333	0.226667	0.000152604
'ZNF813'	-5.01932	2.98369e-21	0.06	0.05	0.05	1.69	1.35	1.83	0.0533333	1.62333	3.89732e-23
'SDK2'	-4.98549	1.31735e-06	0.02	0	0.02	0.26	0.22	0.35	0.0133333	0.276667	7.74412e-08
'ZBTB16'	-4.89138	0.000198278	0	0	0.02	0.25	0.14	0.31	0.00666667	0.233333	1.86928e-05
'HLA-DRA'	-4.84426	5.73122e-76	1.84	1.18	1	36.42	36.96	32.97	1.34	35.45	9.93088e-79
'CIITA'	-4.8307	4.3683e-40	0.06	0.06	0.08	2.28	1.95	2.03	0.0666667	2.08667	2.01847e-42
'RSPH10B'	-4.59793	0.0292319	0	0	0	0.35	0.13	0.03	0	0.17	0.0056843
'CD84'	-4.51208	3.10581e-15	0.05	0.04	0.04	0.96	0.53	1.06	0.0433333	0.85	6.0992e-17
'FLRT3'	-4.47722	0.0366755	0	0	0	0.08	0.13	0.02	0	0.0766667	0.00751068
'HLA-DPA1'	-4.38409	5.23942e-22	0.54	0.2	0.28	7.36	5.85	5.85	0.34	6.35333	6.45597e-24
'HLA-DRB1'	-4.36206	1.18649e-28	0.89	0.2	0.93	13.25	13.34	11.94	0.673333	12.8433	1.03557e-30
'HLA-DMB'	-4.10081	0.0277389	0	0.09	0	0.69	0.4	0.42	0.03	0.503333	0.005337
'ZNF660'	-4.10066	0.0291706	0	0	0.02	0.13	0.12	0.05	0.00666667	0.1	0.00566965
'HLA-DQB1'	-4.07743	1.27275e-07	0.21	0.14	0.07	2.4	1.65	2.54	0.14	2.19667	6.22405e-09
'TESPA1'	-4.0769	0.0050867	0	0.02	0.03	0.24	0.24	0.3	0.0166667	0.26	0.000731569
'OPLAH'	-3.99757	2.21784e-09	0.13	0	0.08	0.9	1.05	1.04	0.07	0.996667	8.45462e-11
'ECHDC3'	-3.96393	2.73903e-09	0.08	0.16	0.35	2.85	2.42	2.87	0.196667	2.71333	1.067e-10
'TMEM271'	-3.96326	1.00605e-13	0.22	0.18	0.14	2.34	2.63	2.65	0.18	2.54	2.31788e-15
'HSH2D'	-3.92827	0.0422472	0	0.06	0	0.29	0.21	0.36	0.02	0.286667	0.00892553
'HLA-DQA1'	-3.78762	0.0144827	0	0	0.15	0.57	0.88	0.66	0.05	0.703333	0.00246211
'CACNA2D3'	-3.76895	0.00195606	0.05	0.03	0	0.26	0.46	0.28	0.0266667	0.333333	0.000246547
'ZNF649'	-3.64907	6.11669e-07	0.1	0.16	0	1.28	0.56	1.21	0.0866667	1.01667	3.36807e-08
'CAMK1D'	-3.57436	2.49214e-27	0.13	0.13	0.23	2.57	1.59	1.96	0.163333	2.04	2.2871e-29
'LYPD8'	-3.5581	0.0318537	0	0.13	0.13	0.87	1.48	0.36	0.0866667	0.903333	0.00631268
'TOGARAM2'	-3.55461	0.0284755	0.06	0	0.07	0.17	0.5	0.43	0.0433333	0.366667	0.00550431
'PDE4B'	-3.50197	1.09659e-22	0.27	0.38	0.15	2.87	2.59	2.68	0.266667	2.71333	1.31602e-24
'TPSD1'	-3.49237	3.56062e-05	0.14	0.07	0.3	1.6	1.33	1.7	0.17	1.54333	2.81294e-06
'DNAJA4'	-3.42699	7.67679e-40	0.65	0.59	0.79	6.81	6.45	5.91	0.676667	6.39	3.59649e-42
'CABLES1'	-3.37924	5.14224e-09	0.12	0.1	0.06	0.98	0.82	0.84	0.0933333	0.88	2.07247e-10
'STK33'	-3.35773	0.0491055	0	0.05	0	0.32	0.22	0.26	0.0166667	0.266667	0.0107401
'HAPLN3'	-3.35705	0.0488167	0	0.13	0	0.4	0.37	0.33	0.0433333	0.366667	0.0106612
'ADAMTS2'	-3.30797	1.38593e-08	0.15	0.01	0.21	0.46	0.97	0.63	0.123333	0.686667	5.85253e-10
'TMEM156'	-3.29512	0.000713902	0.24	0.08	0.04	0.72	0.97	0.77	0.12	0.82	7.8116e-05
'RTN4RL1'	-3.28002	0.00326746	0.03	0.06	0.03	0.25	0.38	0.38	0.04	0.336667	0.000439939
'NPR3'	-3.21702	2.13181e-35	0.33	0.51	0.25	2.95	2.25	2.66	0.363333	2.62	1.17659e-37
'FAM171A1'	-3.20223	0.0172038	0.03	0.03	0.03	0.19	0.19	0.28	0.03	0.22	0.00302629
'ZNF614'	-3.08574	2.39702e-24	0.26	0.37	0.33	2.59	2.52	2.41	0.32	2.50667	2.61516e-26
'ZNF432'	-3.07822	6.40024e-07	0.09	0.07	0.11	0.77	0.75	0.53	0.09	0.683333	3.54289e-08
'SGPP1'	-3.05193	2.40994e-10	0.15	0.31	0.13	1.4	1.48	1.61	0.196667	1.49667	8.08881e-12
'RASAL1'	-3.03396	0.000110066	0.06	0.16	0.04	0.62	0.51	0.61	0.0866667	0.58	9.71257e-06
'SLC22A15'	-3.03272	4.10581e-20	0.41	0.46	0.12	2.27	2.5	2.59	0.33	2.45333	5.74423e-22
'NACC2'	-2.98932	0.012119	0.01	0.03	0.01	0.18	0.13	0.11	0.0166667	0.14	0.00199573
'EPHB2'	-2.97363	0.0403748	0	0.02	0.04	0.21	0.19	0.11	0.02	0.17	0.0084315
'P2RY11'	-2.96635	0.0468801	1.05	0.77	0	4.62	2.67	5.51	0.606667	4.26667	0.010139
'RAVER2'	-2.9576	6.66506e-32	0.46	0.78	0.47	4.1	3.93	3.39	0.57	3.80667	4.40573e-34
'CLEC12A'	-2.94079	0.0156779	0.16	0.09	0.08	0.99	0.47	0.86	0.11	0.773333	0.00270656
'COL23A1'	-2.86879	1.10369e-130	4.58	3.81	4.51	27.8	28.56	30.34	4.3	28.9	4.9582e-134
'FFAR4'	-2.84277	0.00366236	0.06	0.09	0.03	0.55	0.39	0.24	0.06	0.393333	0.000499691
'MARCHF3'	-2.83364	1.60471e-21	0.21	0.59	0.75	3.57	2.69	3.1	0.516667	3.12	2.04939e-23
'RUNX2'	-2.73961	3.8607e-69	1.65	1.08	1.35	9.51	7.28	8.23	1.36	8.34	7.68076e-72
'CYFIP2'	-2.73844	1.99202e-09	0.14	0.18	0.13	1.17	0.92	1.07	0.15	1.05333	7.5682e-11
'CACHD1'	-2.7365	0.00724044	0	0.05	0.06	0.29	0.21	0.15	0.0366667	0.216667	0.00109894
'ZNF613'	-2.73309	0.0346026	0.04	0	0.13	0.33	0.27	0.36	0.0566667	0.32	0.0069707
'PRAME'	-2.73249	7.54972e-24	0.68	1.34	0.95	6.5	5.8	5.95	0.99	6.08333	8.47903e-26
'SLC12A7'	-2.72036	6.65082e-36	0.65	0.58	0.64	3.48	3.55	4.33	0.623333	3.78667	3.58535e-38
'ZNF525'	-2.68382	1.75476e-05	0.11	0.02	0.12	0.45	0.39	0.53	0.0833333	0.456667	1.29169e-06
'TLR9'	-2.67977	0.0473829	0	0.09	0.03	0.33	0.11	0.29	0.04	0.243333	0.0102721
'ABHD4'	-2.63589	5.93281e-75	3.51	2.67	2.58	18.36	14.85	16.97	2.92	16.7267	1.06609e-77
'PDLIM1'	-2.6244	3.71246e-199	19.85	20.89	18.95	115.55	110.82	112.12	19.8967	112.83	2.38253e-203
'CD22'	-2.61659	0.00614061	0.19	0.03	0.04	0.49	0.31	0.52	0.0866667	0.44	0.000906393
'MCIDAS'	-2.58209	0.00677604	0.05	0.15	0.1	0.43	0.52	0.73	0.1	0.56	0.00101555
'CD72'	-2.58082	1.02551e-06	0.98	0.32	0.33	2.21	3.15	3.6	0.543333	2.98667	5.90349e-08
'NKX2-3'	-2.57611	0.000259393	0.31	0.26	0.05	0.87	1.36	1.19	0.206667	1.14	2.51036e-05
'NPTX1'	-2.57227	2.94539e-12	0.15	0.28	0.26	1.25	1.33	1.16	0.23	1.24667	8.01467e-14
'ZNF90'	-2.5665	1.81477e-06	0.16	0.27	0.08	0.91	0.81	1.12	0.17	0.946667	1.09944e-07
'BCL2A1'	-2.55404	5.96123e-08	1.42	1.09	1.63	8.23	6.93	7.45	1.38	7.53667	2.7966e-09
'ATP8B4'	-2.54766	2.13583e-21	0.56	0.32	0.37	2.4	2.06	2.28	0.416667	2.24667	2.76883e-23
'HCK'	-2.48068	1.91157e-07	0.82	0.26	0.26	2.08	2.29	2.57	0.446667	2.31333	9.61798e-09
'CLEC2B'	-2.47479	7.43341e-14	1.26	1.13	1.22	5	6.35	7.07	1.20333	6.14	1.68876e-15
'CCDC78'	-2.46877	6.22473e-11	0.8	1.19	0.94	6.64	4.13	4.81	0.976667	5.19333	1.98942e-12
'ASRGL1'	-2.46471	1.82419e-11	0.57	1.66	0.5	6.11	4.3	6.79	0.91	5.73333	5.46719e-13
'CBARP'	-2.46295	0.0453032	0.07	0.11	0.04	0.13	0.49	0.42	0.0733333	0.346667	0.00973109
'SEC14L5'	-2.45873	1.80985e-07	0.15	0.11	0.11	0.59	0.64	0.64	0.123333	0.623333	9.05969e-09
'ADAMTS14'	-2.3957	0.0144994	0.04	0.04	0.08	0.35	0.22	0.29	0.0533333	0.286667	0.00246724
'CST7'	-2.38439	4.20464e-15	3.62	2.74	2.32	13.23	12.95	15.49	2.89333	13.89	8.392e-17
'ZNF28'	-2.38431	2.82749e-08	0.23	0.26	0.29	1.03	1.37	1.09	0.26	1.16333	1.24843e-09
'SLCO3A1'	-2.37006	1.97348e-10	0.38	0.38	0.44	2.16	1.49	1.94	0.4	1.86333	6.49722e-12
'NPW'	-2.36973	1.29417e-09	19.43	36.68	36.8	105.23	155.71	176.58	30.97	145.84	4.74354e-11
'S100A1'	-2.3623	9.14612e-08	4.84	1.29	4.26	13.55	19.26	15.72	3.46333	16.1767	4.39638e-09
'TBX3'	-2.3192	0.01451	0.08	0.02	0.07	0.33	0.27	0.18	0.0566667	0.26	0.00247049
'PNMA3'	-2.31098	6.52367e-31	1.04	1.51	1.14	5.76	5.48	5.59	1.23	5.61	4.47973e-33
'RAB7B'	-2.30816	4.57264e-34	2.36	1.94	2.32	9.69	9.94	8.96	2.20667	9.53	2.84653e-36
'BPI'	-2.30002	0.00531716	0.48	0.18	0	0.95	0.98	1.09	0.22	1.00667	0.000768808
'HEBP2'	-2.29772	4.57264e-34	0.47	0.44	0.56	2.1	2.31	2.23	0.49	2.21333	2.84604e-36
'IL6R'	-2.2462	1.8237e-26	0.84	0.52	1.1	3.75	3.28	3.47	0.82	3.5	1.74388e-28
'TSPAN18'	-2.24247	1.79944e-24	0.82	0.73	1.04	3.96	3.35	4.17	0.863333	3.82667	1.92855e-26
'VNN1'	-2.22634	8.42901e-26	1.15	0.96	1.14	4.66	4.95	4.34	1.08333	4.65	8.38465e-28
'CPEB1'	-2.21627	2.38907e-11	0.58	0.73	0.58	2.83	1.74	3.43	0.63	2.66667	7.25216e-13
'NFE2'	-2.2059	3.07964e-13	1.08	1.78	1.32	5.81	5.79	5.96	1.39333	5.85333	7.6487e-15
'GLCE'	-2.20556	0.00309156	0.02	0.17	0.23	0.52	0.23	0.4	0.14	0.383333	0.000412882
'PTPN22'	-2.20299	1.36223e-32	2.21	2.2	1.65	7.42	6.37	7.02	2.02	6.93667	8.82974e-35
'MROH6'	-2.18101	2.41621e-102	7.91	6.79	7.03	29.93	28.77	31.73	7.24333	30.1433	2.48102e-105
'PDLIM2'	-2.17236	6.02233e-06	0.81	0.36	0.66	2.52	2.77	2.36	0.61	2.55	4.05044e-07
'SLC5A9'	-2.16554	7.61075e-16	0.55	0.96	0.95	3.74	3.11	3.63	0.82	3.49333	1.40435e-17
'HLA-DMA'	-2.1532	7.47161e-10	1.82	1.84	1.99	7.52	8.96	6.45	1.88333	7.64333	2.66603e-11
'GOLGA7B'	-2.15278	0.0270924	0.03	0.09	0.01	0.28	0.12	0.14	0.0433333	0.18	0.00520044
'MGLL'	-2.13478	0.00117478	0.45	0.35	0.12	0.58	0.59	0.56	0.306667	0.576667	0.000138347
'PAX5'	-2.12683	8.49466e-15	0.29	0.33	0.29	1.44	0.96	1.21	0.303333	1.20333	1.76086e-16
'RETN'	-2.12488	0.000291164	3.02	1.51	2.68	10.68	8.56	9.93	2.40333	9.72333	2.85521e-05
'SLPI'	-2.11927	2.36205e-05	1.43	2.3	4.37	7.85	11.77	12.32	2.7	10.6467	1.78116e-06
'SPATC1'	-2.11836	0.0001735	0.34	0.38	0.28	1.91	1.04	1.12	0.333333	1.35667	1.61119e-05
'OAS1'	-2.1163	1.27147e-05	0.7	0.53	0.82	1.97	3.26	2.62	0.683333	2.61667	9.1146e-07
'HTRA3'	-2.11493	1.1173e-13	1.43	1.09	0.87	4.97	3.92	4.4	1.13	4.43	2.58853e-15
'RAB26'	-2.11277	3.96103e-06	0.67	0.62	0.76	2.79	3.36	2.01	0.683333	2.72	2.56748e-07
'TPSB2'	-2.05432	1.85089e-09	1.56	1.8	2.24	7.28	6.11	7.37	1.86667	6.92	7.00823e-11
'TENT5C'	-2.04335	1.13345e-18	0.59	0.66	0.63	2.39	2.44	2.29	0.626667	2.37333	1.71669e-20
'ICAM3'	-2.03944	6.28659e-47	6.73	7.92	7.12	25.15	29.08	26.8	7.25667	27.01	2.25933e-49
'COL9A3'	-2.0279	2.55869e-29	2.31	3.04	2.65	10.62	10.38	9.15	2.66667	10.05	2.06902e-31
'COL6A1'	-2.00531	3.54007e-13	0.62	0.65	0.67	2.32	2.03	2.83	0.646667	2.39333	8.88311e-15
'PLAC8'	-1.99337	5.76548e-57	11.74	11.38	9.97	39.73	41.06	42.49	11.03	41.0933	1.40603e-59
'TNFRSF25'	-1.98431	0.000500056	0.33	1.04	0.57	1.48	1.72	2.49	0.646667	1.89667	5.25666e-05
'ZNF577'	-1.96645	1.78745e-05	0.11	0.14	0.26	0.76	0.74	0.57	0.17	0.69	1.31804e-06
'EPB41L1'	-1.96022	0.0099997	0.1	0.09	0.05	0.44	0.14	0.35	0.08	0.31	0.00159731
'LRP11'	-1.95459	7.92208e-08	0.45	0.43	0.47	1.73	1.58	1.47	0.45	1.59333	3.77242e-09
'SYNJ2'	-1.94787	0.000130357	0.14	0.12	0.17	0.48	0.41	0.51	0.143333	0.466667	1.17039e-05
'KYNU'	-1.93084	3.188e-12	0.77	0.52	0.67	5.42	3.53	3.79	0.653333	4.24667	8.6953e-14
'NPAS1'	-1.91265	4.23975e-15	2.31	2.78	3.07	9.39	10.6	9.27	2.72	9.75333	8.48929e-17
'CACNA1H'	-1.89314	0.00451853	0.13	0.11	0.05	0.36	0.16	0.41	0.0966667	0.31	0.000638834
'LITAF'	-1.88288	4.10697e-07	0.81	0.83	0.54	2.67	2.19	2.46	0.726667	2.44	2.1771e-08
'FBLN2'	-1.87935	0.00211256	0.05	0.24	0.25	0.74	0.48	0.6	0.18	0.606667	0.000269527
'PLB1'	-1.86413	1.64072e-19	1.39	0.99	1.02	3.73	3.92	3.65	1.13333	3.76667	2.35862e-21
'ARL9'	-1.84448	2.99889e-17	4.94	4.5	3.52	13.92	14.71	14.47	4.32	14.3667	4.86921e-19
'HAGHL'	-1.84175	7.16545e-15	3.37	3.22	3.34	10.05	12.08	10.35	3.31	10.8267	1.46694e-16
'KCNN2'	-1.83959	0.030603	0.17	0.27	0.28	0.85	0.99	0.99	0.24	0.943333	0.00600394
'WNT10B'	-1.82799	0.00992417	0.21	0.24	0.56	0.89	0.68	1.21	0.336667	0.926667	0.00158333
'KREMEN2'	-1.82229	0.00166365	0.68	0.18	0.53	1.58	1.51	1.43	0.463333	1.50667	0.000204139
'APOBR'	-1.82117	3.95356e-29	2.69	2.17	2.06	8.18	7.33	7.04	2.30667	7.51667	3.32381e-31
'LCT'	-1.82052	0.000230826	0.19	0.11	0.19	0.58	0.61	0.41	0.163333	0.533333	2.20871e-05
'SELPLG'	-1.82007	2.48273e-17	1.71	1.74	2.44	6.79	5.61	6.71	1.96333	6.37	3.98333e-19
'CLEC4D'	-1.81888	2.40569e-16	2.71	2.69	4.06	10.11	7.48	12.18	3.15333	9.92333	4.26115e-18
'SLC22A17'	-1.81511	0.0118388	0.15	0.32	0.33	0.84	0.68	0.95	0.266667	0.823333	0.00194275
'ATP1A3'	-1.81445	2.3502e-07	0.63	0.48	0.5	2.02	1.64	1.57	0.536667	1.74333	1.21417e-08
'RAB3IL1'	-1.81437	3.17009e-06	0.97	0.83	0.44	2.47	2.56	2.26	0.746667	2.43	2.01208e-07
'CALHM6'	-1.81013	1.10922e-07	6.75	2.58	5.84	19.82	14.19	14.1	5.05667	16.0367	5.403e-09
'NLRP6'	-1.79273	0.000281336	0.31	0.35	0.43	1.18	0.86	1.47	0.363333	1.17	2.7462e-05
'CAVIN2'	-1.78218	0.0012947	0.27	0.38	0.21	1	0.74	0.97	0.286667	0.903333	0.00015432
'TRIM47'	-1.77154	6.42026e-10	1.87	2.04	1.8	4.98	5.79	8.25	1.90333	6.34	2.27441e-11
'GPR132'	-1.77081	3.16598e-07	0.64	0.65	0.58	2.13	1.96	1.75	0.623333	1.94667	1.65797e-08
'UNC80'	-1.77039	0.0396768	0.03	0.05	0.03	0.12	0.11	0.13	0.0366667	0.12	0.00826791
'PJA1'	-1.76542	5.58823e-08	1.03	1.18	0.65	2.92	2.87	3.25	0.953333	3.01333	2.60368e-09
'SHH'	-1.76455	0.000298992	0.24	0.33	0.18	0.53	0.88	0.89	0.25	0.766667	2.94348e-05
'WDR86'	-1.76308	0.00112708	0.64	0.4	0.55	1.48	1.29	1.95	0.53	1.57333	0.000132006
'DOCK5'	-1.75668	3.19942e-08	0.38	0.18	0.29	1.06	0.72	1.03	0.283333	0.936667	1.42908e-09
'SEMA4A'	-1.75507	1.42155e-82	12.46	11.98	10.59	35.56	34.77	38.2	11.6767	36.1767	1.82461e-85
'ZNF585A'	-1.74466	1.45954e-05	0.13	0.19	0.24	0.73	0.5	0.45	0.186667	0.56	1.05939e-06
'TXNRD3'	-1.74428	4.03638e-06	0.32	0.88	0.8	2.12	1.71	2.3	0.666667	2.04333	2.62668e-07
'TGM5'	-1.74322	1.09819e-26	4.74	4.76	4.03	14.7	13.6	13.73	4.51	14.01	1.04308e-28
'UCHL1'	-1.73909	0.0108261	0.45	1.14	0.58	1.67	2.55	2.38	0.723333	2.2	0.00175293
'GNAL'	-1.73666	0.00165535	0.11	0.15	0.2	0.36	0.52	0.5	0.153333	0.46	0.000203014
'SLC18A2'	-1.73663	5.33768e-162	18.9	19.9	19.84	62.62	57.03	60.25	19.5467	59.9667	2.05533e-165
'REPS2'	-1.73357	0.000120196	0.18	0.26	0.15	0.72	0.66	0.41	0.196667	0.596667	1.07068e-05
'FAM241B'	-1.72479	0.0383533	0.47	0.51	0.65	1.62	1.37	1.79	0.543333	1.59333	0.00793304
'NALF2'	-1.69675	1.31909e-23	1.53	1.48	1.67	5.06	4.89	5.42	1.56	5.12333	1.53225e-25
'ELOVL3'	-1.69632	0.00357258	0.58	0.5	0.94	2.22	1.89	1.92	0.673333	2.01	0.000485606
'SPON2'	-1.68013	0.0329234	0.29	0.51	0.26	0.85	0.85	1.24	0.353333	0.98	0.00655425
'HAVCR2'	-1.67115	3.84213e-20	3.05	3.82	3.05	9.89	8.83	10.38	3.30667	9.7	5.32601e-22
'GBGT1'	-1.65902	7.43261e-25	4.11	6.02	5.62	14.98	14.92	15.78	5.25	15.2267	7.77509e-27
'CLIP4'	-1.65793	6.7964e-09	0.97	0.82	0.83	2.41	2.13	2.37	0.873333	2.30333	2.76532e-10
'RASGRP2'	-1.65729	4.79652e-105	19.15	19.45	19.54	59.18	53.66	59.6	19.38	57.48	4.30954e-108
'DHRS9'	-1.65389	0.00817607	1.17	0.47	0.15	2.1	1.64	1.94	0.596667	1.89333	0.00126666
'NLRC4'	-1.65023	3.86753e-09	1.01	1.01	0.87	2.97	3.02	2.48	0.963333	2.82333	1.53143e-10
'MAN1C1'	-1.64695	0.000130357	0.75	0.49	0.62	2.68	1.08	2.24	0.62	2	1.16928e-05
'P2RX5'	-1.62794	0.000109786	0.86	0.81	0.76	2.22	1.79	3.02	0.81	2.34333	9.67371e-06
'GSAP'	-1.61841	0.007798	0.38	0.2	0.29	1.01	0.66	0.69	0.29	0.786667	0.00119858
'TRIM6'	-1.60756	7.37443e-05	0.57	0.42	0.45	1.52	1.17	1.38	0.48	1.35667	6.2897e-06
'TM6SF1'	-1.60606	1.81623e-14	4.17	2.15	3.4	8.23	8.01	7.66	3.24	7.96667	3.91639e-16
'CLEC4E'	-1.60216	4.29607e-11	5.13	2.6	3.6	8.44	11.11	12.25	3.77667	10.6	1.34545e-12
'OAS2'	-1.59442	8.97682e-06	0.65	0.85	0.85	2.06	2.38	1.65	0.783333	2.03	6.23799e-07
'CRIP1'	-1.5914	1.75096e-11	10.92	10.07	9.02	27.16	29.64	25.83	10.0033	27.5433	5.21401e-13
'TNFRSF12A'	-1.5828	0.000312953	2.12	1.88	1.5	5.75	4.32	5.09	1.83333	5.05333	3.10302e-05
'LOXL3'	-1.57023	8.30595e-107	20.28	20.36	20.83	55.47	54.15	58.6	20.49	56.0733	6.92962e-110
'GPNMB'	-1.56906	0.00399367	0.47	0.48	0.24	1.02	1.3	0.95	0.396667	1.09	0.000553608
'CD74'	-1.56166	1.18421e-165	116.97	119.86	110.65	322.47	300.04	322.71	115.827	315.073	3.03995e-169
'FYB1'	-1.56089	4.47049e-35	3.38	4.77	4.63	11.59	9.97	10.89	4.26	10.8167	2.52473e-37
'OSCAR'	-1.5562	4.46879e-11	2.72	2.64	3.74	6.84	9.42	8.19	3.03333	8.15	1.40241e-12
'USP18'	-1.54217	0.00264733	0.73	0.4	0.76	1.64	1.45	2.01	0.63	1.7	0.000347948
'IGLL1'	-1.53816	0.0107198	1.69	1.54	1.16	2.85	3.45	3.95	1.46333	3.41667	0.00173229
'NCR3LG1'	-1.53689	8.00848e-43	6.46	6.97	7.01	20.79	13.76	20.12	6.81333	18.2233	3.28933e-45
'RORC'	-1.53675	5.42994e-08	1.11	1.1	0.9	2.98	2.58	2.77	1.03667	2.77667	2.52296e-09
'DDN'	-1.53449	1.31161e-47	5.53	6.86	7.25	17.87	16.64	17.99	6.54667	17.5	4.54545e-50
'RAB27A'	-1.53397	7.8824e-81	14.69	13.25	14.39	37.29	37.87	37.87	14.11	37.6767	1.21408e-83
'INHBA'	-1.53331	1.07141e-21	1.75	1.42	1.46	4.28	3.92	4.15	1.54333	4.11667	1.34081e-23
'ADM2'	-1.52742	0.0162658	0.09	0.41	0.19	0.53	0.54	0.63	0.23	0.566667	0.00282641
'KIF1B'	-1.51921	1.62405e-08	0.42	0.26	0.47	1.13	0.91	1.01	0.383333	1.01667	6.89975e-10
'ITPRIPL1'	-1.49123	1.65852e-16	2.84	2.64	2.5	7.94	6.54	6.38	2.66	6.95333	2.84189e-18
'TNFRSF14'	-1.48695	1.48383e-09	2.53	3	2.45	6.72	6.24	7.29	2.66	6.75	5.56128e-11
'NKG7'	-1.48282	0.0161253	2.28	1.12	1.57	5.11	4.67	3.13	1.65667	4.30333	0.00279518
'KIRREL2'	-1.47981	0.000248935	0.49	0.81	0.61	1.45	1.63	1.59	0.636667	1.55667	2.40436e-05
'UNC5B'	-1.47955	0.00128709	0.14	0.3	0.24	0.52	0.5	0.5	0.226667	0.506667	0.000153272
'RTL8B'	-1.47528	1.65539e-12	2.61	2.97	3.41	8.09	7.19	7.7	2.99667	7.66	4.40884e-14
'ST18'	-1.47124	2.4795e-11	0.81	1.01	1	2.7	1.94	2.68	0.94	2.44	7.54258e-13
'TBC1D30'	-1.46983	1.17568e-67	6.07	5.35	5.32	14.76	13.37	14.46	5.58	14.1967	2.41444e-70
'CCL28'	-1.46779	6.41582e-06	0.87	1.17	0.88	2.79	1.73	3.01	0.973333	2.51	4.35215e-07
'CHPF'	-1.45575	1.08571e-06	1.31	1.05	1.03	2.68	2.94	2.84	1.13	2.82	6.28486e-08
'LMTK3'	-1.45574	0.0197475	0.12	0.21	0.16	0.38	0.46	0.39	0.163333	0.41	0.00357134
'CHRNA7'	-1.43755	0.00644993	0.13	0.2	0.29	0.48	0.38	0.55	0.206667	0.47	0.000959087
'TAP1'	-1.43681	6.47091e-06	0.68	2.18	1.52	3.41	3.62	3.16	1.46	3.39667	4.39783e-07
'SIRPB1'	-1.42799	3.3819e-16	3.76	3.04	4.3	8.51	8.37	8.61	3.7	8.49667	6.0988e-18
'CXXC5'	-1.42134	2.85382e-29	8.42	8.48	7.26	20	20.32	19.41	8.05333	19.91	2.32598e-31
'DLGAP3'	-1.42126	2.46362e-30	3.03	3.41	3.44	7.56	8.35	8.61	3.29333	8.17333	1.78661e-32
'TNFRSF10A'	-1.41702	2.15849e-08	1.51	1.97	1.44	4.66	3.68	3.77	1.64	4.03667	9.28398e-10
'PPP1R27'	-1.40807	4.31576e-06	6.19	5	4.71	11.67	11.49	15.61	5.3	12.9233	2.82787e-07
'ALOX5AP'	-1.40445	4.10504e-06	4.68	4.42	4.33	10.02	10.59	12	4.47667	10.87	2.67662e-07
'PCCA'	-1.40323	3.18658e-05	0.82	1	1.67	3.11	2.85	2.59	1.16333	2.85	2.48676e-06
'C3AR1'	-1.40197	8.9705e-07	1.24	0.81	0.98	2.42	2.25	2.74	1.01	2.47	5.0834e-08
'MFGE8'	-1.4009	3.38109e-06	1.62	1.54	1.99	3.63	4.56	4.47	1.71667	4.22	2.16119e-07
'TMEM38A'	-1.3919	0.0136877	0.44	0.36	0.41	0.83	0.98	1.11	0.403333	0.973333	0.00230651
'DCAF4L1'	-1.39172	0.0123755	0.23	0.43	0.17	0.69	0.37	0.98	0.276667	0.68	0.00204829
'LDLRAD2'	-1.3879	4.27615e-07	0.93	1.02	0.75	2.41	2.01	2.08	0.9	2.16667	2.28421e-08
'TNFAIP2'	-1.38358	3.55002e-06	0.71	0.63	0.62	1.69	1.53	1.7	0.653333	1.64	2.28968e-07
'SH3TC1'	-1.37972	5.986e-05	0.64	0.6	0.53	1.68	1.24	1.41	0.59	1.44333	4.98641e-06
'ICAM2'	-1.37944	6.8906e-08	4.51	4.46	3.87	10.94	9.44	10.52	4.28	10.3	3.2547e-09
'PSMB9'	-1.37618	0.0233778	1.26	1.4	1.16	4.48	1.71	3.02	1.27333	3.07	0.00433438
'BACE2'	-1.37608	1.26027e-15	3.31	2.73	3.43	7.14	9	7.69	3.15667	7.94333	2.40212e-17
'RIMBP3B'	-1.37066	2.58731e-05	0.5	0.74	0.73	2.13	0.94	1.62	0.656667	1.56333	1.97117e-06
'BCL3'	-1.36792	0.0353398	0.41	0.71	0.31	1.3	0.96	1.05	0.476667	1.10333	0.00715199
'ACAP1'	-1.36386	7.18409e-13	4.49	2.99	3.15	9.02	7.42	8.82	3.54333	8.42	1.83037e-14
'BHLHE40'	-1.35749	8.7728e-23	4.65	4.5	4.27	10.15	10.37	11.11	4.47333	10.5433	1.0472e-24
'OLFM4'	-1.35724	1.62479e-06	1.38	1.07	1.51	2.93	3.53	2.85	1.32	3.10333	9.75999e-08
'FBN2'	-1.35463	1.97318e-13	6.96	8.88	7.45	21.53	13.98	19.1	7.76333	18.2033	4.85e-15
'P2RY13'	-1.35332	3.76924e-28	6.7	7.41	6.91	18.01	16.1	16.49	7.00667	16.8667	3.38656e-30
'BAMBI'	-1.35245	7.55782e-06	1.71	2.21	2.04	5.17	4.39	4.45	1.98667	4.67	5.17533e-07
'SYTL3'	-1.35188	0.000372831	0.58	0.62	1.24	2.49	2.3	1.52	0.813333	2.10333	3.77329e-05
'CD68'	-1.35071	3.19726e-29	14.3	15.11	12.59	35.82	28.45	35.12	14	33.13	2.64695e-31
'PRAM1'	-1.34909	3.89398e-30	8.7	10.19	9.56	22.14	22.52	21.93	9.48333	22.1967	2.92386e-32
'SYNGR3'	-1.34851	0.00648962	0.43	0.7	1.1	1.8	1.8	1.59	0.743333	1.73	0.00096707
'LZTS1'	-1.34598	1.49985e-07	0.69	0.65	1.01	1.78	1.95	1.74	0.783333	1.82333	7.40203e-09
'CSPG5'	-1.344	0.000939005	0.79	1.01	0.92	1.88	2.35	2.1	0.906667	2.11	0.000106785
'GATM'	-1.33906	1.85506e-26	7.53	7.04	8.72	18.68	17.83	17.82	7.76333	18.11	1.78577e-28
'NR6A1'	-1.3389	8.43181e-17	1.77	1.56	1.47	4.36	3.07	4.04	1.6	3.82333	1.41234e-18
'SPTLC3'	-1.33453	6.16536e-17	2.03	3.46	2.19	6	4.14	6.4	2.56	5.51333	1.01688e-18
'CDKN2A'	-1.33117	2.46509e-09	5.99	6.79	7.93	13.03	17.6	18.45	6.90333	16.36	9.52371e-11
'TRH'	-1.33046	1.24513e-168	588.16	601.51	583.91	1344.8	1361.54	1391.1	591.193	1365.81	2.39724e-172
'DIRAS1'	-1.32996	3.00512e-16	2.78	3.47	2.87	7.41	6.43	7.3	3.04	7.04667	5.40004e-18
'ADCY9'	-1.32982	7.49706e-17	1.32	1.38	1.46	3.69	2.7	3.42	1.38667	3.27	1.24133e-18
'ITGA2B'	-1.32898	0.00373607	0.41	0.49	0.43	1.05	1.1	0.87	0.443333	1.00667	0.000510946
'AP1S2'	-1.32774	1.084e-05	1.93	1.29	1.27	3.69	4.01	3.3	1.49667	3.66667	7.6326e-07
'PRRG4'	-1.32194	2.84466e-05	0.87	1.29	0.68	1.62	2.86	1.8	0.946667	2.09333	2.19073e-06
'AMN'	-1.3183	5.46652e-08	0.89	1.24	1.7	2.71	3.03	3.01	1.27667	2.91667	2.54346e-09
'PRRT2'	-1.31647	0.0290127	0.59	0.21	0.42	0.64	1.26	0.86	0.406667	0.92	0.00563237
'NOTCH2'	-1.31014	6.74686e-19	1.89	1.86	1.46	4.47	2.93	4.1	1.73667	3.83333	1.00454e-20
'CLIP2'	-1.3036	9.55727e-09	0.82	1.09	1	2.18	1.94	2.47	0.97	2.19667	3.94386e-10
'GPA33'	-1.30224	6.46492e-05	1.4	0.98	1.06	3.07	2.37	2.46	1.14667	2.63333	5.42685e-06
'VWDE'	-1.30152	1.02959e-08	0.78	1.2	1.24	2.56	2.1	2.71	1.07333	2.45667	4.27509e-10
'CD59'	-1.29428	8.15202e-54	5.3	5.62	5.34	12.56	11.9	12.26	5.42	12.24	2.14499e-56
'GALNT3'	-1.28877	2.07244e-15	3.16	3.05	2.84	6.95	6.08	6.83	3.01667	6.62	4.04326e-17
'GLIPR2'	-1.28738	5.15083e-06	1.77	2.28	2.01	5.01	4.1	4.6	2.02	4.57	3.41141e-07
'ACP3'	-1.28686	4.41781e-09	2.52	2.95	3.17	5.96	6.4	5.3	2.88	5.88667	1.76066e-10
'PSTPIP2'	-1.28603	4.97384e-38	11.9	12.01	15.27	31.46	26.64	29.73	13.06	29.2767	2.52171e-40
'HOXA11'	-1.28603	0.000323929	0.86	0.91	0.93	2.29	1.82	1.96	0.9	2.02333	3.22016e-05
'VSIG4'	-1.28094	3.46285e-05	2.48	1.4	2.26	4.78	3.85	5.18	2.04667	4.60333	2.72459e-06
'DDIT4'	-1.2772	9.01723e-43	23.07	23.04	23.21	51.9	52.97	49.43	23.1067	51.4333	3.76152e-45
'RNASE3'	-1.27626	1.64541e-06	7.05	8.13	8.66	17.4	15.98	19.74	7.94667	17.7067	9.89444e-08
'TBX6'	-1.27323	0.000186512	1.38	1.29	1.12	2.58	2.74	3.25	1.26333	2.85667	1.74997e-05
'NCF2'	-1.27292	4.73235e-82	42.89	47.93	44.87	101.35	94.19	106.08	45.23	100.54	6.37783e-85
'DAPP1'	-1.27192	1.17525e-16	3.94	3.99	4.15	9.29	8.46	8.56	4.02667	8.77	1.99872e-18
'LRRC43'	-1.27041	0.00538634	1.23	0.93	0.65	1.81	1.93	2.51	0.936667	2.08333	0.000781575
'CYTIP'	-1.26658	2.44221e-18	5.07	5.4	5.91	12.67	11.63	11.95	5.46	12.0833	3.76159e-20
'C2CD2'	-1.26451	4.75334e-09	1.04	0.88	1.39	2.82	2.35	2.06	1.10333	2.41	1.90048e-10
'SLC16A3'	-1.26391	2.49133e-81	54.05	59.03	58.03	122.61	121.91	136.07	57.0367	126.863	3.67735e-84
'FLT3'	-1.26348	6.47214e-33	9.55	7.99	8.47	20.54	17.64	20.06	8.67	19.4133	4.1536e-35
'PIP5K1B'	-1.26082	0.00773848	0.63	0.51	0.52	1.44	1.11	1.02	0.553333	1.19	0.00118843
'NFATC2'	-1.26068	8.98481e-21	1.99	2.48	1.97	5.17	4.38	4.97	2.14667	4.84	1.20512e-22
'KCNE3'	-1.25324	2.08159e-12	3.03	3.08	3.8	7.84	6.98	8.13	3.30333	7.65	5.55732e-14
'ACTL8'	-1.2525	1.6251e-28	15.64	14.61	13.25	30.86	31.24	32.99	14.5	31.6967	1.43925e-30
'HOXA13'	-1.2518	1.14143e-08	1.13	1.25	1.19	2.42	2.88	2.48	1.19	2.59333	4.76878e-10
'FAM89A'	-1.25174	0.00164316	1.29	1.62	1.57	3.09	3.18	3.51	1.49333	3.26	0.000200992
'MYO5B'	-1.24235	0.0385244	0.09	0.15	0.08	0.22	0.18	0.31	0.106667	0.236667	0.0079709
'GAL'	-1.24122	1.74713e-09	14.64	16.35	11.78	36.12	29.37	27.34	14.2567	30.9433	6.57051e-11
'SLC27A3'	-1.23627	1.45133e-05	1.76	1.5	1.72	4.04	3.46	3.3	1.66	3.6	1.05156e-06
'SEZ6L2'	-1.23373	1.65614e-30	6.89	7.17	6.57	14.6	13.9	16.06	6.87667	14.8533	1.1904e-32
'B4GALNT1'	-1.23288	0.00714782	0.46	0.44	0.46	0.77	0.72	1.1	0.453333	0.863333	0.00108304
'TYRO3'	-1.22834	0.00028576	0.36	0.35	0.36	0.99	0.54	0.95	0.356667	0.826667	2.79488e-05
'OAS3'	-1.22444	1.37678e-07	0.71	0.92	0.98	2.03	1.47	2.15	0.87	1.88333	6.74165e-09
'HCN2'	-1.22354	1.69587e-09	2.44	1.73	2.68	4.76	5.12	4.79	2.28333	4.89	6.36685e-11
'LTBP2'	-1.21494	2.97453e-08	0.81	0.67	0.64	1.56	1.31	1.67	0.706667	1.51333	1.32291e-09
'CD247'	-1.21162	0.0361762	1.13	0.72	0.58	1.61	1.93	1.63	0.81	1.72333	0.00736897
'RAB11FIP4'	-1.21115	7.5024e-09	0.76	0.71	0.82	1.63	1.44	1.79	0.763333	1.62	3.0622e-10
'GGT5'	-1.20739	0.0198548	0.66	0.49	0.59	1.43	1.05	1.23	0.58	1.23667	0.00359404
'SPON1'	-1.20729	0.0137238	0.24	0.26	0.36	0.68	0.57	0.57	0.286667	0.606667	0.00231372
'NMB'	-1.20589	7.14069e-06	9.88	9.57	11.06	18.41	21.33	24.44	10.17	21.3933	4.86678e-07
'PDZD7'	-1.20382	0.0289102	0.25	0.51	0.31	0.83	0.64	0.75	0.356667	0.74	0.00559947
'LSP1'	-1.20267	0.0060313	3.06	1.37	0.95	2.97	4.41	4.05	1.79333	3.81	0.000889084
'PKM'	-1.20255	4.59233e-178	437.86	441.65	437.48	942.49	894.85	950.65	438.997	929.33	5.8944e-182
'CASZ1'	-1.20026	0.001124	0.49	0.48	0.56	0.99	0.92	1.26	0.51	1.05667	0.000131501
'NLRC5'	-1.19826	5.7387e-06	0.67	0.77	0.66	1.75	1.63	1.63	0.7	1.67	3.84495e-07
'SERPINA1'	-1.19649	1.53583e-59	47.45	47.39	45.26	97.63	102.1	95.45	46.7	98.3933	3.54832e-62
'COL6A2'	-1.19243	1.68122e-23	5.41	6.36	6.1	12.71	11.72	12.89	5.95667	12.44	1.96369e-25
'ADRB2'	-1.19027	0.0383474	0.65	0.87	0.39	1.55	1.18	1.3	0.636667	1.34333	0.00792936
'PLAU'	-1.18765	1.87845e-18	7.55	7.77	6.38	15.37	14.22	15.88	7.23333	15.1567	2.86915e-20
'PODXL'	-1.18652	7.39273e-51	10.94	11.93	11.11	25.61	20.86	24.89	11.3267	23.7867	2.13498e-53
'CTSL'	-1.18478	0.00670726	2.13	1	1.34	2.57	3.15	3.12	1.49	2.94667	0.00100381
'HCST'	-1.17877	7.94021e-05	17.2	10.74	10.43	28.95	27.71	24.19	12.79	26.95	6.83341e-06
'PTPN6'	-1.17731	1.33102e-31	13.68	13.89	14.23	30.27	27.78	28.92	13.9333	28.99	8.96911e-34
'BEGAIN'	-1.17018	0.00137877	0.85	0.87	0.94	1.69	1.81	1.9	0.886667	1.8	0.000165847
'SLC25A45'	-1.16935	0.00101455	1.42	1.3	1.1	3.07	2.18	2.47	1.27333	2.57333	0.000116612
'ANKRD34A'	-1.16824	0.0246444	0.42	0.31	0.44	1.03	0.67	0.73	0.39	0.81	0.00463091
'KCNIP2'	-1.15844	0.019012	0.83	0.52	0.8	1.84	1.42	1.51	0.716667	1.59	0.00340172
'MPZL1'	-1.1531	0.0233195	0.57	0.21	0.27	0.6	0.88	0.69	0.35	0.723333	0.00432208
'LIMCH1'	-1.15164	0.0330029	0.24	0.13	0.32	0.56	0.45	0.39	0.23	0.466667	0.00658067
'ICAM5'	-1.15059	1.32173e-16	6.2	7.7	6.45	12.43	13.45	15.46	6.78333	13.78	2.25631e-18
'SYTL1'	-1.14682	1.49802e-30	17.37	17.77	16.54	36	32.34	37	17.2267	35.1133	1.06713e-32
'TESC'	-1.14175	1.28995e-09	10.38	12.97	13.28	22.2	24.1	22.86	12.21	23.0533	4.71046e-11
'KIAA1522'	-1.1397	5.68463e-06	0.91	0.91	0.81	1.79	1.72	2.08	0.876667	1.86333	3.80143e-07
'SHISAL2A'	-1.13695	6.8874e-05	3.64	7.74	5.43	10.7	11.46	11.38	5.60333	11.18	5.83011e-06
'EPS8L2'	-1.13527	6.38437e-05	1.49	1.45	1.05	2.8	2.64	2.62	1.33	2.68667	5.35514e-06
'CASKIN1'	-1.13335	0.0335043	0.13	0.34	0.24	0.51	0.51	0.51	0.236667	0.51	0.0067
'ABLIM1'	-1.12984	7.12633e-20	3.84	3.95	3.23	8.04	6.16	8.19	3.67333	7.46333	1.00616e-21
'MCTP2'	-1.12808	1.02024e-07	0.77	1.81	1.69	2.63	2	2.58	1.42333	2.40333	4.93687e-09
'HLA-C'	-1.12784	1.1366e-46	49.27	50.42	49.05	96.16	102.86	99.1	49.58	99.3733	4.15776e-49
'CST3'	-1.11948	2.77352e-36	101.5	102.98	97.66	183.61	205.66	216.07	100.713	201.78	1.45956e-38
'ANGPTL6'	-1.10921	0.00108608	1.79	1.72	1.53	3.19	3.16	3.34	1.68	3.23	0.000126368
'NKD2'	-1.10109	0.00169672	2.03	1.62	1.15	2.94	3.61	2.58	1.6	3.04333	0.00020896
'SMIM24'	-1.09975	1.79707e-20	34.42	24.88	29.99	55.47	60.33	59.96	29.7633	58.5867	2.45652e-22
'EFNA3'	-1.09045	2.11194e-07	3.88	4.98	4	7.81	8.4	8.93	4.28667	8.38	1.08294e-08
'FNBP1'	-1.08682	3.74828e-29	9.21	11.05	10.78	22.01	17.52	19.07	10.3467	19.5333	3.12717e-31
'EVPL'	-1.08543	0.0176995	0.2	0.26	0.38	0.51	0.55	0.55	0.28	0.536667	0.00313847
'CSF2RB'	-1.07668	8.0527e-30	8.83	9.06	8.17	19.03	15.21	17.06	8.68667	17.1	6.40826e-32
'C5AR2'	-1.0604	2.39276e-05	0.8	0.68	0.79	1.31	1.45	1.61	0.756667	1.45667	1.80586e-06
'RNASE2'	-1.05846	5.69601e-19	44.23	46.08	53.31	96.69	90.47	87.01	47.8733	91.39	8.44422e-21
'HBQ1'	-1.05734	0.00154093	9.38	12.28	10.6	20.04	20.19	21	10.7533	20.41	0.000187301
'KCNMB1'	-1.0573	0.0123342	0.42	0.48	0.4	0.87	0.85	0.77	0.433333	0.83	0.00204065
'ADAMTSL4'	-1.05526	1.66578e-53	24.34	26.06	22.44	48.39	46.72	47.49	24.28	47.5333	4.48997e-56
'MYO1C'	-1.05238	0.000939005	0.95	0.71	0.63	1.52	1.18	1.73	0.763333	1.47667	0.000106758
'NTNG2'	-1.04716	0.035808	0.65	0.81	0.59	1.2	0.91	1.51	0.683333	1.20667	0.00727349
'NBPF10'	-1.04537	8.02775e-19	1.79	1.94	1.91	4.11	3.14	3.53	1.88	3.59333	1.2004e-20
'FLVCR2'	-1.04131	7.32439e-06	2.21	1.93	2.04	4.86	4.1	3.59	2.06	4.18333	5.00608e-07
'ADGRE2'	-1.039	0.000434727	0.82	0.69	1.04	1.44	1.29	1.81	0.85	1.51333	4.48063e-05
'RPP25'	-1.03883	9.08867e-24	15.37	15.99	15.87	27.19	30.75	31.16	15.7433	29.7	1.02657e-25
'TRIM22'	-1.03725	1.10805e-14	6.45	5.61	6.29	12.1	10.63	11.95	6.11667	11.56	2.32533e-16
'NHSL1'	-1.0362	3.27397e-18	3.14	3.38	3.78	6.9	5.55	6.9	3.43333	6.45	5.08471e-20
'PLEKHG4B'	-1.03494	1.22487e-13	1.88	2.5	2.11	4.5	3.57	4.42	2.16333	4.16333	2.86188e-15
'CNNM1'	-1.03369	5.42994e-08	1.35	1.69	1.55	3.19	2.51	2.94	1.53	2.88	2.52289e-09
'CEACAM4'	-1.03264	6.27865e-05	4.56	5.56	6.49	9.68	8.9	12.63	5.53667	10.4033	5.25034e-06
'STAP1'	-1.03029	1.09428e-05	3.82	7.23	4.39	10.05	9.44	9.23	5.14667	9.57333	7.73202e-07
'RAB42'	-1.03019	5.87121e-08	4.33	4.6	4.76	9.07	8.05	8.93	4.56333	8.68333	2.7506e-09
'IFI6'	-1.0298	6.16938e-07	13.51	13.73	18.43	25.2	32.54	27.4	15.2233	28.38	3.40104e-08
'ABCD1'	-1.02921	8.4865e-15	4.77	5.89	5.36	9.87	9.03	11.2	5.34	10.0333	1.75372e-16
'SLC27A2'	-1.02783	2.66818e-11	5.41	6.69	6.41	11.05	12.35	11.22	6.17	11.54	8.20216e-13
'SCUBE1'	-1.02169	0.0136877	0.28	0.18	0.2	0.44	0.35	0.45	0.22	0.413333	0.00230676
'S100A11'	-1.02051	5.53931e-10	42.63	37.03	37.82	65.3	76.31	75.7	39.16	72.4367	1.95166e-11
'XYLT1'	-1.01289	1.32541e-09	1.62	1.4	2.13	3.37	2.11	2.76	1.71667	2.74667	4.9165e-11
'MYO1F'	-1.01003	3.1968e-48	25.42	23.17	24.03	43.32	40.47	45.88	24.2067	43.2233	1.0258e-50
'MYO1G'	-1.00606	1.01797e-69	85.26	90.57	94.03	174.13	149.4	175.65	89.9533	166.393	1.95991e-72
'PRSS36'	-1.00571	2.15048e-07	3.11	3.79	3.68	5.59	6.26	7.66	3.52667	6.50333	1.10547e-08
'PLXDC2'	-1.0051	1.21575e-13	2.19	2.22	1.71	4.36	2.9	3.88	2.04	3.71333	2.83223e-15
'HESX1'	-1.00435	0.00253537	1.87	3.49	2.43	3.75	4.83	4.19	2.59667	4.25667	0.000331118
'TP53I11'	-1.00267	9.43912e-10	3.83	3.72	3.64	6.92	6.31	7.11	3.73	6.78	3.40443e-11
'GPR65'	-1.00099	0.0121454	0.49	0.56	0.48	0.95	0.91	0.96	0.51	0.94	0.00200242
'PLP2'	-0.996826	1.86567e-11	21.02	19.01	18.26	32.24	39.58	34.7	19.43	35.5067	5.60346e-13
'CD302'	-0.996453	4.78318e-24	18.89	16.62	19.81	32.65	37.45	31.09	18.44	33.73	5.34125e-26
'GSE1'	-0.992111	6.91473e-31	10.38	10.87	11.64	21.7	16.84	21.88	10.9633	20.14	4.79265e-33
'ABCA2'	-0.992031	2.40142e-16	3.03	3.03	2.65	5.67	4.64	5.66	2.90333	5.32333	4.23816e-18
'WNT3'	-0.990343	5.88038e-06	2.36	1.9	2.21	4.26	3.98	3.6	2.15667	3.94667	3.94743e-07
'HLA-B'	-0.989909	5.06707e-38	58.71	53.33	56.03	101.57	103.27	101.8	56.0233	102.213	2.6015e-40
'RIMBP3C'	-0.989683	0.0197139	0.73	0.35	0.5	0.59	1.2	1.09	0.526667	0.96	0.00355891
'TLR4'	-0.985652	0.00409357	0.19	0.22	0.3	0.47	0.39	0.42	0.236667	0.426667	0.000569296
'SELL'	-0.983491	0.010632	1.21	0.96	1.21	2.18	2.01	1.95	1.12667	2.04667	0.00171605
'DISP2'	-0.982179	0.000833898	0.32	0.27	0.34	0.55	0.52	0.58	0.31	0.55	9.35473e-05
'LAPTM5'	-0.98096	4.04217e-52	51.51	49.58	50.5	94.18	88.87	92.16	50.53	91.7367	1.14142e-54
'ADRA2C'	-0.980543	4.84345e-07	5.26	5.19	6.05	8.9	12.06	8.78	5.5	9.91333	2.62346e-08
'ARHGEF40'	-0.980303	1.59647e-27	6.98	6.94	7.1	13.59	12.01	13.38	7.00667	12.9933	1.45488e-29
'MUC1'	-0.979524	0.000125536	3.89	3.36	4.2	6.82	7.12	6.92	3.81667	6.95333	1.12468e-05
'LY86'	-0.979354	0.0498339	3.67	1.93	3.11	6.91	4.46	4.44	2.90333	5.27	0.0109281
'PTPRC'	-0.977413	3.15356e-48	30.56	33.02	31.7	62.93	50.56	58.06	31.76	57.1833	9.91684e-51
'CD82'	-0.975605	3.89693e-05	3.38	2.89	2.47	5.73	4.8	5.41	2.91333	5.31333	3.09364e-06
'MYOF'	-0.974858	0.000865338	0.75	0.48	0.61	1.08	1.18	1.07	0.613333	1.11	9.77407e-05
'P4HA1'	-0.970166	3.04327e-86	122.36	120.88	128.76	230.06	216.77	223.5	124	223.443	3.71082e-89
'MUC19'	-0.967652	0.00142024	0.15	0.16	0.13	0.29	0.23	0.27	0.146667	0.263333	0.000171628
'WDR97'	-0.96711	0.0228998	0.52	0.4	0.37	0.86	0.9	0.66	0.43	0.806667	0.00422961
'FLOT2'	-0.966439	2.87773e-10	5.15	5	5.55	9.23	8.85	9.85	5.23333	9.31	9.69586e-12
'ANPEP'	-0.964951	0.000568636	1.2	1.43	1.3	1.99	2.41	2.48	1.31	2.29333	6.0972e-05
'NRTN'	-0.962253	0.0111071	2.61	1.74	2	3.69	4.41	3.23	2.11667	3.77667	0.00180414
'PTGER2'	-0.960586	2.4525e-14	8.1	9.36	8.8	15.23	14.98	16.77	8.75333	15.66	5.35137e-16
'SERPINE2'	-0.95995	7.29401e-12	9.21	8.52	8.31	14.9	15.06	15.26	8.68	15.0733	2.07371e-13
'FADS3'	-0.958364	1.09964e-05	4.06	4.19	4.83	7.22	8.32	7.78	4.36	7.77333	7.77692e-07
'ANXA2R'	-0.958128	9.09468e-06	7.04	7.24	9.62	15.12	16.11	14.44	7.96667	15.2233	6.32694e-07
'GLUL'	-0.957819	1.39111e-123	331.65	340.57	346.84	626.3	583.35	620.43	339.687	610.027	7.14215e-127
'PPM1M'	-0.956839	0.000406952	2.88	2.37	2.17	3.96	5.23	4.43	2.47333	4.54	4.1604e-05
'METRNL'	-0.955085	1.71311e-05	4.75	4.22	4.49	7.33	8.33	8.2	4.48667	7.95333	1.25993e-06
'KLHL35'	-0.954872	7.44234e-10	7.68	7.96	7.24	11.95	13.55	15.25	7.62667	13.5833	2.65082e-11
'SH3D21'	-0.95433	3.85877e-13	7.46	7.93	7.32	15.49	11.05	13.08	7.57	13.2067	9.75713e-15
'AHRR'	-0.953456	2.58731e-05	1.04	1.22	1.24	2.2	1.74	2.27	1.16667	2.07	1.97261e-06
'ACSM3'	-0.952302	5.1321e-05	3.06	3.06	3.29	5.52	5.58	5.93	3.13667	5.67667	4.20923e-06
'ZDHHC23'	-0.951796	0.00041065	1.01	0.72	0.8	1.79	1.4	1.29	0.843333	1.49333	4.21139e-05
'RENBP'	-0.948728	1.99614e-06	6.6	7.59	7.07	12.12	12.47	13.05	7.08667	12.5467	1.22469e-07
'CARD6'	-0.947578	0.000345532	1.34	1.05	1.45	2.08	2.21	2.46	1.28	2.25	3.45931e-05
'ITGB4'	-0.946201	2.75814e-14	4.05	4.41	3.55	7.61	6.48	7.28	4.00333	7.12333	6.08908e-16
'METTL7A'	-0.944703	0.00123499	1.42	1.57	1.26	2.16	2.71	2.64	1.41667	2.50333	0.000146388
'ZNF506'	-0.942993	4.07277e-11	5.05	4.44	5.31	8.54	8.43	9.18	4.93333	8.71667	1.2729e-12
'VSTM1'	-0.94271	5.04086e-27	110.2	93.06	110.72	175.88	188.12	191.71	104.66	185.237	4.72318e-29
'ADAP1'	-0.940606	0.000283754	4.22	2.68	2.4	4.93	5.83	6.06	3.1	5.60667	2.77162e-05
'KCNAB2'	-0.937952	1.40896e-59	70.58	71.73	72.22	134.33	109.81	133.78	71.51	125.973	3.16477e-62
'AP5B1'	-0.93698	3.81379e-13	2.95	2.69	3.11	5.21	4.56	5.66	2.91667	5.14333	9.61892e-15
'TPM2'	-0.929159	4.06284e-13	20.74	20.09	19.8	37.36	33.43	34.47	20.21	35.0867	1.02992e-14
'NRG4'	-0.928557	0.0338999	0.74	1.01	0.95	1.2	1.44	1.44	0.9	1.36	0.00679433
'ANKRD37'	-0.928319	0.00698008	6.37	5.51	5.12	9.75	10.18	9.69	5.66667	9.87333	0.00105136
'CERCAM'	-0.92514	4.38597e-41	38.38	38.86	39.72	66.93	67.42	71.44	38.9867	68.5967	1.97034e-43
'APOL1'	-0.919481	0.0230923	1	0.98	0.81	1.4	1.72	1.7	0.93	1.60667	0.00427548
'LTBP3'	-0.917627	1.18132e-05	1.6	1.81	1.64	2.69	2.95	3.03	1.68333	2.89	8.41526e-07
'CCPG1'	-0.910484	1.75865e-16	5.66	6.23	6.28	10.31	9.45	10.17	6.05667	9.97667	3.03604e-18
'RCSD1'	-0.910446	1.33043e-28	10.22	9.82	9.65	17.61	16.45	17.31	9.89667	17.1233	1.16974e-30
'DLL3'	-0.910277	0.000116557	3.07	3.43	3.26	4.85	6.06	6.41	3.25333	5.77333	1.03452e-05
'STK17B'	-0.906063	4.56942e-07	1.82	2.04	2.16	3.76	2.92	3.74	2.00667	3.47333	2.46037e-08
'PHACTR1'	-0.904558	1.29665e-23	7.85	8.6	8.53	14.7	13.54	15.12	8.32667	14.4533	1.48954e-25
'SQOR'	-0.900527	0.000364843	6.68	3.39	4.79	8.18	9.19	8.14	4.95333	8.50333	3.68075e-05
'MMP14'	-0.90023	3.35582e-30	15.9	16.4	16.27	29.51	25.94	28.05	16.19	27.8333	2.49823e-32
'DEGS2'	-0.898037	0.0215842	0.99	1.61	1.43	2.98	2.19	2.24	1.34333	2.47	0.0039506
'FSTL3'	-0.893352	1.77275e-07	4.71	4.53	4.9	7.8	8.21	8.1	4.71333	8.03667	8.82849e-09
'PSD2'	-0.891178	0.0446056	0.24	0.58	0.43	0.77	0.6	0.76	0.416667	0.71	0.00953831
'TBXAS1'	-0.889686	4.66139e-05	4.39	4.38	5	7.54	7.26	6.46	4.59	7.08667	3.78129e-06
'SPIRE1'	-0.88916	0.000202835	1.13	1.08	1.05	2.08	1.67	2.14	1.08667	1.96333	1.91614e-05
'RPS6KA1'	-0.886997	7.92164e-12	6.03	6.5	6.62	11.83	10.64	10.39	6.38333	10.9533	2.26231e-13
'DENND1B'	-0.885442	1.45644e-15	3.99	4.02	4.13	7.55	6.08	6.98	4.04667	6.87	2.79474e-17
'ICAM4'	-0.885281	9.42411e-12	19.19	17.73	21.08	31.39	32.05	34.65	19.3333	32.6967	2.71784e-13
'PIGB'	-0.885043	5.24649e-10	9.45	9.33	11.03	16.48	18.13	15.96	9.93667	16.8567	1.83502e-11
'RASAL3'	-0.883956	3.12086e-15	8.52	10.64	9.51	16.07	15.9	16.54	9.55667	16.17	6.14879e-17
'NABP1'	-0.883607	1.7058e-18	19.49	19.63	23.57	36.26	34.18	35.25	20.8967	35.23	2.5945e-20
'NOTCH2NLA'	-0.878807	0.00710022	0.68	0.81	0.58	1.31	1.06	1.12	0.69	1.16333	0.00107355
'TFEB'	-0.875786	0.00231653	2.25	1.71	3.03	3.66	4.05	4.08	2.33	3.93	0.000299416
'TCN2'	-0.8752	0.00356004	2.34	2.18	1.95	4.18	2.8	3.95	2.15667	3.64333	0.000483297
'PLXNB3'	-0.872781	0.0116437	0.49	0.49	0.56	0.92	0.83	0.85	0.513333	0.866667	0.00190773
'SMARCD3'	-0.870635	0.0297047	1.43	1.49	1.49	2.72	2.51	2.5	1.47	2.57667	0.00579147
'SPINT1'	-0.869208	4.44468e-09	6.04	6.2	4.85	10.02	9.02	10	5.69667	9.68	1.77422e-10
'KY'	-0.867637	0.00693576	0.99	0.8	0.53	1.27	1.05	1.44	0.773333	1.25333	0.00104424
'DENND2D'	-0.863943	3.48791e-06	4.23	6.36	5.3	9.33	7.85	9.52	5.29667	8.9	2.24497e-07
'BRI3BP'	-0.858596	1.40166e-34	13.5	14.22	15.62	24.46	22.72	23.72	14.4467	23.6333	8.09582e-37
'NRBP2'	-0.858051	4.89906e-09	5.74	4.93	5.19	10.66	7.39	8.71	5.28667	8.92	1.96189e-10
'ATP2B4'	-0.85735	7.1417e-22	11	11.41	12.39	22.29	15.84	20.11	11.6	19.4133	8.8916e-24
'FGFR4'	-0.856738	0.00680388	1.21	1.46	1.39	2.44	2.47	1.95	1.35333	2.28667	0.00102163
'TMEM243'	-0.855636	0.000215379	7.36	7.46	6.84	13.35	11.14	11.71	7.22	12.0667	2.04984e-05
'TRAF3IP3'	-0.854057	6.98498e-21	31.2	30.9	32.7	52.26	42.31	55.41	31.6	49.9933	9.32406e-23
'ZNF688'	-0.850776	0.00621789	3.72	4.51	4.56	5.89	7.67	7.75	4.26333	7.10333	0.000920193
'C15orf61'	-0.849678	0.000809883	1.27	1.68	2.08	2.26	3.02	3	1.67667	2.76	9.02816e-05
'GCSAM'	-0.847264	0.0250032	1.26	0.73	0.91	2.07	1.31	1.44	0.966667	1.60667	0.00470636
'EVC2'	-0.84592	3.07532e-11	5.11	4.93	5.14	8.1	7.88	9.4	5.06	8.46	9.47344e-13
'MT1G'	-0.845436	0.0360231	20.37	15.57	15.05	27.69	28.53	26.93	16.9967	27.7167	0.00732392
'SFXN3'	-0.844692	1.19415e-15	12.56	11.74	10.54	19.44	18.6	19.36	11.6133	19.1333	2.26078e-17
'C16orf54'	-0.841038	1.19503e-10	8.03	8.66	10.61	15.31	13.85	15.8	9.1	14.9867	3.919e-12
'SLC2A5'	-0.839559	9.10301e-31	20.49	20.39	21.65	34.5	32.91	35.18	20.8433	34.1967	6.4262e-33
'ALDOC'	-0.837607	4.8912e-37	74.28	73.44	75.73	121.71	121.2	123.16	74.4833	122.023	2.5426e-39
'PAQR6'	-0.829169	3.06374e-05	6.31	5.17	5.05	10.38	9.05	7.93	5.51	9.12	2.37714e-06
'NT5M'	-0.828851	0.00743206	2.83	3.71	3.39	4.35	6.32	5.61	3.31	5.42667	0.00113249
'PLOD1'	-0.828648	1.03787e-52	95.76	100.16	92.92	163.79	147.58	160.99	96.28	157.453	2.8641e-55
'COL9A2'	-0.828599	2.49677e-08	6.19	5.86	5.21	9.63	9.26	9.32	5.75333	9.40333	1.08639e-09
'NBL1'	-0.828508	0.0151323	2.28	1.42	3.32	4.02	3.38	3.81	2.34	3.73667	0.00259586
'CEBPD'	-0.826855	0.00138714	35.47	52.5	49.38	61.76	82.44	78.38	45.7833	74.1933	0.000167005
'PDGFC'	-0.826519	6.20546e-05	2.47	2.57	3.45	4.94	4.3	4.78	2.83	4.67333	5.18117e-06
'TCHH'	-0.826217	0.000558139	0.81	0.92	0.92	1.53	1.27	1.55	0.883333	1.45	5.96036e-05
'FRRS1'	-0.824714	0.000959946	1.83	2.08	1.49	2.99	2.37	2.56	1.8	2.64	0.000109597
'MPI'	-0.822366	5.42652e-21	23.55	26.79	24.53	38.14	41.31	38.98	24.9567	39.4767	7.17407e-23
'PCSK4'	-0.820565	0.0125431	1.37	1.72	1.56	2.26	2.92	2.53	1.55	2.57	0.00208225
'CCDC189'	-0.814607	1.23046e-08	14	12.14	10.93	19.14	17.8	18.65	12.3567	18.53	5.18021e-10
'PSMB8'	-0.812446	4.71329e-11	27.2	24.64	27.46	41.9	44.33	41.27	26.4333	42.5	1.48217e-12
'FAM53A'	-0.809794	0.000799502	2.21	2.77	2.47	3.65	4.04	4.34	2.48333	4.01	8.90217e-05
'LBHD1'	-0.809755	1.06542e-07	7.88	8.95	9.15	16.14	12.99	12.39	8.66	13.84	5.176e-09
'BNIP3'	-0.809123	2.76148e-45	173.37	171.76	179.38	279.68	284.76	279.42	174.837	281.287	1.06333e-47
'ABTB1'	-0.807792	5.42648e-10	10.87	11.89	10.99	17.74	17.86	18.49	11.25	18.03	1.90146e-11
'RASSF2'	-0.806943	0.000450668	1.76	1.66	1.31	2.82	1.89	2.97	1.57667	2.56	4.6719e-05
'ZSCAN22'	-0.804349	0.00184881	0.96	1.4	1.4	2.14	2.01	2.17	1.25333	2.10667	0.000231012
'NUDT18'	-0.802539	4.5161e-05	6.93	7.49	7.3	10.24	12.22	12.34	7.24	11.6	3.65561e-06
'GBE1'	-0.80222	1.38022e-54	102.55	103.77	103.7	173.77	161.18	162.5	103.34	165.817	3.45454e-57
'ABHD17C'	-0.801489	1.81197e-11	10.53	10.98	11.85	17.45	18.01	17.93	11.12	17.7967	5.41893e-13
'NEDD9'	-0.79926	3.94537e-10	4.23	4.94	4.67	7.86	6.77	7.4	4.61333	7.34333	1.36475e-11
'JDP2'	-0.796995	4.19474e-08	12.31	11.86	10.83	18.77	20.23	18.9	11.6667	19.3	1.90596e-09
'FES'	-0.796876	3.051e-30	51.28	46.96	46.55	78.23	76.78	77.42	48.2633	77.4767	2.25173e-32
'PARP16'	-0.796849	5.01031e-07	5.1	5.36	5.94	8.87	9.11	8.73	5.46667	8.90333	2.72027e-08
'RIMBP3'	-0.796431	0.0200117	0.55	0.65	0.71	0.81	1.22	1.01	0.636667	1.01333	0.00362553
'NAPRT'	-0.79375	2.13583e-21	40.23	39.2	38.26	61.1	59.06	67	39.23	62.3867	2.75782e-23
'ZBTB8A'	-0.79319	0.0254717	0.52	0.45	0.46	0.74	0.72	0.74	0.476667	0.733333	0.00481165
'FAM184B'	-0.793046	3.57715e-06	1.67	1.76	1.73	2.85	2.47	2.91	1.72	2.74333	2.30947e-07
'RIPOR2'	-0.789843	0.0138163	0.72	1.17	1.07	1.87	1.49	1.49	0.986667	1.61667	0.00233198
'RNF208'	-0.788692	8.58099e-06	6.79	7.22	8.4	10.94	11.04	12.41	7.47	11.4633	5.93103e-07
'IL2RG'	-0.785236	1.85756e-42	150.96	146.58	147.51	239.21	231.98	233.66	148.35	234.95	7.868e-45
'ITGB2'	-0.783804	3.14766e-41	65.41	70.82	67.11	112.54	99.42	110.08	67.78	107.347	1.39384e-43
'IL3RA'	-0.783148	0.000823124	6.17	5.73	4.3	8.77	7.88	8.47	5.4	8.37333	9.22858e-05
'GALNT14'	-0.780161	6.03365e-21	23.52	25.19	26.23	38.7	38.44	39.74	24.98	38.96	8.01544e-23
'GPRIN1'	-0.779525	0.0318376	0.92	0.84	0.86	1.27	1.04	1.85	0.873333	1.38667	0.00630541
'CASS4'	-0.778975	3.31808e-11	6.55	7.04	6.94	11.71	9.46	11.38	6.84333	10.85	1.02852e-12
'ABCA3'	-0.777059	1.36821e-09	3.87	4.05	3.54	6.88	5.13	6.13	3.82	6.04667	5.1016e-11
'TDRD7'	-0.776319	4.0838e-08	4.58	5.08	5.76	8.38	7.28	8.71	5.14	8.12333	1.84508e-09
'APBB3'	-0.775343	0.000855604	3.44	3.21	4.53	6.39	5.17	6.16	3.72667	5.90667	9.63667e-05
'CCDC107'	-0.772988	0.000760683	6.92	8.13	7.68	11.84	13.06	10.9	7.57667	11.9333	8.37718e-05
'IL16'	-0.771989	7.2032e-11	3.58	3.94	4.27	6.67	5.21	6.47	3.93	6.11667	2.32525e-12
'ULK3'	-0.771637	1.80317e-14	13.9	14.54	14.04	22.18	21.37	23.04	14.16	22.1967	3.87666e-16
'HEXA'	-0.76994	5.39569e-41	36.19	36.04	35.48	57.34	54.86	56.84	35.9033	56.3467	2.45857e-43
'VWA1'	-0.769332	0.00161114	1.58	1.58	1.38	2.05	2.5	2.55	1.51333	2.36667	0.000196869
'KLHDC8B'	-0.768743	0.00732454	3.27	2.33	3.38	3.96	4.94	5.14	2.99333	4.68	0.00111358
'ASPHD1'	-0.765399	2.10804e-06	9.09	12.23	9.28	15.95	17.04	15.13	10.2	16.04	1.2974e-07
'PDK1'	-0.761153	2.77859e-36	34.82	36.21	34.54	61.36	53.81	56.28	35.19	57.15	1.48006e-38
'GPR160'	-0.760711	1.75684e-15	23.34	21.46	23.08	36.86	33.79	35.18	22.6267	35.2767	3.38244e-17
'PFKFB4'	-0.758962	1.97311e-43	54.36	54.61	55.21	86.99	82.69	86.45	54.7267	85.3767	7.85089e-46
'CHST4'	-0.757741	0.00367904	2.79	2.75	3.23	4.18	4.5	4.95	2.92333	4.54333	0.000502439
'S1PR2'	-0.756049	0.0405935	0.81	1.1	0.92	1.6	1.19	1.64	0.943333	1.47667	0.00849019
'RCAN3'	-0.755076	5.61781e-07	2.89	3.38	3.56	5.36	4.44	4.53	3.27667	4.77667	3.07894e-08
'PPFIA4'	-0.752926	8.24682e-10	4.92	6.01	5.42	9.49	7.37	9.13	5.45	8.66333	2.96382e-11
'CKB'	-0.751445	2.16991e-34	143.72	156.91	157.19	228.84	233.96	243.63	152.607	235.477	1.29509e-36
'FAM107B'	-0.750114	1.08191e-58	170.21	177.39	176.22	280.04	263.4	265.81	174.607	269.75	2.56903e-61
'DYSF'	-0.749888	8.6831e-05	1.69	1.63	1.42	2.56	1.99	2.79	1.58	2.44667	7.5229e-06
'ALDOA'	-0.746567	6.44401e-48	1166.47	1129.56	1125.67	1732.22	1773.19	1772.59	1140.57	1759.33	2.15048e-50
'NINJ2'	-0.746264	0.0296296	5.38	6.63	6.4	9.87	11.04	7.45	6.13667	9.45333	0.00577304
'PEX11A'	-0.74524	0.0159934	1.73	1.52	1.83	2.63	2.78	2.52	1.69333	2.64333	0.00276924
'LRRC20'	-0.745006	5.3972e-09	7.73	7.64	7.33	11.97	10.64	12.14	7.56667	11.5833	2.18216e-10
'RUNX3'	-0.74367	2.4223e-17	12.91	12.17	12.32	19.74	18.22	19.74	12.4667	19.2333	3.87083e-19
'KLF10'	-0.742814	1.13469e-17	18.61	20.38	18.41	29.52	28.24	30.59	19.1333	29.45	1.79138e-19
'TTC7A'	-0.738489	1.8731e-34	37.61	39.14	37.93	60.19	52.28	61.14	38.2267	57.87	1.10593e-36
'EPOP'	-0.738246	2.42084e-14	13	15.3	15.55	21.63	21.99	23.57	14.6167	22.3967	5.26675e-16
'FGF11'	-0.737105	9.8057e-14	17.04	17	17.28	26.16	24.14	28.22	17.1067	26.1733	2.25288e-15
'ABCB1'	-0.735373	0.0042308	1.12	1.08	1.69	2.17	1.79	2	1.29667	1.98667	0.00059191
'GM2A'	-0.735024	1.29665e-23	28.92	29.3	34.39	49.3	45.27	47.19	30.87	47.2533	1.48267e-25
'TFRC'	-0.73405	6.82395e-48	140.55	146.48	149.92	234.94	199.94	232.55	145.65	222.477	2.32107e-50
'AK4'	-0.732576	2.62897e-27	14.05	14.46	14.73	23.44	20.47	22.31	14.4133	22.0733	2.42955e-29
'LAMC3'	-0.729677	2.98369e-21	18.3	18.27	17.23	29.37	23.22	28.62	17.9333	27.07	3.90626e-23
'KCNC4'	-0.72657	9.99438e-05	2.73	3.06	2.22	4.33	3.48	4	2.67	3.93667	8.7616e-06
'KIF21B'	-0.723487	8.83516e-07	2.68	3.1	2.54	4.94	3.24	4.52	2.77333	4.23333	5.00104e-08
'TMEM107'	-0.721995	0.04497	2.23	1.53	1.57	2.86	2.25	3	1.77667	2.70333	0.00963353
'XAF1'	-0.721596	0.00139125	2.4	2.47	2.39	3.75	3.1	3.83	2.42	3.56	0.00016764
'F13A1'	-0.719623	0.0119324	1.42	1.42	1.2	2.17	1.86	2.11	1.34667	2.04667	0.00196107
'PCLAF'	-0.718887	1.85766e-24	66.42	64.29	64.3	95.95	101.57	97.73	65.0033	98.4167	2.00287e-26
'IGFBP2'	-0.717644	3.2052e-10	31.82	33.89	35.82	46.72	52.76	51.61	33.8433	50.3633	1.09432e-11
'LACTB'	-0.716038	2.92697e-06	8.4	8.72	8.48	12.47	13.17	13.01	8.53333	12.8833	1.85026e-07
'MPG'	-0.712959	5.47034e-10	32.88	32.71	34.56	49.68	49.52	51.75	33.3833	50.3167	1.92034e-11
'LOC102724813'	-0.709933	0.0410341	10.29	9.36	14.27	15.57	19.2	21.75	11.3067	18.84	0.00860079
'LDHA'	-0.709074	7.72181e-60	746.43	748.1	766.46	1142.49	1119.35	1136.14	753.663	1132.66	1.6849e-62
'ZDHHC11'	-0.706672	1.57092e-11	12.62	14.7	13.87	22.79	17.88	21.82	13.73	20.83	4.64765e-13
'SLC28A3'	-0.705736	2.49306e-09	5.26	4.94	4.91	8.57	7.32	8.41	5.03667	8.1	9.64778e-11
'HDAC5'	-0.704817	1.99756e-10	5.34	5.58	5.43	8.56	7.7	8.4	5.45	8.22	6.5893e-12
'MAP2K1'	-0.703423	1.72813e-16	22.51	21.66	22.8	34.02	32.09	34.18	22.3233	33.43	2.97226e-18
'LRFN4'	-0.703034	2.87384e-08	8.62	9.97	9.62	13.32	14.22	14.56	9.40333	14.0333	1.27075e-09
'ZNF93'	-0.702994	3.77243e-10	10.78	10.97	12.2	17.86	16.49	16.43	11.3167	16.9267	1.30009e-11
'KIFC2'	-0.70291	1.2685e-15	16.97	20.22	19.62	28.66	26.41	29.94	18.9367	28.3367	2.42596e-17
'NME3'	-0.701015	0.000142724	20.03	20.82	17.61	27.02	32.07	28.21	19.4867	29.1	1.30118e-05
'CHST12'	-0.699858	0.00223503	1.11	2.18	2.37	3.52	3.77	4.85	1.88667	4.04667	0.000287591
'NRIP3'	-0.699155	5.93386e-14	11.43	11.75	12.8	18.45	16.86	18.46	11.9933	17.9233	1.34047e-15
'TFR2'	-0.699033	0.000807803	3.61	3.82	4.58	5.5	5.78	6.6	4.00333	5.96	8.99979e-05
'ABTB2'	-0.698713	0.00566097	1.17	1.48	1.42	2.19	1.68	2.23	1.35667	2.03333	0.000828691
'ARHGEF17'	-0.697246	5.5218e-10	3.83	4.58	4.67	6.57	5.75	7.21	4.36	6.51	1.94195e-11
'NCF4'	-0.696985	5.15025e-25	89.34	95.08	91.6	136.56	135.72	136.8	92.0067	136.36	5.32146e-27
'APLP2'	-0.695763	5.16946e-60	232.61	235.02	241.05	358.83	340.36	355.44	236.227	351.543	1.0948e-62
'CD38'	-0.695756	6.72885e-05	2.21	2.25	2.68	4.05	3.03	3.59	2.38	3.55667	5.66999e-06
'FAH'	-0.695412	4.72816e-12	45.78	39.07	38.15	58.7	61.21	62.27	41	60.7267	1.31995e-13
'PACSIN3'	-0.69528	1.00495e-08	14.87	15.44	15.2	21.49	23.03	23.16	15.17	22.56	4.16634e-10
'TBX1'	-0.694289	7.72713e-09	17.66	17.65	17.38	23.05	25.55	27.53	17.5633	25.3767	3.16385e-10
'MBP'	-0.693184	1.10456e-06	4.55	5.21	4	7.34	6.09	7.19	4.58667	6.87333	6.40815e-08
'CFD'	-0.692102	0.0235499	76.45	113.14	114.29	119.56	154.5	174.93	101.293	149.663	0.00438293
'LOC112694756'	-0.692011	1.60685e-39	176.37	171.86	177.7	267.67	239.69	274.98	175.31	260.78	7.73415e-42
'S100A4'	-0.691947	5.22169e-11	135.79	136.24	127.26	196.92	197.12	194.09	133.097	196.043	1.64539e-12
'SIGLEC12'	-0.691862	1.04774e-14	27.72	25.93	27.34	41.61	36.28	38.63	26.9967	38.84	2.17859e-16
'ABCA7'	-0.689939	5.32772e-08	3.99	3.41	3.61	5.53	5.17	5.62	3.67	5.44	2.46111e-09
'PYCARD'	-0.689769	6.09978e-08	43.87	46.85	42.55	65.3	62.74	68.41	44.4233	65.4833	2.86551e-09
'SLC40A1'	-0.689716	2.96581e-08	8.09	7.16	7.89	11.18	11.48	11.66	7.71333	11.44	1.3159e-09
'LPXN'	-0.689472	0.0121923	2.76	2.82	2.74	4.79	4.34	4.54	2.77333	4.55667	0.00201327
'MAP3K21'	-0.688431	2.26509e-10	5.29	6.34	6.71	9.17	8.35	9.08	6.11333	8.86667	7.52996e-12
'SLC38A1'	-0.684491	3.28235e-12	7.29	7.79	8.49	14.11	9.71	11.8	7.85667	11.8733	8.99475e-14
'VEGFB'	-0.684113	1.29417e-09	21.4	20.05	21.52	28.62	31.28	33.36	20.99	31.0867	4.75077e-11
'TLNRD1'	-0.684102	4.4176e-05	2.61	3.36	3.61	4.44	4.48	5.22	3.19333	4.71333	3.55517e-06
'TSNARE1'	-0.683046	4.83175e-29	49.26	49.16	48.34	71.49	71.54	74.19	48.92	72.4067	4.09313e-31
'ARID3B'	-0.681438	1.27559e-05	3.79	4.02	3.43	5.56	5.18	5.87	3.74667	5.53667	9.16863e-07
'B4GAT1'	-0.680344	0.0173841	2.54	2.9	3.28	4.28	4.48	4.06	2.90667	4.27333	0.00306469
'ZNF468'	-0.679824	0.00106751	1.96	2.41	3.06	3.82	3.31	3.89	2.47667	3.67333	0.000124002
'TBC1D2B'	-0.676096	2.59035e-24	40.76	45.08	41.61	69.77	52.4	67.6	42.4833	63.2567	2.8427e-26
'PDE6B'	-0.675734	0.000158568	4.94	4.21	5.5	5.34	5.29	6.04	4.88333	5.55667	1.45726e-05
'VKORC1'	-0.674271	1.46944e-12	89.65	86.26	80.97	120.07	126.75	129.31	85.6267	125.377	3.88531e-14
'UBASH3B'	-0.673188	4.42671e-30	37.54	38.54	39.61	60.9	50.51	58.71	38.5633	56.7067	3.35228e-32
'TERT'	-0.67244	8.5999e-09	6.56	6.73	6.76	9.94	9.28	10.1	6.68333	9.77333	3.53776e-10
'NECTIN1'	-0.672132	0.000765574	2.14	1.79	2.19	2.78	2.41	3.47	2.04	2.88667	8.46059e-05
'NANOS1'	-0.671179	5.45654e-05	3.75	3.77	3.26	5.05	5.22	5.53	3.59333	5.26667	4.49634e-06
'MAN2A2'	-0.671115	1.31734e-23	50.58	56.42	52.39	83.16	70.5	84.98	53.13	79.5467	1.52176e-25
'UAP1L1'	-0.670192	2.58704e-08	8.67	9.09	8.22	12.65	12.26	13.46	8.66	12.79	1.13231e-09
'GPAA1'	-0.669653	7.28933e-30	101.12	102.68	96.83	147.38	141.7	150.83	100.21	146.637	5.75399e-32
'GALNT10'	-0.668886	1.85103e-08	4.95	5.55	5.85	8.78	6.7	8.5	5.45	7.99333	7.89974e-10
'PIGP'	-0.666831	0.000260366	25.93	23.1	23.62	36.78	36.14	32.24	24.2167	35.0533	2.52312e-05
'CXCL8'	-0.66678	0.0129969	3.34	4.85	5.13	6.26	5.82	7.36	4.44	6.48	0.00217033
'ARHGAP45'	-0.666282	4.62849e-18	21.31	22.23	22.69	32	29.82	34.59	22.0767	32.1367	7.2775e-20
'PLD4'	-0.666244	7.1645e-30	129.44	138.28	136.94	192.49	193.6	212.58	134.887	199.557	5.60948e-32
'SMPDL3B'	-0.664179	4.79407e-17	42.22	41.69	39.6	61.4	57.49	60.07	41.17	59.6533	7.87628e-19
'VIPR1'	-0.663946	0.00205563	3.11	3.66	3.45	5.85	4.85	4.47	3.40667	5.05667	0.000261077
'NPC2'	-0.663877	2.34767e-18	156.71	143.12	147.69	216.26	219.01	216.97	149.173	217.413	3.6009e-20
'HDDC3'	-0.66321	1.50664e-07	19.28	21.07	25.38	29.87	34.29	31.13	21.91	31.7633	7.44519e-09
'TFEC'	-0.663085	1.22929e-13	8.2	8.8	8.94	14.07	11.73	12.03	8.64667	12.61	2.88743e-15
'HOMER2'	-0.662003	6.66263e-15	18.4	17.52	18.54	29.14	25.99	28.46	18.1533	27.8633	1.35544e-16
'CHD3'	-0.657573	2.81335e-24	37.57	41.39	40.59	62.62	50.72	60.68	39.85	58.0067	3.10549e-26
'FAM162A'	-0.657526	3.9393e-20	30.29	30.63	33.08	45.48	44.78	46.05	31.3333	45.4367	5.486e-22
'PER1'	-0.655952	0.000185232	2.66	3.19	3.33	4.28	4.03	5.21	3.06	4.50667	1.7344e-05
'ST14'	-0.653222	2.51034e-05	5.44	5.09	5.14	8.04	6.5	8.19	5.22333	7.57667	1.90265e-06
'MST1'	-0.65305	0.00128709	2.95	5.01	3.88	5.4	5.47	5.9	3.94667	5.59	0.000153308
'UNC93B1'	-0.650603	3.61697e-16	33.91	37.6	37.14	50.28	52.64	53.16	36.2167	52.0267	6.54593e-18
'B3GNT5'	-0.650235	3.27341e-24	30.79	30.25	33.38	47.88	43.34	46.41	31.4733	45.8767	3.63432e-26
'RECK'	-0.649509	7.55431e-05	4.8	4.91	4.29	6.56	6.73	7.73	4.66667	7.00667	6.45282e-06
'SPHK1'	-0.64946	4.9196e-10	30.14	31.47	33.88	41.62	49.55	45.81	31.83	45.66	1.70806e-11
'TAGAP'	-0.648964	0.000530101	3.44	3.86	3.28	7.11	4.97	4.53	3.52667	5.53667	5.62352e-05
'RELL2'	-0.648935	1.87813e-07	11.59	12.7	11.14	16.16	17.11	16.92	11.81	16.73	9.41356e-09
'FAM214B'	-0.647333	2.0878e-05	5.1	5.47	5.63	8.22	7	8.09	5.4	7.77	1.56498e-06
'BLVRB'	-0.646566	0.000142724	23.51	25.71	22.64	34.49	34.62	33.94	23.9533	34.35	1.30137e-05
'HAPLN4'	-0.646416	0.00202064	2.1	2.09	2.09	3.11	2.8	3.15	2.09333	3.02	0.000255855
'NFATC1'	-0.64599	2.70287e-06	4.51	4.81	5.66	7.96	6.34	7.46	4.99333	7.25333	1.69819e-07
'DHRS13'	-0.645493	0.0240069	3.78	2.75	3.32	5.16	4.02	5.06	3.28333	4.74667	0.00448922
'PGGHG'	-0.644581	7.17794e-12	13.14	13.12	12.15	19.47	17.55	18.53	12.8033	18.5167	2.0361e-13
'MYOZ3'	-0.643846	2.97379e-05	4.81	5.22	4.85	6.67	7.14	7.53	4.96	7.11333	2.29972e-06
'KIAA2013'	-0.642423	1.76427e-23	44.5	47.89	46.01	68.15	64.69	65.86	46.1333	66.2333	2.07201e-25
'CHST7'	-0.641211	0.00428072	3.48	3.45	4.1	5.43	4.75	5.65	3.67667	5.27667	0.000599992
'FGFR1'	-0.640994	3.36604e-15	13.5	14.9	14.31	21.41	18.72	21.1	14.2367	20.41	6.65344e-17
'ARHGEF25'	-0.64052	0.00035173	4.87	5.56	5.74	7.17	8.13	8.2	5.39	7.83333	3.52814e-05
'MINDY2'	-0.640144	1.06723e-07	3.1	3.64	4.28	5.13	5.29	5.33	3.67333	5.25	5.19163e-09
'SLC22A5'	-0.637106	5.65239e-05	5.89	5.96	6.16	7.43	8.51	8.99	6.00333	8.31	4.67586e-06
'PIR'	-0.636511	0.0152776	6.34	5.76	7.39	9.09	10.38	8.14	6.49667	9.20333	0.00262582
'IL15RA'	-0.6365	0.0472377	4.14	3.12	3.55	4.71	5.22	5.04	3.60333	4.99	0.0102347
'MTMR12'	-0.6361	2.35419e-11	8.53	9.24	8.57	12.98	11.6	13.03	8.78	12.5367	7.11605e-13
'M1AP'	-0.635972	3.82859e-10	23.63	23.5	25.17	32.27	36.09	34.8	24.1	34.3867	1.3219e-11
'PELI2'	-0.633476	0.00014421	2.48	2.94	2.65	4.28	3.29	3.95	2.69	3.84	1.3179e-05
'PRSS21'	-0.632644	7.71483e-26	212.78	224.65	215.02	308.05	314.61	315.54	217.483	312.733	7.62472e-28
'FAM43A'	-0.631366	0.0098904	2.18	2.84	2.25	3.52	3.18	3.67	2.42333	3.45667	0.00157668
'ZNF768'	-0.630818	3.25017e-13	28.24	27.5	25.36	39.64	37.95	40.12	27.0333	39.2367	8.09309e-15
'ZNF592'	-0.630187	2.78162e-13	10.45	11.12	11.75	17.34	13.42	16.98	11.1067	15.9133	6.89068e-15
'ST3GAL6'	-0.629596	0.000794426	3.78	4.1	3.7	5.14	5.04	6.32	3.86	5.5	8.83352e-05
'ZNRF2'	-0.628322	2.07168e-15	25.44	28.73	27.79	41.14	34.73	40.82	27.32	38.8967	4.02849e-17
'GSN'	-0.627999	4.03932e-47	476.3	485.54	479.76	683.78	665.27	704.56	480.533	684.537	1.42576e-49
'TGFB3'	-0.627849	0.0429775	1.43	1.55	1.48	2.27	1.74	2.38	1.48667	2.13	0.00911845
'ANKRD63'	-0.627806	0.0175446	1.31	1.38	1.36	1.79	1.84	2.13	1.35	1.92	0.00310088
'ANKRD20A1'	-0.626991	0.00414327	2.56	2.1	2.27	3.42	3.12	3.29	2.31	3.27667	0.000577803
'AIF1'	-0.625284	1.4656e-12	292.64	302.66	274.08	407.05	429.82	379.68	289.793	405.517	3.85634e-14
'MFSD3'	-0.625175	2.08317e-07	22.29	28.25	28.4	33.8	38.08	39.77	26.3133	37.2167	1.06151e-08
'ST3GAL4'	-0.623191	8.70699e-07	15.72	17.4	14.78	23.96	20.36	23.78	15.9667	22.7	4.92289e-08
'DLL1'	-0.623168	0.0289976	1.71	2.47	1.41	2.63	2.32	3.03	1.86333	2.66	0.00562384
'EMC9'	-0.622817	0.0194505	7.69	7.36	8.28	10.69	12.09	10.53	7.77667	11.1033	0.00349962
'EVA1B'	-0.621628	0.0109979	11.66	15.74	13.27	13.94	20.9	22.43	13.5567	19.09	0.00178428
'MCRIP2'	-0.621316	0.0010454	24.58	19.37	18.98	25.41	31.87	31.72	20.9767	29.6667	0.000120964
'KLHL33'	-0.620874	0.00206804	2.19	1.94	1.97	2.78	2.79	3.2	2.03333	2.92333	0.000263184
'P3H3'	-0.620461	1.95166e-05	7.7	7.87	6.97	10.49	10.3	11.1	7.51333	10.63	1.45041e-06
'TSPAN13'	-0.620239	0.00621438	4.62	5.11	4.95	7.08	7.2	6.42	4.89333	6.9	0.000919275
'SHANK1'	-0.619865	1.85761e-06	3.14	3.64	3.02	4.99	3.78	5.14	3.26667	4.63667	1.12778e-07
'TIMP1'	-0.618837	4.09781e-08	63.37	75.07	61.13	96.58	96.58	89.21	66.5233	94.1233	1.85929e-09
'SH3KBP1'	-0.618135	4.78718e-30	65.22	67.35	65.35	94.38	90.53	96.8	65.9733	93.9033	3.65597e-32
'KIT'	-0.616406	1.50234e-34	429.69	455.32	459.63	684.56	571.37	643.77	448.213	633.233	8.77376e-37
'STING1'	-0.615555	3.80648e-19	53.48	53.16	52.69	75.01	71.33	78.75	53.11	75.03	5.59418e-21
'MRPL36'	-0.615554	1.46857e-06	61.7	60.68	69.12	94.57	86.36	88.37	63.8333	89.7667	8.75563e-08
'DEPTOR'	-0.614888	7.0942e-16	32.82	36.26	37.31	52.58	45.7	51.7	35.4633	49.9933	1.30211e-17
'GRHPR'	-0.614104	3.36553e-17	91.36	86.61	90.92	123.72	127.29	129.3	89.63	126.77	5.5077e-19
'NBPF14'	-0.613539	5.15191e-09	4.27	5.13	4.69	7.21	5.64	7.03	4.69667	6.62667	2.07968e-10
'ARAP3'	-0.610901	0.00783931	1.8	1.66	1.69	2.88	1.96	2.53	1.71667	2.45667	0.00120543
'SCNN1D'	-0.609194	0.0442864	1.55	1.95	1.88	2.55	2.68	2.31	1.79333	2.51333	0.00945868
'CSK'	-0.608033	2.67748e-20	64.14	64.66	61.04	86.99	88.09	87.92	63.28	87.6667	3.69438e-22
'RAB24'	-0.607285	0.000487786	9.77	12.17	11.29	14.24	16.98	15.13	11.0767	15.45	5.11515e-05
'HLA-A'	-0.606435	3.42738e-14	71.13	66.93	69.15	94	101.12	93.93	69.07	96.35	7.63252e-16
'RPS17'	-0.606036	1.92494e-24	8358.14	8191.01	8340.96	11141.4	11997.8	11320.7	8296.7	11486.6	2.08776e-26
'OPRL1'	-0.605289	6.66124e-05	6.51	7.85	6.24	10.17	10.16	9.17	6.86667	9.83333	5.60447e-06
'ITGA4'	-0.604966	1.38317e-27	53.27	56.01	58.29	83.82	73.13	77.43	55.8567	78.1267	1.25161e-29
'HOXA10'	-0.60337	6.90888e-10	16.8	17.83	17.31	25.01	23.75	23.8	17.3133	24.1867	2.45194e-11
'SEMA4G'	-0.603027	8.74467e-05	3.65	4.26	3.96	5.42	5.39	5.79	3.95667	5.53333	7.59308e-06
'RUSC2'	-0.6029	1.59088e-05	4.58	4.23	4.19	5.94	6.47	5.7	4.33333	6.03667	1.16288e-06
'ADPGK'	-0.602797	7.05627e-22	47.35	49.71	50.66	71.84	67.98	69.46	49.24	69.76	8.73996e-24
'IFITM1'	-0.602416	7.66799e-10	115.46	106.38	101.6	154.44	145.65	149.78	107.813	149.957	2.74595e-11
'LDAF1'	-0.602219	9.50777e-06	13.76	14.52	13.75	20.32	19.83	18.58	14.01	19.5767	6.63872e-07
'RPLP1'	-0.601841	1.13048e-23	2613.15	2662.95	2633.36	3622.25	3873.26	3507.23	2636.49	3667.58	1.28414e-25
'ABCC1'	-0.600616	2.17083e-20	61.76	65.47	64.78	94.04	76.94	97.04	64.0033	89.34	2.98137e-22
'DDB2'	-0.600557	3.72366e-05	11.83	12.62	13.59	16.35	18.19	16.77	12.68	17.1033	2.94892e-06
'NOMO1'	-0.599856	1.74618e-20	70.83	76.81	74.78	111.12	89.87	109.81	74.14	103.6	2.37576e-22
'CAT'	-0.599827	5.3121e-27	132.59	132.71	127.31	181.56	176.4	189.47	130.87	182.477	5.01142e-29
'IMP3'	-0.598499	3.34487e-09	51.81	62.07	54.07	73.29	76.93	83.07	55.9833	77.7633	1.31627e-10
'IER5'	-0.596473	0.000266731	4.15	4	4.49	5.62	6.55	5.36	4.21333	5.84333	2.58993e-05
'MFAP4'	-0.59621	3.66094e-12	36.72	35.28	35.31	51.12	48.97	49.23	35.77	49.7733	1.00792e-13
'DUT'	-0.595944	3.30445e-14	68.26	74.82	75.23	92.59	101.42	104.44	72.77	99.4833	7.33757e-16
'TRIB3'	-0.595601	0.000470632	9.7	9.35	8.83	10.35	12.22	14.37	9.29333	12.3133	4.90506e-05
'LHX6'	-0.595253	0.0107649	2.24	3.11	2.65	3.51	3.69	3.85	2.66667	3.68333	0.00174095
'RINL'	-0.595234	0.00045166	4.7	5.28	4.66	6.81	6.2	7.4	4.88	6.80333	4.68703e-05
'MTHFS'	-0.594626	0.000566488	7.33	6.54	6.96	9.03	10.41	9.35	6.94333	9.59667	6.06407e-05
'RPL37'	-0.593891	1.11895e-25	209.11	205.13	205.65	283.86	298.12	278.23	206.63	286.737	1.12742e-27
'ME3'	-0.592064	4.88422e-06	13.67	12.9	12	17.85	18.62	17.75	12.8567	18.0733	3.21916e-07
'MELTF'	-0.590074	0.000214811	7.23	9.73	8.88	9.98	10.63	13.81	8.61333	11.4733	2.03975e-05
'ADAM10'	-0.589588	1.49407e-24	46.08	46.78	47.87	69.04	59.7	67.48	46.91	65.4067	1.59168e-26
'FTH1'	-0.589071	2.00986e-16	171.61	177.82	180.13	228.51	254.62	247.06	176.52	243.397	3.52131e-18
'NUMBL'	-0.585933	0.00822845	2.45	2.55	3.12	3.53	3.66	4.09	2.70667	3.76	0.00127636
'HSPG2'	-0.584682	0.00363639	31.69	36.6	33.99	53	35.09	53.75	34.0933	47.28	0.000495214
'PARVG'	-0.58299	1.29133e-21	101.18	96.53	100.15	136.91	133.84	137.05	99.2867	135.933	1.6326e-23
'CPPED1'	-0.581854	1.97094e-07	5.39	5.33	5	7.59	6.9	7.22	5.24	7.23667	9.92931e-09
'MAP2K6'	-0.581427	0.012757	0.52	0.68	0.61	0.89	0.78	0.83	0.603333	0.833333	0.00212781
'VASH1'	-0.581198	1.01068e-12	12.08	12.77	13.21	17.7	16.58	19.58	12.6867	17.9533	2.60744e-14
'RASGRP4'	-0.58091	6.17747e-07	10.5	10.81	11.38	16.94	13.31	14.86	10.8967	15.0367	3.40946e-08
'RASA3'	-0.58007	4.45538e-07	7.62	7.69	7.28	11.02	9.27	10.69	7.53	10.3267	2.39325e-08
'PRKAG1'	-0.579385	5.64851e-11	41.78	39.06	39.24	54.33	55.05	55.2	40.0267	54.86	1.79438e-12
'B4GALT1'	-0.579222	1.23704e-11	14.88	15.64	15.7	21.81	19.08	22.19	15.4067	21.0267	3.60426e-13
'ID2'	-0.579139	6.80908e-05	17.57	19.75	16.87	24.88	24.83	24.62	18.0633	24.7767	5.7507e-06
'BOLA2B'	-0.57743	0.0323977	71.08	60.99	58.75	67.73	84.74	102.39	63.6067	84.9533	0.00643504
'KCNJ11'	-0.576851	0.0187523	2.21	2.31	2.36	3.37	2.95	3.63	2.29333	3.31667	0.00335284
'PLEC'	-0.576673	1.3292e-11	19.7	21.87	21.18	30.66	23.32	31.86	20.9167	28.6133	3.8813e-13
'QSOX1'	-0.576629	1.21504e-24	59.8	63.49	65.38	93	89.22	91.45	62.89	91.2233	1.28663e-26
'ITGA6'	-0.576476	4.1808e-06	4.6	4.61	4.47	6.74	5.72	6.24	4.56	6.23333	2.73139e-07
'PIP4P2'	-0.573846	0.0367686	2.34	3.3	3.05	3.53	3.42	4.38	2.89667	3.77667	0.00754087
'RAB6B'	-0.571894	4.97771e-22	37.89	40.33	38.84	56.39	48.53	55.41	39.02	53.4433	6.10154e-24
'PLCB2'	-0.57164	3.62051e-10	15.51	17.01	17.74	24.76	19.26	24.22	16.7533	22.7467	1.24076e-11
'TMEM186'	-0.571628	0.00262495	9.13	9.76	9.49	12.31	13.13	13.27	9.46	12.9033	0.000344333
'ITPRIPL2'	-0.569112	1.97318e-13	9.64	10	10.81	14.67	13.1	13.82	10.15	13.8633	4.84587e-15
'GAPDH'	-0.569103	2.52496e-34	2810.4	2703.94	2686.41	3761.46	3628.44	3790.6	2733.58	3726.83	1.52321e-36
'RET'	-0.568875	1.98901e-28	107.64	112.44	114.64	159.26	139.24	161.96	111.573	153.487	1.7743e-30
'CPQ'	-0.568691	0.000184066	10.88	9.74	10.3	13.54	13.94	14.67	10.3067	14.05	1.7223e-05
'TESK1'	-0.568148	0.00102599	6.28	6.02	5.58	8.32	7.36	8.74	5.96	8.14	0.000118348
'DOC2A'	-0.567305	4.55672e-05	11.19	10.85	11.32	15.91	12.96	16.04	11.12	14.97	3.69346e-06
'TMEM63C'	-0.567257	1.92856e-05	4.57	4.7	4.68	6.41	5.53	7.12	4.65	6.35333	1.42953e-06
'CLN3'	-0.567048	6.77917e-05	12.58	14.06	11.69	17.41	16.25	17.56	12.7767	17.0733	5.72109e-06
'HMGCS1'	-0.566082	3.51854e-18	23.95	24.83	25.59	35.1	31.37	33.8	24.79	33.4233	5.48713e-20
'CD244'	-0.565227	1.14431e-08	21.26	20.69	20.67	26.57	28.4	30.41	20.8733	28.46	4.79549e-10
'KLHDC7B'	-0.563373	0.015321	1.7	1.79	1.68	2.04	2.44	2.53	1.72333	2.33667	0.0026361
'INSIG1'	-0.560984	1.05343e-11	26.47	27.61	29.08	36.95	38.77	36.63	27.72	37.45	3.05577e-13
'CIB1'	-0.559425	6.53814e-07	39.86	39.33	42.11	54.38	57.76	51.12	40.4333	54.42	3.6337e-08
'ATP6V0C'	-0.55779	7.90798e-14	121.02	134.35	138.49	171.48	178.81	181.2	131.287	177.163	1.80165e-15
'RAB40C'	-0.556348	2.30272e-09	21.37	22.86	20.49	28.93	28.12	30.49	21.5733	29.18	8.79296e-11
'ACSS2'	-0.556211	2.47636e-08	16	17.17	16.7	21.35	22.94	23	16.6233	22.43	1.07592e-09
'PLIN2'	-0.555342	2.02295e-19	86.74	86.62	93.5	122.23	116.32	121.7	88.9533	120.083	2.92108e-21
'STK11IP'	-0.554921	4.51978e-08	12.59	12.69	11.94	19.41	16.94	17.72	12.4067	18.0233	2.06526e-09
'PLOD3'	-0.554837	2.48376e-13	34.32	38.29	34.28	48.02	46.14	50.32	35.63	48.16	6.13688e-15
'IRF7'	-0.55422	0.0103715	6.44	7.11	7.03	9.45	7.54	11.34	6.86	9.44333	0.00166601
'UTP14C'	-0.553451	0.0254717	2.14	2.57	1.44	2.36	2.78	3.14	2.05	2.76	0.00481415
'PML'	-0.550177	9.42411e-12	22.21	25.92	23.3	30.04	30.21	33.09	23.81	31.1133	2.72163e-13
'COX5A'	-0.548819	1.3332e-13	139.46	151.74	148.72	184.32	201.57	204.14	146.64	196.677	3.15717e-15
'SPI1'	-0.548505	2.93334e-16	117.02	122.44	112.18	154	148.71	165.21	117.213	155.973	5.25222e-18
'AMT'	-0.547669	0.00722591	6.53	5.7	5.66	7.79	8.03	8.32	5.96333	8.04667	0.00109627
'PWWP2B'	-0.546898	2.48283e-06	15.19	17.5	17.22	20.06	23.5	23.55	16.6367	22.37	1.55037e-07
'STEAP3'	-0.546839	2.16417e-10	18.08	17.31	18.5	26.01	21.27	25.4	17.9633	24.2267	7.16667e-12
'SCAMP5'	-0.546626	9.56696e-05	10.92	11.62	9.18	16.74	15.45	12.18	10.5733	14.79	8.36848e-06
'TMED3'	-0.546351	3.23955e-08	43.05	44.39	43.46	53.92	58.79	64.05	43.6333	58.92	1.44909e-09
'PRELID3A'	-0.545221	0.0240487	6.74	4.88	6.49	7.01	8.23	9.36	6.03667	8.2	0.0044989
'HINT2'	-0.543796	0.00204006	34.29	37.46	40.84	47.94	53.71	46.91	37.53	49.52	0.000258706
'EMP3'	-0.542914	1.407e-06	86.99	81.98	85.35	113.21	114.95	109.76	84.7733	112.64	8.33435e-08
'DENND1A'	-0.53868	1.58417e-11	19.46	20.39	19	29.26	23.95	28.45	19.6167	27.22	4.69699e-13
'NXF3'	-0.538449	2.3218e-08	28.29	29.87	29.54	40.77	39.91	36.32	29.2333	39	1.0028e-09
'NEU3'	-0.538198	1.65204e-17	33.11	34.12	38.5	47.66	39.63	45.5	35.2433	44.2633	2.61876e-19
'WIPF3'	-0.537743	3.59775e-25	97.54	102.02	104.63	143.38	123.75	140.25	101.397	135.793	3.69426e-27
'CFP'	-0.537334	2.6202e-05	18.22	16.8	15.49	23.26	21.82	22.66	16.8367	22.58	2.00273e-06
'RAB31'	-0.536835	0.0092937	2.85	3.33	2.55	3.83	3.65	4.19	2.91	3.89	0.00146903
'IL11RA'	-0.536816	0.0162594	7.81	5.5	7.19	8.83	9.53	8.95	6.83333	9.10333	0.00282155
'EPCAM'	-0.53662	1.06183e-14	134.25	135.95	142.77	181.85	191.91	175.8	137.657	183.187	2.2147e-16
'OSBPL3'	-0.536355	2.00776e-05	4.01	4.09	4.13	5.91	5.49	5	4.07667	5.46667	1.49854e-06
'PEAK1'	-0.535508	1.7859e-07	4.84	5.18	4.88	8.03	5.47	6.41	4.96667	6.63667	8.91049e-09
'RGS18'	-0.534075	0.00286393	6.01	6.04	6.47	8.18	8.23	8.13	6.17333	8.18	0.000378177
'ALCAM'	-0.53391	5.60582e-06	6.17	6.73	6.68	9.18	8.56	8.4	6.52667	8.71333	3.74153e-07
'GOLGA8Q'	-0.533291	0.0272487	2.94	3.12	1.94	3.08	4.27	3.26	2.66667	3.53667	0.00523394
'FBXO6'	-0.531094	0.0498618	6.57	6.8	5.16	7.77	9.59	7.17	6.17667	8.17667	0.0109393
'ASAH1'	-0.528927	4.15589e-15	54.4	51.63	56.08	74.18	71.4	68.9	54.0367	71.4933	8.26804e-17
'ERO1A'	-0.528497	1.08716e-12	20.62	20.37	23.75	29.07	27.65	29.14	21.58	28.62	2.8257e-14
'LYSMD2'	-0.528422	0.0104556	12.85	12.54	12.62	14.2	18.17	15.97	12.67	16.1133	0.00168213
'LCP1'	-0.528112	0.000487786	8.07	5.97	6.26	9.5	8.56	8.92	6.76667	8.99333	5.11317e-05
'CISH'	-0.527945	5.17503e-07	22.87	23.56	21.16	28.08	28.22	32.05	22.53	29.45	2.81966e-08
'QPRT'	-0.527005	4.54381e-15	62.43	64.42	60.56	82.01	81.92	81.78	62.47	81.9033	9.12727e-17
'ADAM15'	-0.525714	2.46012e-16	61.24	59.9	57.57	78.8	75.8	81.62	59.57	78.74	4.37334e-18
'ZFAND6'	-0.52548	2.58704e-08	41.94	40.92	44.53	56.64	57.8	52.79	42.4633	55.7433	1.13149e-09
'SUSD1'	-0.524316	0.0018869	4.87	6.69	6.04	8.18	7.31	8.02	5.86667	7.83667	0.000236013
'ACAD11'	-0.524101	2.24504e-06	12.41	13.1	11.16	17.03	14.91	16.67	12.2233	16.2033	1.3918e-07
'NIBAN1'	-0.5237	0.000289326	3.13	3.06	3.24	4.31	3.57	4.62	3.14333	4.16667	2.83533e-05
'ATP23'	-0.522404	0.00139125	19.23	18.03	22.3	24.36	26.17	22.25	19.8533	24.26	0.000167679
'WHAMM'	-0.52057	0.000134396	7.49	7.65	7.75	9.94	9.17	10.96	7.63	10.0233	1.21441e-05
'PARP10'	-0.520213	1.1058e-12	36.48	35.29	35.55	45.05	46.47	50	35.7733	47.1733	2.88123e-14
'GAPT'	-0.519047	2.49321e-12	31.37	30.95	33.51	42.51	40.88	42.77	31.9433	42.0533	6.75223e-14
'SP100'	-0.518832	4.19885e-05	11.56	11.52	11.94	16.51	13.31	14.69	11.6733	14.8367	3.34949e-06
'RCCD1'	-0.518142	4.56191e-06	13.76	13.86	13.86	17.19	18.53	18.67	13.8267	18.13	3.00087e-07
'GPI'	-0.516452	2.36387e-33	349.87	391.64	375.17	511.15	444.89	504.78	372.227	486.94	1.48671e-35
'PCSK6'	-0.51606	3.20184e-05	7.22	7.17	8.3	10.54	8.99	10.47	7.56333	10	2.50279e-06
'P2RY2'	-0.515663	0.000733054	2.03	2.1	2.06	2.68	2.58	2.88	2.06333	2.71333	8.03528e-05
'SMAD6'	-0.515464	0.00193435	3.08	3.59	3.62	4.63	4.49	4.27	3.43	4.46333	0.000243191
'LIMA1'	-0.51449	0.000161393	6.76	6.04	6.89	8.97	8.22	8.96	6.56333	8.71667	1.49047e-05
'LAX1'	-0.514038	0.0017538	3.49	4.33	4.68	5.55	4.98	6.06	4.16667	5.53	0.000217452
'CCL5'	-0.513312	1.16052e-08	70.4	68.05	66.8	89.61	93.25	85.81	68.4167	89.5567	4.87089e-10
'SNTB1'	-0.512809	1.0789e-10	18.05	18.68	20.42	27.03	22.26	27.66	19.05	25.65	3.52434e-12
'GALK2'	-0.511396	4.05852e-06	17.14	18.98	16.97	24.34	23.98	24.39	17.6967	24.2367	2.64369e-07
'DDT'	-0.510952	1.89209e-05	117.55	118.13	123.3	143.24	168.51	153.89	119.66	155.213	1.39763e-06
'FUT11'	-0.510834	0.000485014	13.06	11.77	15.56	17.04	16.13	19.66	13.4633	17.61	5.07674e-05
'TRAPPC5'	-0.510722	1.76727e-05	5.8	6.58	6.12	7.68	7.59	8.98	6.16667	8.08333	1.30203e-06
'AGRN'	-0.51006	0.000213611	3.02	3.04	3.01	4.02	3.63	4.26	3.02333	3.97	2.02484e-05
'CD300LF'	-0.509674	4.34951e-05	18.09	18.95	17.79	24.68	25.69	25.63	18.2767	25.3333	3.48921e-06
'PPIB'	-0.509644	4.59831e-22	694.34	682.89	687.84	893.49	898.58	903.64	688.357	898.57	5.60697e-24
'TICAM1'	-0.509314	0.0137467	3.96	4.26	4.61	6.13	5.04	5.69	4.27667	5.62	0.00231846
'CYP51A1'	-0.509071	6.18822e-13	32.52	34.1	33.95	46.37	41	44.1	33.5233	43.8233	1.57267e-14
'KCTD13'	-0.508014	0.00680388	9.24	7.51	8.91	11.76	10.03	11.96	8.55333	11.25	0.00102176
'DHRS4L2'	-0.507033	0.0108128	15.59	10.32	15.6	18.12	17.62	18.34	13.8367	18.0267	0.00175009
'GPR157'	-0.50651	0.0474472	1.73	1.99	2.09	2.1	2.36	2.33	1.93667	2.26333	0.0102935
'SYK'	-0.506474	1.2916e-13	26.46	28.79	28.12	39.88	31.71	36.45	27.79	36.0133	3.05038e-15
'FAM219B'	-0.50632	6.62205e-07	15.45	13.59	14	20.23	17.74	19.85	14.3467	19.2733	3.68459e-08
'NPR2'	-0.505867	0.0496053	3.08	2.97	2.33	4.47	3.04	3.37	2.79333	3.62667	0.0108681
'IRF2BPL'	-0.505858	0.0026744	3.49	4.46	4.83	5.46	5.39	5.8	4.26	5.55	0.000351678
'WWC2'	-0.505458	0.0107111	1.75	1.81	2.35	2.49	2.26	3.12	1.97	2.62333	0.0017302
'GSPT2'	-0.50464	0.000613418	7.66	7.33	8.18	10.68	8.9	10.72	7.72333	10.1	6.63335e-05
'MAP2K5'	-0.504181	2.24264e-06	16.45	18.45	17.41	22.46	22.78	22.67	17.4367	22.6367	1.38888e-07
'RSL24D1'	-0.50403	1.52271e-14	144.75	144.78	155.02	195.82	199.71	183.28	148.183	192.937	3.26393e-16
'PIK3R6'	-0.503765	0.0168831	3.3	3.58	3.82	4.56	4.56	4.83	3.56667	4.65	0.00295471
'GPR141'	-0.503637	0.000568636	5.24	4.46	4.52	6.88	6.43	6.22	4.74	6.51	6.09668e-05
'SRGN'	-0.503376	6.3462e-06	57.44	45.12	47.22	65.1	66.24	65.21	49.9267	65.5167	4.29678e-07
'MESD'	-0.50321	1.15234e-07	12.5	12.26	12.28	16.94	15.98	15.4	12.3467	16.1067	5.62044e-09
'ECI1'	-0.502948	7.12972e-05	26.74	24.36	22.63	30.41	33.25	32.32	24.5767	31.9933	6.06726e-06
'NOMO2'	-0.502492	2.89032e-10	50.05	55.89	49.56	70.51	58.2	75.81	51.8333	68.1733	9.77537e-12
'SEMA4D'	-0.502008	9.62951e-14	31.45	32.95	33.91	45.78	38.45	45.37	32.77	43.2	2.20622e-15
'IQGAP2'	-0.500988	1.40402e-07	9.52	9.04	9.26	12.87	11.86	11.92	9.27333	12.2167	6.89306e-09
'NAT8L'	-0.500286	1.92092e-06	6.3	7.65	7.33	9.4	9.08	9.2	7.09333	9.22667	1.17484e-07
'SHB'	-0.500225	0.000503757	3.66	3.44	3.4	4.5	4.32	4.87	3.5	4.56333	5.30525e-05
'EXOC3'	-0.500187	1.65116e-13	41.04	43.49	43.62	56.93	52.02	57.86	42.7167	55.6033	4.00552e-15
'A1BG'	-0.500173	0.0460593	2.65	2.39	2.55	2.9	3.44	3.52	2.53	3.28667	0.00992896
'AKAP13'	-0.500072	2.23975e-10	15.2	15.99	15.21	22.57	17.66	22.34	15.4667	20.8567	7.43132e-12
'DIS3L'	-0.49985	2.59653e-11	26.43	28.22	27.29	38.22	33.31	34.15	27.3133	35.2267	7.9319e-13
'VDR'	-0.499809	2.36029e-06	9.08	9.96	9.59	13.67	10.96	12.89	9.54333	12.5067	1.4678e-07
'SLC9A3R2'	-0.498297	0.000158782	13.68	12.94	13.72	16.53	16.18	18.98	13.4467	17.23	1.46024e-05
'LY75'	-0.498263	2.14078e-15	30.76	32.32	33.84	46.03	38.53	41.59	32.3067	42.05	4.19033e-17
'NR3C2'	-0.497844	0.0482224	1.21	1.61	1.55	2.12	1.58	1.99	1.45667	1.89667	0.0105036
'WDR61'	-0.496982	1.16132e-06	43.49	42.38	43.53	53.96	56.87	56.97	43.1333	55.9333	6.79712e-08
'NRROS'	-0.496403	1.31978e-09	35.02	36.26	34.56	47.37	40.71	49.5	35.28	45.86	4.85326e-11
'DECR2'	-0.493565	0.000285269	18.36	16.4	17.72	22.84	21.78	23.32	17.4933	22.6467	2.78824e-05
'GTF2A2'	-0.493291	0.000256795	23.16	19.72	20.47	25.61	28.69	27.38	21.1167	27.2267	2.48358e-05
'PRICKLE3'	-0.492849	0.0100787	4.92	7.21	5.48	7.45	7.06	8.16	5.87	7.55667	0.00161382
'FAM220A'	-0.49247	0.00173829	8.6	9.33	8.88	10.83	11.76	12.05	8.93667	11.5467	0.000215071
'TIGD5'	-0.49234	7.77872e-05	5.69	4.99	5.7	7.37	6.5	7.36	5.46	7.07667	6.67447e-06
'PLXND1'	-0.491761	2.6281e-16	87.36	89.35	89.2	127.96	109.07	124.88	88.6367	120.637	4.68882e-18
'TNNT1'	-0.491625	0.00095054	29.32	29.48	26.42	35.82	39.69	34.3	28.4067	36.6033	0.000108399
'JUNB'	-0.490866	0.000520305	18.32	21.17	22.18	22.11	27.77	29.52	20.5567	26.4667	5.49956e-05
'MRPS11'	-0.490555	7.7655e-06	12.57	14.48	14.58	18.51	21.89	16.44	13.8767	18.9467	5.33249e-07
'PIGBOS1'	-0.488936	0.00877824	22.4	20.81	18.93	28.05	27.04	24.89	20.7133	26.66	0.00137572
'SCD'	-0.487998	3.203e-21	113.39	117.26	116.36	159	135.47	154.09	115.67	149.52	4.21393e-23
'RPL4'	-0.487191	6.23989e-26	1876	1884.4	1935.66	2439.25	2458.7	2441.13	1898.69	2446.36	6.08692e-28
'LRMDA'	-0.48502	0.000446098	7.05	6.18	7.46	8.77	8.9	8.96	6.89667	8.87667	4.61355e-05
'OBSL1'	-0.484883	0.000280217	6.26	6.26	6.34	8.33	8.26	8.2	6.28667	8.26333	2.73167e-05
'PTGER4'	-0.482757	1.97699e-06	13.97	15.66	18.04	19.56	19	21.03	15.89	19.8633	1.21167e-07
'IGFBP7'	-0.482568	6.93353e-10	113.95	126.13	119.18	141.7	160.57	157.96	119.753	153.41	2.46514e-11
'WDR24'	-0.482147	0.00202954	5.64	5.58	5.9	7.83	7.03	7.22	5.70667	7.36	0.000257111
'SREBF1'	-0.481469	2.55849e-06	12.16	15.24	14.08	16.86	17.13	21.19	13.8267	18.3933	1.60091e-07
'ECE1'	-0.480868	0.0018891	3.68	3.49	3.88	5.09	4.36	4.71	3.68333	4.72	0.00023641
'LENG9'	-0.48079	0.00105816	11.59	11.13	12.4	13.97	15.53	15.49	11.7067	14.9967	0.000122712
'RAC2'	-0.480651	3.91669e-15	168.87	177.99	179.25	227.28	226.56	217.82	175.37	223.887	7.76703e-17
'GOLPH3'	-0.480524	2.34774e-12	66.79	66.8	74.37	85.81	88.83	92.07	69.32	88.9033	6.34321e-14
'MRC2'	-0.480417	1.36821e-09	15.78	15.78	15.02	21.62	18.28	20.08	15.5267	19.9933	5.09656e-11
'PLAUR'	-0.480209	9.63727e-05	28.76	27.29	26.45	40.32	31.74	37.36	27.5	36.4733	8.43617e-06
'METTL26'	-0.480183	0.000554854	62.99	71.13	61.13	71.43	90.01	95.01	65.0833	85.4833	5.91104e-05
'CYBRD1'	-0.478375	4.46543e-12	25.15	25.27	26.6	33.8	31.89	33.1	25.6733	32.93	1.24374e-13
'TXNDC11'	-0.478343	5.18044e-05	11.2	11.18	11.23	14.25	14.99	13.83	11.2033	14.3567	4.25553e-06
'SKI'	-0.477545	7.15975e-07	9.59	10.71	12.17	14.14	13.05	14.43	10.8233	13.8733	3.99755e-08
'MIF'	-0.477094	9.79558e-10	1215.32	1347.8	1370.62	1504.08	1745.61	1739.92	1311.25	1663.2	3.54557e-11
'CAMKK1'	-0.475415	0.0314053	2.84	2.64	3.19	3.92	3.51	3.81	2.89	3.74667	0.00619762
'NRXN2'	-0.474723	6.40024e-07	14.71	17.8	18.67	22.11	21.16	21.49	17.06	21.5867	3.54014e-08
'ENO2'	-0.473115	0.023502	6.34	5.27	5.12	7.63	6.38	7.41	5.57667	7.14	0.00436949
'CHSY1'	-0.472735	1.53654e-13	49.35	50.11	51.23	66.84	60.38	69.94	50.23	65.72	3.70774e-15
'ACSS1'	-0.472213	8.82017e-13	39.11	38.04	39.19	52.57	46.23	49.47	38.78	49.4233	2.26986e-14
'MTFP1'	-0.471666	3.61301e-05	37.63	40.97	37.79	47.35	48.45	52.23	38.7967	49.3433	2.85896e-06
'GOLGA8A'	-0.470669	2.01792e-11	23.2	23.99	24.56	33.53	27.6	30.53	23.9167	30.5533	6.07371e-13
'NR1D1'	-0.469839	0.0263585	5.2	4.64	4.06	6.16	5.66	5.94	4.63333	5.92	0.00501897
'CTSG'	-0.469556	2.73723e-17	560.24	563.74	551.48	717.63	713.18	696.62	558.487	709.143	4.42679e-19
'PDE8A'	-0.469151	0.0236186	3.48	3.16	4	5.11	4.31	4.7	3.54667	4.70667	0.00440026
'ITGAV'	-0.469034	6.22473e-11	17.55	18.91	19.35	25.67	21.34	24.59	18.6033	23.8667	1.98699e-12
'GLA'	-0.468572	2.96204e-10	85.52	84.65	83.65	107.47	105.99	109.17	84.6067	107.543	1.0056e-11
'RRAGD'	-0.468259	2.05435e-07	11.48	13.5	13.38	16.53	16.04	16.3	12.7867	16.29	1.04286e-08
'PPA1'	-0.46786	1.04734e-13	338.58	331.35	337.31	425.85	442.66	409.65	335.747	426.053	2.41972e-15
'PSD4'	-0.467833	1.1255e-08	16.33	18.35	17.08	23.28	19.44	23.39	17.2533	22.0367	4.69502e-10
'CTSS'	-0.467474	3.45494e-06	11.82	13.37	12.93	15.44	15.86	17.15	12.7067	16.15	2.21283e-07
'UBE2R2'	-0.466985	2.31847e-11	24.3	24.05	25.96	32.51	30.31	31.64	24.77	31.4867	6.99321e-13
'THEMIS2'	-0.466793	1.04129e-09	50.97	45.43	49.32	58.21	61.44	65.5	48.5733	61.7167	3.77569e-11
'VLDLR'	-0.466366	0.000124706	3.39	3.47	3.31	4.1	4.4	4.43	3.39	4.31	1.11565e-05
'IL9R'	-0.465761	0.0406731	3.57	3.22	2.64	4.26	4.45	3.64	3.14333	4.11667	0.00850946
'AMDHD2'	-0.464914	0.00110427	8.08	8.25	7.81	10.27	10.89	9.43	8.04667	10.1967	0.000128838
'KCNJ12'	-0.463808	0.00406845	3.46	3.33	3.81	4.73	4.15	4.55	3.53333	4.47667	0.000565541
'BOLA2'	-0.463058	0.00923974	99.05	125.1	103.08	151.68	122.06	132.49	109.077	135.41	0.00145813
'ALDH1B1'	-0.462869	1.5079e-07	19.22	21.05	20.72	26.35	24.7	26.26	20.33	25.77	7.4611e-09
'GET1'	-0.462361	0.00367401	21.68	18.8	18.7	26.78	27.56	21.1	19.7267	25.1467	0.000501516
'NICN1'	-0.462272	0.00218264	6.18	6.87	6.78	8.41	8.7	7.98	6.61	8.36333	0.000279868
'WWOX'	-0.461276	0.0215606	13.71	14.45	11.74	13.6	12.4	14.3	13.3	13.4333	0.0039435
'ZNF618'	-0.461221	0.000113846	3.46	3.78	3.64	5.18	4.07	4.71	3.62667	4.65333	1.0068e-05
'HK2'	-0.460212	1.63083e-13	60.09	66.78	67.52	86.51	73.34	86	64.7967	81.95	3.94572e-15
'EML3'	-0.460205	1.14431e-08	22.71	23.1	23.64	29.82	28.12	30.15	23.15	29.3633	4.79546e-10
'LRATD2'	-0.459263	2.38834e-11	20.14	21.32	20.91	26.47	25.13	26.71	20.79	26.1033	7.23461e-13
'SNX10'	-0.457953	0.00653044	8.26	7.97	7.17	8.96	10.68	10.01	7.8	9.88333	0.000973573
'C15orf39'	-0.456841	9.376e-07	12.37	12.56	11.83	15.8	14.66	16	12.2533	15.4867	5.34929e-08
'SLC8B1'	-0.456508	1.85408e-05	12.53	14.42	13.66	19.97	15.66	16.59	13.5367	17.4067	1.36837e-06
'ADK'	-0.456372	1.43299e-11	68.69	70.18	67.7	87.12	85.21	88.38	68.8567	86.9033	4.20277e-13
'RNF181'	-0.456269	4.55689e-07	131.53	139.84	131	169.81	172.06	165.73	134.123	169.2	2.4507e-08
'ZNF85'	-0.455546	0.0243801	5.33	6.08	5.49	7.61	6.83	6.71	5.63333	7.05	0.00457186
'FBXO44'	-0.455462	0.00285895	14.25	11.54	15.94	18.73	15.93	16.68	13.91	17.1133	0.00037723
'DCAF10'	-0.455248	4.27615e-07	11.04	10.82	10.77	15.28	11.95	14.49	10.8767	13.9067	2.28599e-08
'BAG3'	-0.455246	1.31997e-05	17.39	17.64	19.78	22.72	21.87	24.5	18.27	23.03	9.50461e-07
'GAB3'	-0.45476	6.73738e-05	8.15	8.21	7.99	10.44	9.55	10.38	8.11667	10.1233	5.6815e-06
'ADCK5'	-0.454569	0.0234861	7.64	7.69	6.22	9.02	9	9.06	7.18333	9.02667	0.00435748
'VPS13C'	-0.454514	0.0450598	23.42	27.88	27.77	40.26	25.22	34.66	26.3567	33.38	0.00965568
'IFIH1'	-0.453929	0.00227619	5.92	6.28	7.14	9.06	7.22	8.11	6.44667	8.13	0.000293617
'NRN1'	-0.453535	1.32354e-09	69.01	68.83	70.85	86.66	88.77	89.39	69.5633	88.2733	4.88406e-11
'BNIP3L'	-0.453501	1.08945e-11	39.34	40.13	42.71	52.72	50.74	50.32	40.7267	51.26	3.16724e-13
'CD151'	-0.452642	1.80985e-07	61.37	60.83	56.94	73.44	77.3	75.21	59.7133	75.3167	9.05325e-09
'DGAT1'	-0.452566	1.92002e-08	57.32	51.18	52.6	68.35	67.79	70.83	53.7	68.99	8.20647e-10
'SV2B'	-0.451797	0.0429929	0.87	0.85	0.85	1.14	1.03	1.08	0.856667	1.08333	0.00913
'PFKFB3'	-0.45084	1.44881e-12	36.44	35.87	39.1	47.14	42.72	45.66	37.1367	45.1733	3.79357e-14
'RCAN1'	-0.450788	2.46524e-05	18.22	18.1	18.11	24.5	21.83	22	18.1433	22.7767	1.86372e-06
'FNDC3B'	-0.450618	5.32772e-08	31.45	35.01	32.14	46.25	29.68	43.51	32.8667	39.8133	2.46179e-09
'WAS'	-0.450373	3.09304e-07	47.39	46.63	41.89	60.27	55.48	55.48	45.3033	57.0767	1.61579e-08
'YPEL3'	-0.450241	0.0378667	15.37	14.86	12.82	16.97	18.41	17.36	14.35	17.58	0.0078081
'CDIP1'	-0.449794	7.36858e-11	58.66	59.99	55.53	71.9	72.91	74.35	58.06	73.0533	2.38337e-12
'PTPRF'	-0.449263	9.69271e-09	38.6	42.89	41.09	56.67	42.79	55.18	40.86	51.5467	4.01219e-10
'SLC25A51'	-0.449246	0.0417011	10.91	10.53	14.22	15.84	13.69	15.2	11.8867	14.91	0.00877823
'ALDH3B1'	-0.44908	1.29417e-09	38.66	38.02	37.01	47.75	46.68	47.87	37.8967	47.4333	4.74904e-11
'KDM1B'	-0.448783	1.85023e-09	19.5	21.1	20.15	26.86	23.77	26.37	20.25	25.6667	6.98199e-11
'SAT1'	-0.448531	8.43045e-07	55.12	53.74	55.56	67.83	61.36	67.76	54.8067	65.65	4.76113e-08
'NFKB2'	-0.448186	0.000450668	9.67	9.59	10.08	14.06	11.74	11.75	9.78	12.5167	4.67385e-05
'FAM102B'	-0.447867	0.00076851	4.36	4.61	5.22	6.27	5.65	5.89	4.73	5.93667	8.50283e-05
'RAB8B'	-0.447723	1.96545e-05	8.29	8.4	8.9	10.79	10.27	10.99	8.53	10.6833	1.46318e-06
'NAMPT'	-0.447688	4.93673e-12	32.12	32.37	34.32	43.59	39.45	41.01	32.9367	41.35	1.38135e-13
'ZNF503'	-0.447201	0.00960262	6.29	6.85	6.44	6.79	8.41	9.3	6.52667	8.16667	0.00152402
'CTSD'	-0.447148	3.18701e-17	224.5	221.82	219.66	276.14	268.77	290.26	221.993	278.39	5.1951e-19
'MTURN'	-0.446799	1.6211e-05	8.26	9	8.07	11.77	9.74	10.39	8.44333	10.6333	1.18602e-06
'BCKDK'	-0.44663	4.3228e-07	34.54	34.78	34.99	41.62	42.19	42.06	34.77	41.9567	2.31648e-08
'ARHGAP15'	-0.445479	1.93412e-13	135.91	132.38	141.5	178.28	165.92	167.94	136.597	170.713	4.72917e-15
'IL17RC'	-0.444455	0.0429262	6.11	4.66	6.61	8.06	7.36	6.39	5.79333	7.27	0.00910204
'GMIP'	-0.444286	1.10741e-06	25.54	27.24	25.42	33.9	27.92	36.28	26.0667	32.7	6.43894e-08
'EXOSC4'	-0.444252	2.29907e-05	70.96	73.7	76.49	87.09	91.1	97.52	73.7167	91.9033	1.72777e-06
'PGM1'	-0.444234	8.4415e-12	66.43	73.25	71.04	87.5	85.74	90.36	70.24	87.8667	2.41619e-13
'ELMO1'	-0.444221	7.07264e-11	40.21	43.16	44.21	57.48	49.29	56.84	42.5267	54.5367	2.27857e-12
'TNFRSF10B'	-0.443879	0.00176676	6.15	5.99	5.6	7.59	7.17	7.45	5.91333	7.40333	0.000219297
'ATG16L2'	-0.443833	9.61698e-08	28.91	31.52	30.03	36.48	35.84	40.5	30.1533	37.6067	4.63506e-09
'CPXM1'	-0.4423	1.4497e-09	44.3	47.82	46.15	58.58	56.94	57.08	46.09	57.5333	5.42403e-11
'IDH3A'	-0.442235	6.39751e-06	14.86	15.85	16.54	19.65	19.04	20.48	15.75	19.7233	4.33562e-07
'TLN1'	-0.442209	2.08632e-09	57.37	64.24	61.76	82.29	64.3	83.3	61.1233	76.63	7.93986e-11
'MGAT4A'	-0.4422	1.18082e-06	6.77	7.35	7.44	9.9	8.29	8.79	7.18667	8.99333	6.91881e-08
'DNAJC4'	-0.441923	0.00391608	23.31	20.51	20.89	25.48	26.97	28.49	21.57	26.98	0.000541345
'MAPK11'	-0.441156	0.00484185	9.12	8.03	8.61	11.05	10.52	10.6	8.58667	10.7233	0.00069076
'B2M'	-0.440944	1.37091e-13	619.46	623.63	618.44	767.6	798.74	755.01	620.51	773.783	3.26406e-15
'ARHGAP9'	-0.440648	2.73706e-09	67.5	71.3	70.25	82.18	86.39	91.69	69.6833	86.7533	1.06447e-10
'SPPL2A'	-0.440559	5.89968e-05	10.18	12.04	13.57	16.29	14.79	14.58	11.93	15.22	4.90674e-06
'CD58'	-0.440144	0.00305975	23.69	20.92	21.34	26.19	29.5	26.09	21.9833	27.26	0.000408046
'ENO1'	-0.439428	2.27655e-23	2294.78	2250.2	2271.92	2848.74	2772.68	2887.61	2272.3	2836.34	2.68827e-25
'EEPD1'	-0.439378	0.0241445	2.76	3.17	3.11	4.63	3.44	3.65	3.01333	3.90667	0.00451838
'NDUFB3'	-0.439243	4.30942e-06	250.05	237.46	244.11	291.33	314.91	303.09	243.873	303.11	2.82095e-07
'RPP25L'	-0.437825	0.00173829	43.12	41.73	39.34	52.82	54.04	46.67	41.3967	51.1767	0.000215163
'MAFG'	-0.437632	3.28302e-08	15.21	15.66	16.33	19.72	19.08	19.98	15.7333	19.5933	1.47064e-09
'GNS'	-0.437457	2.42129e-09	30.8	32.88	33.66	45.37	36.12	40.02	32.4467	40.5033	9.30786e-11
'MANBA'	-0.437375	4.07277e-11	43.32	42.65	42.85	56.28	50.84	54.62	42.94	53.9133	1.27251e-12
'NECAB3'	-0.436715	0.0326119	8.6	6.79	10.01	9.09	10.59	9.79	8.46667	9.82333	0.00648806
'GYPC'	-0.435683	1.10277e-15	469	500.62	487.13	599.59	601.28	605.85	485.583	602.24	2.07362e-17
'CASP10'	-0.435181	0.00444536	5.45	6.1	5.43	7.12	5.52	6.99	5.66	6.54333	0.000627349
'MAST1'	-0.43462	0.0335494	2.46	3.02	2.52	3.68	2.98	3.3	2.66667	3.32	0.00671118
'NAGPA'	-0.434559	0.0103417	9.5	8.08	9.82	10.86	11.87	11.3	9.13333	11.3433	0.00166056
'TMEM267'	-0.434433	0.00444133	6.7	6.26	6.99	9.07	8.06	8.29	6.65	8.47333	0.000626495
'MAP3K8'	-0.434352	0.00351677	5.26	6.16	6.16	7.55	6.68	7.56	5.86	7.26333	0.000476892
'NFX1'	-0.433941	2.41721e-09	25.76	26.45	28.28	36.42	31.11	33.55	26.83	33.6933	9.27668e-11
'GPSM3'	-0.433363	3.19317e-05	44.19	43.31	46.91	55.54	56.49	54.5	44.8033	55.51	2.49396e-06
'MAPK12'	-0.433152	5.87604e-05	29.47	28.2	28.09	33.34	34.65	38.5	28.5867	35.4967	4.87957e-06
'VANGL1'	-0.432368	0.00732806	2.39	2.33	2.45	3.38	2.42	3.14	2.39	2.98	0.00111506
'TENT5A'	-0.432285	6.2046e-20	84.93	87.1	88.64	111.36	104.37	108.01	86.89	107.913	8.72036e-22
'ARHGEF18'	-0.431749	5.83733e-07	30.96	34.52	32.28	42.34	32.85	43.25	32.5867	39.48	3.20675e-08
'NOMO3'	-0.431681	8.47211e-08	51.41	55.48	54.16	75.05	55.58	69.85	53.6833	66.8267	4.04521e-09
'PROCA1'	-0.43157	0.00145848	18.58	16.92	18.34	22.65	21.36	21.53	17.9467	21.8467	0.000176623
'RGS10'	-0.431522	5.00439e-09	164.22	170.17	174.74	219.32	210.65	199.53	169.71	209.833	2.0137e-10
'ZBTB7B'	-0.43128	7.50427e-06	13.93	14.1	15.43	17.62	17.6	18.7	14.4867	17.9733	5.13384e-07
'CD37'	-0.431147	1.26709e-13	411.51	398.84	384.6	487.25	491.68	508.49	398.317	495.807	2.98434e-15
'IDI1'	-0.430615	5.31943e-11	107.07	109.07	116.64	147.18	141.22	133.7	110.927	140.7	1.6796e-12
'P4HB'	-0.43018	5.63628e-25	1043.52	1051.44	1058.47	1318.22	1250.2	1340.79	1051.14	1303.07	5.85982e-27
'NUDT2'	-0.430133	0.00702544	30.87	31.78	30.4	36.45	41.06	35.58	31.0167	37.6967	0.00106044
'PCED1A'	-0.430064	8.17694e-08	48.32	53.62	50.95	62.06	63.11	65.66	50.9633	63.61	3.89903e-09
'C11orf24'	-0.429548	0.0234878	7.83	7.12	7.51	10.19	8.48	9.38	7.48667	9.35	0.00436127
'ANKZF1'	-0.428321	3.21228e-06	23.01	22.82	23.26	29.66	27.29	28.7	23.03	28.55	2.04092e-07
'MARCHF6'	-0.428097	6.85407e-16	81.2	87.64	86.6	116.65	91.05	108.49	85.1467	105.397	1.25363e-17
'GLMP'	-0.427819	0.000383173	24.11	24.55	24.35	30.98	27.76	31.28	24.3367	30.0067	3.89518e-05
'TAPBP'	-0.427721	2.22229e-12	62.84	64.21	63.9	82.28	67.59	82.79	63.65	77.5533	5.97574e-14
'C4orf3'	-0.427647	1.32218e-09	52.9	53.66	54.72	65.24	68.27	66.37	53.76	66.6267	4.87056e-11
'EFHD2'	-0.427595	6.37131e-05	18.9	19.84	19.71	22.74	24.07	25.37	19.4833	24.06	5.33601e-06
'SLCO5A1'	-0.427194	3.09645e-05	6.21	6.66	6.15	8.49	6.83	8.83	6.34	8.05	2.41047e-06
'CLECL1'	-0.427176	0.0100112	35.71	33.07	35.16	42.88	47.83	45.09	34.6467	45.2667	0.00160043
'PRKAA1'	-0.42646	1.10754e-08	23.65	24.62	27.11	33.64	29.55	29.95	25.1267	31.0467	4.61298e-10
'SLC4A11'	-0.426229	0.0255949	4.54	4.82	4.78	6.44	5.81	6.22	4.71333	6.15667	0.0048405
'BCKDHA'	-0.425028	1.10741e-06	69.32	60.37	61.59	75.97	77.12	83.11	63.76	78.7333	6.43729e-08
'NAB2'	-0.424996	0.000297479	18.13	16.76	15.58	20.45	21.03	21.03	16.8233	20.8367	2.92477e-05
'ECM1'	-0.424742	3.96795e-05	29.13	26.48	25.42	33.69	31.38	35.12	27.01	33.3967	3.15765e-06
'S100Z'	-0.424054	0.0134572	17.48	18.98	15.09	21.73	21.35	21.12	17.1833	21.4	0.00225927
'ZNF668'	-0.423944	0.0152776	6.21	7.06	7.24	7.83	7.95	9.5	6.83667	8.42667	0.00262688
'ATRAID'	-0.423409	3.35794e-08	93.85	95.06	94.16	117.29	114.82	114.25	94.3567	115.453	1.50851e-09
'D2HGDH'	-0.423325	0.00796648	10.97	11.18	11.37	16.82	12.27	13.54	11.1733	14.21	0.00122856
'ZNF865'	-0.422484	0.017615	6.2	8.22	9.27	8.06	9.62	11.42	7.89667	9.7	0.00311785
'PHKG2'	-0.421912	0.00376496	7.39	7.77	9.1	10.43	9.84	9.78	8.08667	10.0167	0.000516347
'SLC48A1'	-0.421693	0.0486105	3.73	4.29	3.84	4.78	4.36	5.23	3.95333	4.79	0.0106037
'MFSD12'	-0.421507	0.000125305	20.77	20.96	20.99	25.09	26.29	25.51	20.9067	25.63	1.12181e-05
'CPTP'	-0.421317	0.0102857	8.52	9.4	9.83	10.94	11.53	11.87	9.25	11.4467	0.00164959
'RGS14'	-0.421082	0.00177856	12.21	12.14	11.98	15.05	15.02	14.35	12.11	14.8067	0.000221093
'EME2'	-0.420615	0.00800501	2.51	3.04	3.13	3.73	3.2	3.77	2.89333	3.56667	0.00123576
'DARS1'	-0.419621	1.22861e-15	128.71	132.62	132.1	163.23	160.78	159.86	131.143	161.29	2.3339e-17
'FUCA2'	-0.41925	0.000140726	18.75	19.64	18.4	23.15	24.12	22.47	18.93	23.2467	1.27793e-05
'CLTA'	-0.419212	5.12113e-06	195.08	189.24	207.96	218.14	236.93	227.7	197.427	227.59	3.38845e-07
'SCAMP2'	-0.417919	2.8984e-07	48.6	43.62	45.34	54.54	56.15	58.35	45.8533	56.3467	1.50668e-08
'ZCCHC7'	-0.41735	1.66419e-06	24.65	24.92	27.47	32.45	29.69	32.83	25.68	31.6567	1.00287e-07
'ADGRB1'	-0.416871	7.98756e-10	60.43	62.04	64.51	75.58	70.9	83.84	62.3267	76.7733	2.86551e-11
'DNMBP'	-0.415789	0.036296	2.22	2.6	2.47	3.47	2.52	2.88	2.43	2.95667	0.00740646
'DHCR7'	-0.414805	2.89032e-10	54.91	55.6	55.29	69.63	63.08	70.78	55.2667	67.83	9.77001e-12
'TM7SF2'	-0.414499	5.59269e-05	47.06	45	50.37	53.09	55.93	65.44	47.4767	58.1533	4.62289e-06
'NPIPB12'	-0.413946	1.68646e-06	21.65	21.72	22.81	27.36	26.55	27.17	22.06	27.0267	1.01737e-07
'TOP1MT'	-0.412869	8.94492e-11	83.85	87.07	87.64	111.88	99.72	105.09	86.1867	105.563	2.91046e-12
'IRAG2'	-0.412869	9.12266e-08	37.48	37.05	38.53	47.43	44.84	46.5	37.6867	46.2567	4.37925e-09
'CTSA'	-0.412235	2.54004e-07	49.13	48.33	47.59	58.97	56.49	62.03	48.35	59.1633	1.3155e-08
'CLK3'	-0.412197	1.33029e-06	40.05	41.46	41.56	53.78	47.21	49.71	41.0233	50.2333	7.82878e-08
'RPS2'	-0.412009	2.3206e-12	5848.45	5832.19	5854.26	6709.24	7296.03	7377.16	5844.97	7127.48	6.255e-14
'ZNF737'	-0.411969	0.000582826	8.74	9.88	10.76	13	10.37	11.01	9.79333	11.46	6.26887e-05
'LY6E'	-0.411365	1.23203e-09	322.55	333.54	327.8	375.54	413.48	410.89	327.963	399.97	4.48312e-11
'BLM'	-0.410856	3.39052e-08	32.84	27.67	32.35	39.56	35.66	39.51	30.9533	38.2433	1.52532e-09
'RNF167'	-0.409422	1.98888e-05	32.9	33.03	35.01	40.22	39.77	40.35	33.6467	40.1133	1.48318e-06
'TOMM5'	-0.408118	5.63062e-06	144.28	140.69	143.44	170.66	177.31	172.7	142.803	173.557	3.7617e-07
'SPN'	-0.407246	3.61254e-13	83.84	91.05	98.67	112.92	107.08	113.76	91.1867	111.253	9.08815e-15
'FBXL15'	-0.407155	0.0396542	14.23	19.66	15.7	17.38	20.5	22.12	16.53	20	0.00825597
'VAV2'	-0.40679	0.000751037	7.97	8.75	7.15	10.18	9.21	9.76	7.95667	9.71667	8.26131e-05
'CIAO2A'	-0.406286	1.2709e-05	115.47	108.18	103.8	128.88	136.11	132.36	109.15	132.45	9.10236e-07
'ZNF747'	-0.405802	0.00326718	7.86	7.79	8.89	9.6	9.53	10.8	8.18	9.97667	0.000439692
'PIGO'	-0.405701	3.60233e-05	13.46	13.93	13.32	18.59	14.98	17.92	13.57	17.1633	2.8482e-06
'LRRC3'	-0.405375	0.0306622	2.27	2.64	2.54	3.08	2.96	3.04	2.48333	3.02667	0.00601949
'REXO5'	-0.405184	3.03471e-05	28.96	25.96	27	31.43	33.29	35.08	27.3067	33.2667	2.35072e-06
'BIN2'	-0.405179	0.0116554	9.84	9.78	9.52	10.98	11.67	12.77	9.71333	11.8067	0.00191041
'TBC1D10C'	-0.404693	5.35187e-05	37.69	37.6	39.8	43.64	44.04	51.71	38.3633	46.4633	4.39979e-06
'PPIL3'	-0.404618	0.00095054	33.53	36.77	35.92	42.88	44.68	41.59	35.4067	43.05	0.000108401
'LRRK1'	-0.403997	8.97682e-06	16.21	18.66	17.79	22.07	17.11	21.54	17.5533	20.24	6.23918e-07
'WDSUB1'	-0.403154	0.000573287	24.71	21.88	23.78	30.7	25.66	27.53	23.4567	27.9633	6.15524e-05
'INTS14'	-0.402932	2.18414e-06	32.38	31.17	31.27	39.42	36.79	37.6	31.6067	37.9367	1.34844e-07
'DNASE1L1'	-0.402675	0.0215115	6.48	5.86	5.88	8.15	6.64	7.65	6.07333	7.48	0.0039319
'STARD4'	-0.402341	8.60883e-05	11.15	12.63	11.83	15.4	13.04	14.57	11.87	14.3367	7.44751e-06
'RAB20'	-0.400404	0.00500991	22.34	18.9	19.36	24.55	24.48	24.51	20.2	24.5133	0.000717953
'FAM174C'	-0.399953	0.0121329	33.05	34.2	34.54	37.38	43.85	41.64	33.93	40.9567	0.00199956
'SHARPIN'	-0.399569	4.33429e-05	53.09	47.34	51.88	59.7	63.4	62.8	50.77	61.9667	3.47422e-06
'NFKB1'	-0.399092	1.00381e-06	23.28	24.98	24.85	31.25	26.47	30.58	24.37	29.4333	5.77211e-08
'JARID2'	-0.398787	9.70538e-07	23.73	26.09	27.85	34.05	27.26	33.45	25.89	31.5867	5.54344e-08
'MAN2B1'	-0.398684	1.8758e-16	221.03	224.02	221.66	277.81	250.41	280.78	222.237	269.667	3.26236e-18
'SIPA1'	-0.398631	5.36153e-05	18.59	17.28	16.95	22.24	19.12	22.87	17.6067	21.41	4.41117e-06
'FAM234A'	-0.398225	4.48392e-08	35.02	36.36	36.32	44.2	41.29	45.2	35.9	43.5633	2.046e-09
'HCFC1R1'	-0.398214	0.0454437	18.09	20.28	21.31	24.52	24.07	24	19.8933	24.1967	0.00977002
'GADD45A'	-0.397904	0.00636747	23.63	24.45	22.47	26.21	30.72	28.32	23.5167	28.4167	0.000945599
'MFSD11'	-0.396888	0.00238407	10.77	11.67	11.64	13.73	13.66	13.69	11.36	13.6933	0.000309675
'CPT1A'	-0.396642	6.2273e-15	80.82	81.67	86.52	105.4	91.51	104.83	83.0033	100.58	1.26288e-16
'FURIN'	-0.396168	3.23608e-10	39.51	40.77	40.7	49.2	45.98	51.54	40.3267	48.9067	1.10694e-11
'SNUPN'	-0.394838	0.000312953	37.21	34.5	35.13	41.69	41.59	45.97	35.6133	43.0833	3.10157e-05
'SPG21'	-0.394819	3.06597e-07	65.46	65.35	65.47	77.18	78.32	81.97	65.4267	79.1567	1.59969e-08
'ARHGEF39'	-0.394593	0.0257061	7.86	7.12	6.48	11.42	9.1	12.11	7.15333	10.8767	0.00487001
'RHBDF2'	-0.394379	0.00249138	8.03	8.77	7.69	10.11	9.3	9.8	8.16333	9.73667	0.000324732
'MXRA7'	-0.393954	9.37091e-06	35.57	35.01	35.08	46.4	40.73	41.02	35.22	42.7167	6.52899e-07
'STC2'	-0.393762	2.88559e-06	20.8	22.15	21.31	27.9	22.74	27.22	21.42	25.9533	1.82039e-07
'XPO6'	-0.393015	6.22473e-11	56.03	51.99	56.2	66.57	56.53	65.98	54.74	63.0267	1.98696e-12
'ZNF622'	-0.39295	0.000130357	38.66	40.58	38.19	44.5	50.1	46.86	39.1433	47.1533	1.16998e-05
'FHL3'	-0.39274	3.22897e-05	47.45	42.83	48.83	54.67	57.95	54.29	46.37	55.6367	2.52813e-06
'NLRC3'	-0.392531	0.0043798	4.57	4.54	5.33	6.6	4.93	6.07	4.81333	5.86667	0.000615847
'PLEKHA2'	-0.392263	2.43872e-09	27.06	27.88	30.33	35.82	32.39	34.86	28.4233	34.3567	9.4062e-11
'CREG1'	-0.391483	2.82728e-05	30.89	31.93	31.59	39.09	37.59	37.16	31.47	37.9467	2.17553e-06
'RNF111'	-0.39147	0.000166614	9.22	10.58	10.64	13.68	11.26	12.69	10.1467	12.5433	1.54403e-05
'NNT'	-0.391425	1.69821e-11	89.19	92.57	94.52	117.77	99.68	117.52	92.0933	111.657	5.04602e-13
'SKIL'	-0.391417	0.00375331	3.52	3.59	3.78	4.36	4.21	4.57	3.63	4.38	0.000513658
'EMILIN2'	-0.391361	2.78301e-08	29.61	30.35	32.14	44.21	32.69	38.83	30.7	38.5767	1.22701e-09
'FNDC10'	-0.391319	1.88879e-06	63.19	61.53	63.45	69.61	75.94	81.17	62.7233	75.5733	1.14839e-07
'GOLGA8O'	-0.391313	4.91732e-05	16.05	17.95	17.56	22.38	16.21	21.47	17.1867	20.02	4.0173e-06
'TNIP1'	-0.391171	6.65015e-11	90.11	96.61	91.52	118.03	101	116.87	92.7467	111.967	2.13819e-12
'SLC29A2'	-0.39116	0.00011071	20.92	19.42	19.89	23.84	24.03	24.81	20.0767	24.2267	9.78359e-06
'COPS2'	-0.391014	2.9812e-09	20.76	21.45	21.88	25.98	25.58	25.73	21.3633	25.7633	1.16324e-10
'GYS1'	-0.389486	5.79016e-10	46.98	46.93	47.99	58.43	53.25	59.46	47.3	57.0467	2.04376e-11
'CA2'	-0.388948	0.000782959	27.36	26.64	27.58	33.07	33.22	31.81	27.1933	32.7	8.68782e-05
'TENT4A'	-0.388789	8.01122e-06	17.99	20.21	19.93	24.2	21.19	25.15	19.3767	23.5133	5.50636e-07
'C5orf22'	-0.388407	0.000393292	12.93	13.37	16.08	17.27	16.37	17.11	14.1267	16.9167	4.00561e-05
'RASA4B'	-0.388279	2.09061e-07	17.57	19.47	17.74	22.26	21.18	21.32	18.26	21.5867	1.06664e-08
'RNASET2'	-0.388222	2.54389e-08	254.61	269.41	269.15	302.2	328.05	319.93	264.39	316.727	1.10852e-09
'FASTKD1'	-0.387138	1.09144e-08	37.37	34.96	39.52	47.59	48.23	45.41	37.2833	47.0767	4.5389e-10
'THEM6'	-0.386898	4.28468e-05	28.94	28.84	29.29	33.72	35.87	35.93	29.0233	35.1733	3.42621e-06
'ADA'	-0.386481	1.07079e-05	56.89	52.82	58.46	68.61	66.58	66.29	56.0567	67.16	7.52484e-07
'PER3'	-0.385925	0.00104891	5.77	6.54	6.07	7.7	6.44	7.78	6.12667	7.30667	0.000121437
'ACOT2'	-0.3852	0.00426839	25.13	27.34	27.98	29.11	29.97	33.9	26.8167	30.9933	0.000597717
'SLX1A'	-0.384551	0.0414491	27.99	30.97	28.85	25.51	36.27	40.45	29.27	34.0767	0.00869841
'RASA4'	-0.384344	5.4249e-11	37.39	37.96	38.08	47.09	42.24	47.52	37.81	45.6167	1.71639e-12
'POLG'	-0.3841	1.65125e-07	26.24	27.61	28.57	33.69	30.06	35.32	27.4733	33.0233	8.21278e-09
'ENTPD1'	-0.383911	0.0458638	3.59	3.99	3.3	4.74	3.55	5.56	3.62667	4.61667	0.00987799
'GPD2'	-0.383706	0.000110228	9.78	11.35	11.67	14.51	12.08	12.86	10.9333	13.15	9.73395e-06
'CYC1'	-0.382842	1.75809e-11	337.6	335.62	341.2	396.11	402.75	414.83	338.14	404.563	5.24653e-13
'ZNF579'	-0.382024	0.0281805	6.29	6.11	7.01	7.35	7.59	8.47	6.47	7.80333	0.00544006
'SEC11A'	-0.381926	4.00258e-06	105.59	107.79	108.73	131.28	132.08	121.81	107.37	128.39	2.59697e-07
'ARAP1'	-0.381598	8.42969e-10	47.77	49.98	47.91	61.51	52.47	60.57	48.5533	58.1833	3.03495e-11
'OSGIN2'	-0.381592	0.00133833	8.25	7.98	7.81	9.87	9.26	9.86	8.01333	9.66333	0.000160442
'RSL1D1'	-0.381521	1.20228e-13	88.98	90.21	93.07	109.41	108.56	108.25	90.7533	108.74	2.79312e-15
'BTBD1'	-0.381426	1.22151e-07	36.04	36.02	37.61	43.37	43.24	44.74	36.5567	43.7833	5.96565e-09
'PGAM1'	-0.381284	9.82477e-16	683.11	685.53	676.81	824.18	807.85	816.64	681.817	816.223	1.82851e-17
'CLPX'	-0.380092	5.39027e-08	25.93	27.02	28.99	34.27	31.43	31.82	27.3133	32.5067	2.49415e-09
'ZC3HAV1L'	-0.379591	0.00185785	14.49	14.05	14.56	17.39	16.87	17.07	14.3667	17.11	0.000232262
'DAD1'	-0.379344	2.27602e-05	210.98	182.15	189.96	234.62	230.82	229.06	194.363	231.5	1.70898e-06
'SNRNP25'	-0.379111	0.00195435	44.69	42.94	39.82	48.39	50.95	52.79	42.4833	50.71	0.000246081
'NDFIP1'	-0.378535	4.3027e-07	29.37	29.38	31.32	35.41	35.37	36.9	30.0233	35.8933	2.30295e-08
'ALKBH7'	-0.37847	0.000763707	65.9	75.23	64.9	76.97	84.31	83.01	68.6767	81.43	8.42029e-05
'TFE3'	-0.378454	0.00324308	9.33	9.4	9.68	11.16	10.69	12.13	9.47	11.3267	0.000436032
'DENND4A'	-0.378378	0.00013343	6.43	7.39	7.27	10.36	6.91	8.66	7.03	8.64333	1.20282e-05
'STRADB'	-0.378303	0.00189869	19.95	18.69	17.01	22.93	22.19	21.48	18.55	22.2	0.000237732
'NSMCE1'	-0.377946	0.00724404	42.6	35.69	36.87	43.13	47.61	46.85	38.3867	45.8633	0.00109995
'MRPL46'	-0.377279	0.00962895	32.28	34.26	30.35	41.46	36.6	37.57	32.2967	38.5433	0.00152944
'ACSL1'	-0.37575	0.00114333	10.72	11.93	10.47	14.14	12.07	13.37	11.04	13.1933	0.000134203
'AMIGO1'	-0.375275	0.0197139	3.74	4.32	3.97	4.97	4.31	5.1	4.01	4.79333	0.00355941
'HPS5'	-0.374961	0.000210152	11.24	10.4	11.3	13.85	12.02	13.23	10.98	13.0333	1.98931e-05
'FANCG'	-0.374411	0.000292818	19.23	19.88	19.95	24.4	23.45	22.54	19.6867	23.4633	2.87519e-05
'PCYT2'	-0.374402	4.68677e-05	13.36	13.07	12.12	15.83	14.47	15.75	12.85	15.35	3.80789e-06
'PNP'	-0.374277	5.18678e-10	164.37	159.55	165.39	196.72	191.22	194.85	163.103	194.263	1.81081e-11
'MRPS30'	-0.374104	1.33921e-05	50.99	54.11	55.94	62.85	64.99	63.73	53.68	63.8567	9.65176e-07
'RNH1'	-0.373871	2.73706e-09	197.76	191.91	189.68	219.39	227.81	239.62	193.117	228.94	1.06349e-10
'PGP'	-0.373753	0.00317137	11.18	11.36	12.05	12.81	14.51	13.81	11.53	13.71	0.000424558
'TAP2'	-0.373396	0.00074713	10.78	12.44	9.89	13.81	11.8	12.63	11.0367	12.7467	8.21354e-05
'NFE2L2'	-0.372453	9.49865e-06	34.39	31.65	34.09	40.43	38.83	40.77	33.3767	40.01	6.62625e-07
'CNN2'	-0.372177	2.19055e-07	57.91	57.54	56.62	68.71	65.34	70.9	57.3567	68.3167	1.12888e-08
'CBX8'	-0.372069	0.00039325	12.44	13.91	13.75	15.26	15.79	16.65	13.3667	15.9	4.00266e-05
'IPMK'	-0.372062	0.000232774	8.34	9.15	9.04	11.57	9.4	10.7	8.84333	10.5567	2.23034e-05
'CSF3R'	-0.37151	1.079e-14	403.52	420.3	407.79	500.84	454.04	512.86	410.537	489.247	2.25743e-16
'CLPTM1L'	-0.371465	3.07736e-08	70.88	71.49	67.98	85.6	77.79	85.9	70.1167	83.0967	1.37061e-09
'TMEM45A'	-0.370899	0.00862124	19.33	21.81	19.08	23.61	25.22	22.86	20.0733	23.8967	0.00134502
'TPP1'	-0.370741	5.74512e-08	77.78	73.92	74.1	96.1	79.34	93.86	75.2667	89.7667	2.68415e-09
'ALPK3'	-0.37027	0.000409852	7.5	7.82	7.69	10.14	7.39	9.93	7.67	9.15333	4.19795e-05
'FBXO46'	-0.370025	0.000322798	14.64	16.51	15.86	19.39	17.54	19.42	15.67	18.7833	3.20685e-05
'JUND'	-0.369782	0.0143626	20.67	23.64	27.22	24.05	31.74	28.74	23.8433	28.1767	0.00243986
'TGDS'	-0.369707	0.0164087	14.01	14.65	17.07	17.87	19.24	17.02	15.2433	18.0433	0.00285904
'SQSTM1'	-0.369007	9.95159e-07	39.87	41.72	41.15	47.57	49.2	48.88	40.9133	48.55	5.70301e-08
'FASTKD3'	-0.368727	0.00859856	12.39	11.31	11.62	14.12	14.12	14.07	11.7733	14.1033	0.00133983
'RASSF7'	-0.367854	0.0291492	12.45	13.18	11.33	14.3	14.19	15.52	12.32	14.67	0.00566072
'COTL1'	-0.367689	2.38276e-10	258.34	258.79	250.03	295.7	302.89	311.09	255.72	303.227	7.98228e-12
'CASP8'	-0.366711	8.64992e-05	30.84	32.1	36.78	40.08	37.94	39.1	33.24	39.04	7.4886e-06
'SLC25A15'	-0.365297	0.00472826	8.77	8.92	8.76	10.53	11	9.78	8.81667	10.4367	0.000672128
'PODXL2'	-0.36518	4.08909e-08	108.33	109.67	99.59	126.04	122.28	128.04	105.863	125.453	1.85271e-09
'MYADM'	-0.365027	7.94221e-07	37.75	38.15	36.59	43.78	43.87	46.37	37.4967	44.6733	4.46501e-08
'PGAP6'	-0.364962	0.000834838	11.93	11.89	13.07	14.11	14.39	15.2	12.2967	14.5667	9.37063e-05
'POLR1E'	-0.364917	7.7042e-05	36.18	38.49	41.32	48.7	42.11	46.63	38.6633	45.8133	6.59569e-06
'PIAS1'	-0.36467	1.04064e-06	19.26	20.46	20.87	26.25	22.09	23.52	20.1967	23.9533	6.00394e-08
'SLA2'	-0.364546	0.0439629	6.42	6.6	7.03	8.98	7.13	7.54	6.68333	7.88333	0.00937829
'CD180'	-0.363687	0.000139569	16.89	16.35	15.96	20.51	18.41	19.71	16.4	19.5433	1.26653e-05
'GPX7'	-0.363237	0.000182687	73.62	73.74	67.34	82.76	88.39	82.23	71.5667	84.46	1.70809e-05
'EEF1AKMT4'	-0.363118	0.0285986	29.47	28.88	24.82	34.76	31.75	31.78	27.7233	32.7633	0.00553177
'WDFY1'	-0.362939	3.29069e-06	21.38	20.9	22.49	27.52	23.84	25.36	21.59	25.5733	2.09759e-07
'HIVEP3'	-0.362394	0.0312448	1.86	2.16	2.13	2.92	1.92	2.66	2.05	2.5	0.00615859
'B3GNTL1'	-0.362038	6.07858e-06	58.01	60.51	60.09	70.08	74.15	70.72	59.5367	71.65	4.09608e-07
'EML2'	-0.361718	0.00519626	15.17	14.67	14.26	18.13	15.51	18.8	14.7	17.48	0.000749659
'STIM1'	-0.361365	2.71935e-06	24.78	24.69	25.77	30.76	28.01	30.2	25.08	29.6567	1.71028e-07
'MAN2C1'	-0.361059	5.76297e-07	33.33	34.14	34.21	41.08	37.69	41.41	33.8933	40.06	3.1622e-08
'TARS1'	-0.360902	8.78328e-12	148.05	148.96	160.86	185.88	172.05	183.03	152.623	180.32	2.51965e-13
'LONRF3'	-0.360067	0.000602924	7.09	8	7.89	9.51	8.3	8.96	7.66	8.92333	6.50827e-05
'SPNS2'	-0.359708	0.00564304	9.81	9.8	11.01	11.7	11.49	13.39	10.2067	12.1933	0.000824618
'PIK3CB'	-0.359662	0.000137653	12.03	13.67	14.49	16.8	14.68	16.12	13.3967	15.8667	1.2456e-05
'NADK2'	-0.35963	1.08646e-05	21.36	21.9	21.27	26.57	24.29	25.29	21.51	25.3833	7.66279e-07
'LMF1'	-0.358773	0.0440761	7.06	7.26	8.21	8.98	9.34	8.18	7.51	8.83333	0.00940811
'PSAP'	-0.358171	2.93913e-14	431.66	423.56	441.35	515.09	502.41	510.93	432.19	509.477	6.50751e-16
'LTB4R'	-0.358111	0.00623535	10.5	13.4	10.89	15.05	14.42	14.35	11.5967	14.6067	0.000923178
'GALT'	-0.35805	0.0170735	14.64	14.98	15.1	18.58	15.73	18.25	14.9067	17.52	0.00299665
'LMBRD2'	-0.35778	0.000759191	5.67	6.33	6.82	7.98	6.67	7.53	6.27333	7.39333	8.35588e-05
'TGFBRAP1'	-0.357643	2.90891e-06	22.73	25.26	24.78	30.68	25.4	29.79	24.2567	28.6233	1.83697e-07
'ALAD'	-0.357615	0.000182687	18.16	18.45	18.77	23.23	20.21	22.01	18.46	21.8167	1.70822e-05
'FGFRL1'	-0.357593	0.00743206	10.71	10.62	11.93	11.94	12.98	14.12	11.0867	13.0133	0.00113279
'DNAJC21'	-0.357168	2.14194e-07	26.62	30.09	30.16	35.22	32.93	33.53	28.9567	33.8933	1.0997e-08
'SLC9A3'	-0.357044	0.00191417	6.58	7.08	6.93	8.25	7.53	8.54	6.86333	8.10667	0.000240285
'SUB1'	-0.356757	1.79891e-08	80.61	81.59	83.3	95.9	99.27	93.89	81.8333	96.3533	7.66573e-10
'UBL7'	-0.356687	0.00204521	36.11	38.48	35.68	46.86	42.53	39.41	36.7567	42.9333	0.000259491
'LNPK'	-0.356615	5.39558e-08	19.64	20.04	21.36	25.34	22.6	23.99	20.3467	23.9767	2.50007e-09
'RAB11FIP1'	-0.356574	0.00336848	5.61	6.21	5.82	7.36	5.63	7.16	5.88	6.71667	0.00045527
'CBR4'	-0.356135	0.00154608	15.69	13.3	14.11	16.98	15.91	20.3	14.3667	17.73	0.000188126
'SEPHS2'	-0.355883	1.11266e-06	52.99	56.06	54.6	63.32	62.24	67.01	54.55	64.19	6.47659e-08
'FBXL19'	-0.355857	1.49609e-05	25.85	27.86	26.71	29.85	31.04	33.43	26.8067	31.44	1.08784e-06
'ORAI3'	-0.355697	0.000862202	22.58	23.59	22.56	26.27	27.34	27.19	22.91	26.9333	9.73311e-05
'ARIH1'	-0.355215	7.77091e-07	6.32	6.6	6.68	8.24	6.84	8.05	6.53333	7.71	4.35873e-08
'POLR2M'	-0.355163	1.13405e-05	20.98	21.12	23.09	25.46	24.92	26.34	21.73	25.5733	8.04938e-07
'PRCP'	-0.355129	4.27615e-07	57.12	56.26	57.77	67.17	64.58	70.2	57.05	67.3167	2.27505e-08
'PAIP1'	-0.354074	1.91366e-06	54.4	55.27	58.45	65.34	65.35	63.96	56.04	64.8833	1.16794e-07
'TRABD'	-0.354013	1.15691e-06	61.39	67.85	64.26	77.34	74	73.67	64.5	75.0033	6.75642e-08
'CD4'	-0.353415	2.73995e-08	80.8	78.12	80.5	99.71	84.6	96.88	79.8067	93.73	1.20511e-09
'RIN3'	-0.353253	0.0005571	15.84	14.93	16.73	18.62	17.24	20.46	15.8333	18.7733	5.94211e-05
'UBE2Q2'	-0.351997	5.98126e-06	37.89	40.38	42.92	50.89	46.94	44.78	40.3967	47.5367	4.01898e-07
'C5orf51'	-0.351648	0.000931975	9.66	10.36	11.36	13.43	10.8	12.61	10.46	12.28	0.000105806
'SLC2A1'	-0.35077	7.15844e-08	47.57	48.96	50.15	56.77	55.28	60.02	48.8933	57.3567	3.38581e-09
'RFX7'	-0.350679	7.77321e-05	15.75	18.39	17.79	22.65	14.68	21.71	17.31	19.68	6.65976e-06
'KAT8'	-0.35058	0.00139675	36.06	36.93	37.12	39.68	42.61	47.46	36.7033	43.25	0.000168431
'TLE4'	-0.35048	0.000812675	10.66	10.43	10.75	12.99	12.3	11.87	10.6133	12.3867	9.0697e-05
'ESYT1'	-0.350389	4.07698e-10	84.47	87.11	90.02	106.53	93.35	107.39	87.2	102.423	1.41289e-11
'ATP5F1D'	-0.350141	0.000594758	85.66	83.69	88.05	98.18	103.23	104.67	85.8	102.027	6.40104e-05
'ZNF598'	-0.349373	1.66593e-05	28.21	29.28	29.72	33.85	31.44	36.99	29.07	34.0933	1.22203e-06
'ATP10D'	-0.349367	0.00452552	5.66	5.61	5.61	7.48	5.9	6.45	5.62667	6.61	0.000640114
'BBLN'	-0.349334	0.00448695	86.35	85.8	85.37	91.62	103.22	105.34	85.84	100.06	0.000633794
'NDUFB10'	-0.348593	0.000313604	157.53	163.59	163.24	177.2	196.24	190.1	161.453	187.847	3.11149e-05
'KLF13'	-0.348387	0.0013735	6.4	6.5	6.74	8.27	6.85	7.83	6.54667	7.65	0.000165099
'CTBS'	-0.347787	0.00046297	8.01	8.48	8.25	10.01	9.69	9.26	8.24667	9.65333	4.81629e-05
'BCL2'	-0.347579	7.23521e-06	20.76	22.19	22.58	27.84	22.52	25.64	21.8433	25.3333	4.94049e-07
'PGK1'	-0.346922	1.54197e-12	335.91	335.06	341.01	394.99	396.78	391.94	337.327	394.57	4.08699e-14
'RAB32'	-0.346361	0.0183858	31.08	28.26	33.17	37.03	36	34.88	30.8367	35.97	0.00327668
'TTYH2'	-0.346201	0.0366275	7.13	6.38	6.15	7.78	6.98	8.28	6.55333	7.68	0.00749851
'ORMDL1'	-0.345944	0.000884451	38.56	35.21	41.28	44.71	47.92	41.69	38.35	44.7733	9.99563e-05
'RPS15A'	-0.345508	3.69075e-08	706.3	690.95	712.64	801.02	863.11	797.31	703.297	820.48	1.66276e-09
'POLD4'	-0.345449	0.00197716	31.26	30.74	30.84	35.24	37.86	35.2	30.9467	36.1	0.000249682
'CHMP5'	-0.345265	0.00115351	32.64	29.85	29.99	36.85	36.59	34.56	30.8267	36	0.000135545
'SLC12A6'	-0.345224	0.000820623	10.19	11.09	11.08	13.68	9.92	15.42	10.7867	13.0067	9.19001e-05
'EXOSC3'	-0.343911	0.00681887	21.67	20.15	22.61	24.68	25.74	24.61	21.4767	25.01	0.00102489
'RAMAC'	-0.343492	0.00928961	27.2	25.48	28.56	29.2	33.87	31.43	27.08	31.5	0.00146778
'VCL'	-0.343198	1.2733e-05	27.85	30.32	30.06	37.64	29.64	36.15	29.41	34.4767	9.14403e-07
'CCDC88A'	-0.342994	1.41911e-08	24.12	24.62	24.45	28.36	29.21	29.65	24.3967	29.0733	6.00176e-10
'SLA'	-0.342301	0.0329279	7.86	7.35	9	10.47	9	8.91	8.07	9.46	0.00655804
'CEP20'	-0.342075	0.000349769	31.81	29.84	32.34	39.82	35.25	34.97	31.33	36.68	3.50622e-05
'CNIH1'	-0.341867	0.000118896	19.26	17.93	19.35	22.16	22.73	20.97	18.8467	21.9533	1.05832e-05
'PAK1'	-0.341823	8.69943e-08	54.75	55.1	59.44	67.66	63.52	67.58	56.43	66.2533	4.1705e-09
'PHYH'	-0.341452	0.00669589	27.02	25.65	27.34	30.31	32.62	30.29	26.67	31.0733	0.00100125
'VEGFA'	-0.341421	4.43348e-07	47.15	51.18	52.85	60.48	57.8	58.06	50.3933	58.78	2.37863e-08
'TMEM123'	-0.341146	5.7142e-12	175.02	186.06	192.9	221.37	207.42	216.7	184.66	215.163	1.60256e-13
'PTPN9'	-0.341143	0.00375331	4.49	4.51	4.72	5.45	5.16	5.38	4.57333	5.33	0.000513785
'TMEM129'	-0.341079	0.00116931	22.7	25.48	23.55	25.68	27.06	29.34	23.91	27.36	0.000137627
'IRF5'	-0.341035	1.34907e-05	35.83	34.69	35.32	41.15	38.65	43.13	35.28	40.9767	9.73142e-07
'RELT'	-0.340887	0.00528725	13.01	12.02	11.18	14.33	12.95	14.92	12.07	14.0667	0.000763706
'IFNGR1'	-0.340581	0.00319205	21.71	19.86	23.3	25.39	25.34	24.83	21.6233	25.1867	0.000428147
'TNFRSF10D'	-0.340263	0.0203929	6.89	7.33	7.06	8.28	8.04	8.48	7.09333	8.26667	0.00370507
'MARS2'	-0.339478	0.000167845	24.01	24.41	26.03	28.25	27.32	31.09	24.8167	28.8867	1.55651e-05
'TM2D3'	-0.339286	0.0449255	18.08	16.51	19.22	22.69	19.14	20.67	17.9367	20.8333	0.00962114
'BCL7C'	-0.338316	0.00714288	47.94	52.73	42.71	55.78	56.29	61.26	47.7933	57.7767	0.00108184
'FLYWCH2'	-0.338086	0.0204673	31.57	35.73	35.16	39.25	40.78	39.31	34.1533	39.78	0.0037212
'NFKBIA'	-0.338016	0.000838264	38.59	40.27	39.56	44.46	46.34	46.62	39.4733	45.8067	9.41447e-05
'DUSP3'	-0.33774	1.64859e-06	31.62	32.47	34.08	40.56	35.12	38.59	32.7233	38.09	9.92412e-08
'FCHO1'	-0.337601	0.000618064	19.25	20.65	18.81	24.02	20.71	24.41	19.57	23.0467	6.69153e-05
'HIGD2A'	-0.336896	4.41899e-05	214.25	208.15	208.49	241.86	241.84	245.33	210.297	243.01	3.56059e-06
'PLEKHO2'	-0.336552	0.00391608	10.48	11.85	10.91	13.05	12.01	13.6	11.08	12.8867	0.000541109
'RPS29'	-0.336297	3.86257e-06	8187.83	8046.24	7799.71	8627.46	9422.7	8731.55	8011.26	8927.24	2.4989e-07
'BMP1'	-0.335561	0.00812475	14.72	17.77	15.19	20.25	15	20.15	15.8933	18.4667	0.00125662
'TOR1B'	-0.335363	0.0300878	8.95	8.61	9.85	10.22	10.15	10.93	9.13667	10.4333	0.00588356
'MTRNR2L1'	-0.3353	6.43458e-07	402.27	431.1	456.08	504.02	514.88	472.56	429.817	497.153	3.57201e-08
'ATP6AP1'	-0.335057	9.70877e-07	71.32	72.52	70.58	84.46	81.01	83.53	71.4733	83	5.55161e-08
'MAP2K3'	-0.335056	0.0104032	15.36	14.22	15.46	18.49	16.06	17.72	15.0133	17.4233	0.00167177
'MANEAL'	-0.334842	0.0170735	14.79	13.47	12.85	16.64	15.28	15.49	13.7033	15.8033	0.00299731
'DGKG'	-0.334565	0.00320793	8.66	9.52	10.04	12.23	9.26	11.28	9.40667	10.9233	0.000430688
'PGLS'	-0.334351	0.00183309	111.22	111.04	111.71	113.42	142.2	130.24	111.323	128.62	0.00022846
'PLBD2'	-0.334125	0.00864048	7.89	7.83	7.73	10.19	7.81	9.34	7.81667	9.11333	0.00135136
'DPP8'	-0.333567	0.000303093	9.18	10.23	10.56	12.91	10.03	12.62	9.99	11.8533	2.99163e-05
'RPL36A'	-0.333497	1.42563e-07	2870.01	2816.62	2851.17	3247.97	3444	3151.02	2845.93	3281	7.00828e-09
'NMRAL1'	-0.333271	5.05716e-05	96.91	91.85	94.17	110.65	111.13	107.29	94.31	109.69	4.14127e-06
'CCDC88B'	-0.333035	0.000118896	15.35	16.71	16.54	19.45	17.85	19.69	16.2	18.9967	1.05757e-05
'ASB7'	-0.332698	0.0131642	6.65	7.36	6.78	9.35	6.56	7.81	6.93	7.90667	0.00220333
'FTL'	-0.332645	1.2076e-08	2652.14	2534.25	2487.66	2927.64	3004.65	2926.45	2558.02	2952.91	5.07623e-10
'PLCG2'	-0.332469	4.29705e-06	31.23	32.86	33.69	41.34	32.46	39.78	32.5933	37.86	2.8101e-07
'SCAPER'	-0.3323	0.00165297	10.36	9.88	11.04	11.75	11.24	12.58	10.4267	11.8567	0.000202549
'PRDX5'	-0.332038	4.36582e-05	250.68	254.32	251.01	279.11	308.47	285.49	252.003	291.023	3.5079e-06
'GOLGA6L4'	-0.331777	0.0410463	4.95	5.9	5.09	6.94	5.66	5.92	5.31333	6.17333	0.00860597
'CD55'	-0.331588	0.0134836	15.7	17.81	17.77	21	21.35	20.87	17.0933	21.0733	0.00226631
'MLST8'	-0.331484	0.00105505	40.05	39.52	37.82	43.42	45.93	46.01	39.13	45.12	0.000122284
'INTS13'	-0.331339	4.27615e-07	64.1	63.58	70.08	80.58	77.17	74.98	65.92	77.5767	2.27815e-08
'TRIP13'	-0.331053	3.41912e-05	38.35	39.64	38.66	46.88	43.38	44.64	38.8833	44.9667	2.68798e-06
'RPL8'	-0.330364	3.25418e-09	7071.85	7018.23	7037.72	7900.43	8334.58	8095.75	7042.6	8110.25	1.27811e-10
'MAZ'	-0.329789	3.38987e-07	172.28	188.13	176.99	197.57	206.13	215.91	179.133	206.537	1.78174e-08
'CPD'	-0.329774	4.37482e-05	22.88	24.11	23.97	30.6	23.2	28.35	23.6533	27.3833	3.51794e-06
'TYSND1'	-0.329702	0.00142229	18.38	19.01	16.68	19.68	21.03	21.9	18.0233	20.87	0.000171967
'ATP11B'	-0.329512	8.40217e-06	18.2	18.72	19.04	23.02	19.2	22.36	18.6533	21.5267	5.79665e-07
'AK1'	-0.329309	0.028547	24.88	21.55	24.56	27.9	27.28	29.12	23.6633	28.1	0.00551997
'MYO9A'	-0.329244	0.00922863	4.84	5.71	5.7	7.36	5.13	6.41	5.41667	6.3	0.00145519
'ARL2'	-0.32907	0.000782137	114.32	106.16	107.13	116.95	128	132.48	109.203	125.81	8.67368e-05
'SBF2'	-0.329031	0.00485856	7.1	7.29	7.86	9.43	7.04	9.4	7.41667	8.62333	0.000693456
'DTWD1'	-0.328739	0.00790142	17.41	21.41	20.06	22.75	23.84	24.66	19.6267	23.75	0.00121701
'VPS33B'	-0.328546	0.0114184	13.64	13.88	13.91	15.37	17.06	15.92	13.81	16.1167	0.00186422
'SLC10A3'	-0.328514	0.0367686	12.12	13.11	12.41	14.4	13.29	15.55	12.5467	14.4133	0.00754154
'SWAP70'	-0.32848	0.000228203	13.66	14.18	14.91	17.43	15.49	16.38	14.25	16.4333	2.18214e-05
'MYL5'	-0.328439	0.0293546	28.23	31.33	31.61	32.07	38.82	38.4	30.39	36.43	0.00571758
'MAPK8IP3'	-0.32828	0.000353623	18.19	18.63	16.45	21.06	17.98	22.58	17.7567	20.54	3.55363e-05
'MGAT2'	-0.328219	7.67397e-05	32.09	32.86	33.66	37.79	38.05	37.95	32.87	37.93	6.56488e-06
'TMSB4X'	-0.328121	1.32462e-09	5176.26	5091.61	5098.12	5792.66	5970.81	5866.37	5122	5876.61	4.89657e-11
'RNF24'	-0.327891	0.00286438	6.68	6.6	8	7.87	7.36	8.16	7.09333	7.79667	0.000378499
'APTX'	-0.327436	0.0119917	18.83	20.51	17.72	24.99	22.78	21.11	19.02	22.96	0.00197321
'BNIP2'	-0.327357	1.3814e-06	23.23	22.89	23.62	27.34	26.48	26.69	23.2467	26.8367	8.15611e-08
'ICE2'	-0.326867	6.1088e-06	30.41	31.92	33.86	40.31	35.98	36.23	32.0633	37.5067	4.1282e-07
'GALNT2'	-0.326353	3.70956e-10	95.03	97.95	95.79	115.19	103.73	114.59	96.2567	111.17	1.27604e-11
'THOC6'	-0.325961	0.0022995	44.54	47.2	43.21	49.5	52.2	51.6	44.9833	51.1	0.000296919
'TCF12'	-0.32563	1.17581e-05	29.1	35.85	32.81	40.72	31.93	39.27	32.5867	37.3067	8.36843e-07
'MORF4L1'	-0.325496	1.17477e-09	165.47	172.48	170.62	199.96	191.6	194.47	169.523	195.343	4.26724e-11
'GALC'	-0.325267	0.014416	8.29	9.88	8.84	9.91	10.32	10.83	9.00333	10.3533	0.00244984
'DBP'	-0.325231	0.0184077	24.77	26.21	29.21	28.3	31.64	30.99	26.73	30.31	0.00328178
'TRIM38'	-0.32493	0.00428072	8.11	8.62	10.43	11.51	9.71	12.01	9.05333	11.0767	0.000599923
'CORO1A'	-0.324767	6.25023e-11	623.95	638.01	613.53	721.9	709.62	724.42	625.163	718.647	2.00158e-12
'RNF41'	-0.324408	3.27233e-05	25.92	26.83	24.9	30.29	27.74	31.66	25.8833	29.8967	2.56418e-06
'TARS3'	-0.324078	0.0278147	8.71	9.06	8.8	11.21	10.28	9.44	8.85667	10.31	0.00535338
'SPOPL'	-0.323697	0.00647116	7.27	7.98	8.12	10.02	7.93	8.86	7.79	8.93667	0.00096349
'NDRG1'	-0.322935	4.81558e-05	34.88	33.73	33.33	38.76	38.03	40.59	33.98	39.1267	3.92491e-06
'HYAL3'	-0.322898	0.000651588	39.69	40.42	41.26	46.86	47.42	46.42	40.4567	46.9	7.07539e-05
'MTHFR'	-0.322858	0.00356004	7.25	7.7	7.31	8.68	8.13	9.17	7.42	8.66	0.000483445
'NFS1'	-0.322796	0.0267298	8.73	8.74	9.13	10.28	9.61	10.73	8.86667	10.2067	0.00510658
'PIK3R5'	-0.322795	0.0461787	4.77	4.82	4.82	5.59	5.46	5.42	4.80333	5.49	0.00996953
'FBXO4'	-0.322374	0.0445551	16.06	15.03	16.6	19.32	17.81	18.52	15.8967	18.55	0.00951893
'APBB1IP'	-0.322345	4.24897e-09	199.36	213.63	221.74	247.45	228.97	249.51	211.577	241.977	1.69064e-10
'SELENOS'	-0.32183	0.0214723	30.83	30.86	27.35	33.2	34.27	34.17	29.68	33.88	0.00392184
'OTULINL'	-0.32143	0.000680217	16.18	16.32	17.35	22.57	18.35	20.14	16.6167	20.3533	7.41246e-05
'DENND5A'	-0.32113	1.4874e-07	63.26	65.81	66.05	79.46	66.85	78.38	65.04	74.8967	7.33105e-09
'IREB2'	-0.321115	1.00381e-06	34.26	37.67	36.14	44.9	37.65	41.75	36.0233	41.4333	5.7666e-08
'ATP5MC3'	-0.321059	3.89628e-07	154.36	154.06	159.86	178.17	185.92	174.44	156.093	179.51	2.05791e-08
'HDAC10'	-0.320857	0.0118024	13.83	15.08	16.23	16.51	16.72	18.57	15.0467	17.2667	0.00193602
'LAMP2'	-0.320331	4.78959e-07	58.98	60.51	64.28	76.74	64.73	70.3	61.2567	70.59	2.59121e-08
'LRPAP1'	-0.320097	7.34041e-08	29.11	29.69	27.94	33.24	31.83	34.67	28.9133	33.2467	3.4813e-09
'L3HYPDH'	-0.320024	0.000784473	24.58	25.74	25.03	32.13	28.3	27.9	25.1167	29.4433	8.70966e-05
'ZNF280D'	-0.31965	0.000408606	17.83	17.56	18.35	23.25	20.05	19.4	17.9133	20.9	4.18256e-05
'GRN'	-0.319409	1.06477e-07	261.93	244.75	246.36	285.91	274.24	304.28	251.013	288.143	5.16602e-09
'IDH2'	-0.319137	1.32541e-09	345.65	353.43	343.51	395.99	393.16	390.42	347.53	393.19	4.91615e-11
'ZNF131'	-0.319018	1.63846e-05	35.16	35.79	38.32	44.6	39.61	41.55	36.4233	41.92	1.19977e-06
'CLN6'	-0.318218	0.000181054	41.07	43	40.47	47.3	44.75	50.85	41.5133	47.6333	1.68947e-05
'POLR2H'	-0.318217	0.000353623	71.01	76	69.67	84.83	85.52	83.59	72.2267	84.6467	3.55393e-05
'APMAP'	-0.317989	7.13345e-05	47.81	50.75	46.74	57.25	54.53	54.78	48.4333	55.52	6.07501e-06
'SLCO4A1'	-0.31724	0.00121432	18.43	18.9	17.56	22.19	19.11	23.62	18.2967	21.64	0.000143782
'HPCAL1'	-0.316974	0.00126623	40.09	39.96	39.11	47.53	43.08	48.12	39.72	46.2433	0.000150417
'IKZF1'	-0.316433	3.47127e-06	57.18	60.28	60.32	74.68	58.38	68.94	59.26	67.3333	2.22774e-07
'PARP6'	-0.315574	0.000178056	29.39	30.22	30.83	36.61	32.99	34.04	30.1467	34.5467	1.65692e-05
'METTL23'	-0.315458	0.0104698	52.11	53.66	54.09	55.62	58.81	58.7	53.2867	57.71	0.00168583
'COX6B1'	-0.31519	3.41912e-05	834.33	750.7	744.53	859.45	882.52	897.93	776.52	879.967	2.68727e-06
'SUMF1'	-0.315113	0.030151	12.53	15.11	14.81	15.53	15.85	16.52	14.15	15.9667	0.00589979
'EDC3'	-0.314553	0.000446098	20.95	20.6	19.91	23.97	21.66	24.91	20.4867	23.5133	4.61501e-05
'LONRF1'	-0.31391	0.0125453	10.93	9.89	11.37	12.79	12.19	11.85	10.73	12.2767	0.00208524
'FEM1B'	-0.31321	2.36205e-05	16.56	16.4	17.46	19.16	18.13	20.4	16.8067	19.23	1.78001e-06
'PPFIA3'	-0.312455	0.0147248	6.96	7.89	7.09	8.6	7.89	8.55	7.31333	8.34667	0.00251178
'PRNP'	-0.311999	0.00104521	27.45	26.43	26.75	31.5	30.08	30.59	26.8767	30.7233	0.000120748
'ANXA11'	-0.311873	2.6521e-08	126.21	117.98	124.65	149.54	133.71	142.62	122.947	141.957	1.16249e-09
'STX4'	-0.311705	0.00879558	30.78	34.79	32.77	36.49	36.53	38.47	32.78	37.1633	0.001379
'SLC43A3'	-0.311359	0.00020809	34.9	35.06	34.68	41.9	35.99	41.45	34.88	39.78	1.96846e-05
'MRPL33'	-0.311354	0.0270924	205.8	204.86	225.13	226.52	261.91	220.16	211.93	236.197	0.0052
'HMOX2'	-0.31128	0.000838563	51.56	55.39	51.87	57.33	59.78	59.23	52.94	58.78	9.42321e-05
'SLC29A1'	-0.310622	1.11683e-05	85.57	80.17	79.5	98.3	89.54	93.47	81.7467	93.77	7.92e-07
'GRINA'	-0.310404	6.07928e-06	125.63	122.6	117.75	137.52	131.39	148.5	121.993	139.137	4.10045e-07
'NUP210'	-0.310297	0.00013343	43.22	46.54	46.53	56.16	43.07	56.42	45.43	51.8833	1.20311e-05
'SLC2A4RG'	-0.310136	0.00051028	34.65	38.77	36.93	40.6	41.95	43.13	36.7833	41.8933	5.38705e-05
'PXK'	-0.309557	2.21667e-08	107.7	108.13	112.81	131.35	116.99	129.3	109.547	125.88	9.55975e-10
'RNPEPL1'	-0.30951	0.0208958	6.18	5.73	5.99	6.93	6.02	7.51	5.96667	6.82	0.00380716
'NGRN'	-0.309114	0.00217408	49.19	49.09	48.59	54.89	55.74	56.46	48.9567	55.6967	0.000278352
'STOML2'	-0.309047	1.55983e-05	137.4	136.87	137.72	154.31	159.48	154.39	137.33	156.06	1.13619e-06
'ARMC10'	-0.308883	0.000984717	40.58	36.51	40.75	45.06	44.02	43.69	39.28	44.2567	0.000112994
'ACAT2'	-0.308793	0.00406688	41.4	44.5	46.96	47.21	52.24	51.43	44.2867	50.2933	0.000565062
'ELF4'	-0.308308	0.0111689	13.09	12.59	12.28	14.78	12.27	16.5	12.6533	14.5167	0.0018149
'AMACR'	-0.308045	0.0388763	7.17	6.85	7.75	9.52	7.78	8.59	7.25667	8.63	0.0080537
'SLC52A2'	-0.307481	0.00165141	44.61	49.1	44.59	49.62	50.97	56.68	46.1	52.4233	0.000202107
'ERI2'	-0.306779	0.00770202	11.92	11.94	13.04	15.07	13.1	14.34	12.3	14.17	0.00118185
'RPL36'	-0.306692	7.27153e-07	2020.16	2118.18	2070.09	2299.96	2424.52	2299.81	2069.48	2341.43	4.06463e-08
'TRIO'	-0.306522	0.00121908	31.06	35.06	34.59	42.9	31.57	41.69	33.57	38.72	0.000144425
'NIPBL'	-0.306446	0.000163946	28.89	33.16	33.05	39.58	30.52	37.94	31.7	36.0133	1.51825e-05
'CHRAC1'	-0.30644	0.000890227	31.16	36.19	36.64	39.12	39.49	39.48	34.6633	39.3633	0.000100666
'RITA1'	-0.306154	0.0461615	18.92	15.4	16.35	18.7	18.79	19.99	16.89	19.16	0.00996284
'DCTPP1'	-0.306137	0.00220039	81.71	73.54	75.93	85.46	91.04	85.75	77.06	87.4167	0.000282427
'IL10RB'	-0.305966	0.0330682	14.8	18.23	17.71	20.26	18.21	19.19	16.9133	19.22	0.00659582
'ANKRD13D'	-0.305934	0.00167617	30.42	30.98	29.91	34.49	33.73	35.55	30.4367	34.59	0.000205783
'ENDOG'	-0.305723	0.0438182	27.59	31.43	32.18	31.73	35.26	36.24	30.4	34.41	0.00932775
'GLB1'	-0.305506	2.18436e-06	65.91	68.93	69.04	80.22	72.73	78.76	67.96	77.2367	1.34998e-07
'ICAM1'	-0.305317	0.00713603	15.29	17.53	18.42	18.93	19.22	20.01	17.08	19.3867	0.00108034
'CTSF'	-0.305201	0.0222306	19.37	19.43	20.25	21.27	21.41	23.21	19.6833	21.9633	0.00408745
'KRBA1'	-0.304647	0.0152776	14.49	12.43	12.04	15.38	12.73	16.26	12.9867	14.79	0.00262592
'RPL12'	-0.304547	4.08724e-08	4742.11	4606.92	4661.99	5273.69	5367.57	5177.02	4670.34	5272.76	1.84925e-09
'GLO1'	-0.304195	1.7859e-07	155.28	150.1	162.62	180.57	172.38	178.37	156	177.107	8.9169e-09
'NSUN2'	-0.304111	4.05838e-07	67.89	70.29	69.51	81.72	75.15	79.28	69.23	78.7167	2.14613e-08
'DDIAS'	-0.303979	0.0298406	9.94	9.62	9.04	11.46	9.4	11.88	9.53333	10.9133	0.0058218
'FBXL6'	-0.303884	0.0440706	16.09	19.19	17	19.32	19.86	20.09	17.4267	19.7567	0.0094041
'MAPK3'	-0.303691	0.0215115	21.73	21.33	22.14	25.58	22.65	25.3	21.7333	24.51	0.00393246
'NGLY1'	-0.303588	6.6389e-06	63.17	66.18	68.62	75.41	74.03	75.91	65.99	75.1167	4.51626e-07
'DIXDC1'	-0.302783	0.0152776	7.64	8.05	7.99	9.79	7.8	9.73	7.89333	9.10667	0.00262507
'CNNM2'	-0.302762	0.0393551	5.29	4.58	5.05	4.98	5.44	5.98	4.97333	5.46667	0.00817057
'APPL1'	-0.302737	2.69382e-05	32.07	35.58	37.08	43.4	36.15	39.42	34.91	39.6567	2.06073e-06
'CIPC'	-0.302589	0.0134809	10.41	10.35	12.93	13.22	11.61	13.41	11.23	12.7467	0.00226499
'DPP7'	-0.302371	2.84322e-06	179.71	183.97	168.69	200.67	201.95	205.37	177.457	202.663	1.79001e-07
'TESMIN'	-0.301926	0.00912359	17.89	17.22	21.69	20.41	20.82	23.9	18.9333	21.71	0.00143527
'MRPS34'	-0.301887	0.00289662	69.8	75.07	72.23	81.57	82.12	81.64	72.3667	81.7767	0.000383684
'DNASE2'	-0.301884	0.0163123	19.89	21.74	22.03	25.59	23.83	22.69	21.22	24.0367	0.00283805
'SIN3A'	-0.301464	0.000339837	31.96	35.61	35.2	42.74	32.58	41.25	34.2567	38.8567	3.39458e-05
'C19orf53'	-0.301415	0.00677597	100.86	102.91	91.26	103.84	117.59	111.54	98.3433	110.99	0.00101453
'PLTP'	-0.301358	8.59808e-08	154.61	158.63	156.73	179.82	170.9	182.87	156.657	177.863	4.11279e-09
'KLF16'	-0.300928	0.00131295	28.01	30.47	30.55	31.37	34.03	35.32	29.6767	33.5733	0.000157146
'MOGS'	-0.300833	4.40652e-06	62.03	62.91	61.8	71.78	66.41	72.62	62.2467	70.27	2.893e-07
'SOX12'	-0.300621	7.09849e-05	28.39	28.21	26.73	31.05	30.93	32.48	27.7767	31.4867	6.03613e-06
'ATP6V0E1'	-0.300392	0.00177008	72.72	61.7	66.35	76.35	74.05	76.93	66.9233	75.7767	0.000219926
'SCARB1'	-0.300245	4.31139e-05	51.41	50.5	51.52	58.86	50.91	61.96	51.1433	57.2433	3.45033e-06
'ARL6IP6'	-0.300239	0.00288706	20.86	21.71	21.22	23.92	25.33	22.88	21.2633	24.0433	0.000382051
'ALKBH5'	-0.300116	0.0020045	22	23.59	21.66	24.64	24.21	27.35	22.4167	25.4	0.000253296
'RHOC'	-0.300073	0.00289662	67.66	70.02	63.9	75.32	77.24	74.97	67.1933	75.8433	0.000383688
'ZBTB5'	-0.299987	0.0066884	12.67	11.73	12.02	15.22	11.99	14.05	12.14	13.7533	0.000999697
'SPATC1L'	-0.299841	0.00919871	44.09	45.75	47.34	50.09	51.58	53.5	45.7267	51.7233	0.00144988
'SERPINB1'	-0.299635	9.70491e-10	361.34	373.03	376.33	417.86	416.89	423.81	370.233	419.52	3.50652e-11
'DCAF12'	-0.299559	1.27224e-05	40.8	42.84	41.64	47.07	46.41	48.35	41.76	47.2767	9.12827e-07
'SLC25A43'	-0.29942	0.00874199	18.37	17.72	18.34	21.24	19.76	21.69	18.1433	20.8967	0.00136948
'PNRC1'	-0.299376	7.79137e-05	61.62	65.22	70.45	74.3	73.6	75.11	65.7633	74.3367	6.69032e-06
'CDKN1B'	-0.299287	0.00243594	28.24	26.83	29.75	33.92	31.46	30.6	28.2733	31.9933	0.000317194
'SNX1'	-0.299063	3.06901e-06	22.15	23.99	23.06	27.7	24.54	26.22	23.0667	26.1533	1.94595e-07
'RRAGC'	-0.298673	0.0143242	14.62	15.14	14.42	16.77	16.38	16.83	14.7267	16.66	0.0024315
'DDX31'	-0.298593	0.00136185	16.38	17.97	18.61	20.7	19.61	19.87	17.6533	20.06	0.000163349
'RTL10'	-0.298424	1.084e-05	25.36	25.03	25.79	30.32	26.15	29.89	25.3933	28.7867	7.6385e-07
'MEF2A'	-0.298337	0.000160587	20.22	22.87	21.82	27.98	25.64	26.15	21.6367	26.59	1.482e-05
'GFUS'	-0.297826	0.000291943	92.15	95.27	86.17	105.08	101.46	102.19	91.1967	102.91	2.86472e-05
'CSTB'	-0.297219	0.00317368	169.83	188.59	181.48	199.84	204.2	201.72	179.967	201.92	0.00042548
'GLS'	-0.296591	3.48791e-06	69.94	72.29	75.02	84.27	84.25	78.5	72.4167	82.34	2.24514e-07
'DHRS7'	-0.296487	2.99847e-05	84.96	82.6	86.8	93.96	90.69	98.64	84.7867	94.43	2.32073e-06
'RNF135'	-0.296412	0.0025918	34.19	33.65	35.76	37.6	37.71	37.93	34.5333	37.7467	0.000339818
'YIF1A'	-0.296317	0.0105224	71.46	64.49	62.65	69.28	75.34	78.75	66.2	74.4567	0.00169633
'ZNF395'	-0.2963	1.45655e-05	29.04	29.67	29.28	34.14	31.2	34.17	29.33	33.17	1.05629e-06
'LMAN2'	-0.296257	8.24944e-06	163.13	153.11	155.58	177.1	176.77	178.61	157.273	177.493	5.67539e-07
'GRPEL1'	-0.295914	0.00226144	26	26.31	25.84	28.61	29.97	29.58	26.05	29.3867	0.000291424
'PIGV'	-0.295488	0.0446516	5.83	5.97	5.52	6.99	6.21	6.48	5.77333	6.56	0.00955101
'TET2'	-0.295419	0.036734	7.3	8.53	7.5	10.71	6.62	9.31	7.77667	8.88	0.0075256
'IRF1'	-0.295057	0.00256383	28.77	25.4	27.19	31.65	31.48	30.68	27.12	31.27	0.000335328
'MAP3K20'	-0.294896	0.00125362	24.74	26.54	29.53	32.5	25.48	31.03	26.9367	29.67	0.000148838
'RAD1'	-0.294523	0.00897725	12.25	10.88	12.73	13.92	13.63	12.9	11.9533	13.4833	0.00141037
'SSR4'	-0.294412	8.99024e-05	630.25	604.05	585.05	656.65	706.44	676.13	606.45	679.74	7.81785e-06
'LIMS1'	-0.294364	0.000379678	26.87	26.53	30.36	34.76	29.38	31.74	27.92	31.96	3.85233e-05
'BSPRY'	-0.294245	0.000765574	34.97	34.37	36.44	39.98	37.88	41.4	35.26	39.7533	8.46114e-05
'RHOG'	-0.293715	0.000139217	134.04	126.01	120.79	143.5	138.64	146.86	126.947	143	1.26155e-05
'SF3B6'	-0.293434	0.000745617	271.82	255.91	251.61	286.32	299.56	287.39	259.78	291.09	8.19213e-05
'HMG20A'	-0.29332	0.000979004	31.51	33.49	37	44.48	32.46	38.39	34	38.4433	0.000112213
'CLCN7'	-0.292949	8.9131e-06	65.25	64.66	66.61	71.8	69.17	80.31	65.5067	73.76	6.18346e-07
'PDCD6'	-0.29283	0.000178199	135.91	145.27	141.51	152.14	158.8	164.11	140.897	158.35	1.65939e-05
'MYL12A'	-0.292648	0.000743316	146.27	131.41	130.7	155.25	149.75	154.54	136.127	153.18	8.15556e-05
'DOK2'	-0.292648	0.0253565	27.76	24.19	25.17	27.35	29.26	30.43	25.7067	29.0133	0.00478425
'KDM4B'	-0.292444	1.06175e-05	43.42	50.24	42.49	52.04	44.53	52.98	45.3833	49.85	7.44767e-07
'SLC39A4'	-0.291852	0.0173731	114.53	124.06	124.63	125.38	148.21	130.19	121.073	134.593	0.00306164
'MAST3'	-0.291506	0.0353346	5.69	5.57	5.42	6.27	5.56	7.02	5.56	6.28333	0.00714084
'KBTBD11'	-0.291334	0.000247023	15.19	15.98	16.67	18.78	16.26	18.99	15.9467	18.01	2.38431e-05
'ARHGAP17'	-0.291155	0.00028734	34.37	37.17	34.25	42.19	36.3	41.63	35.2633	40.04	2.81218e-05
'SIGMAR1'	-0.290795	3.72403e-05	101.7	109.54	101.11	118.57	109.56	122.71	104.117	116.947	2.95159e-06
'EHBP1L1'	-0.290526	0.000610673	18.19	20.01	19.43	23.21	18.94	21.54	19.21	21.23	6.59975e-05
'PNPLA2'	-0.290112	0.000525431	48.57	53.93	53.04	55.01	58.31	61.35	51.8467	58.2233	5.56387e-05
'ARHGAP30'	-0.289767	2.69966e-05	31.89	32.88	32.73	38.09	34.13	37.31	32.5	36.51	2.06693e-06
'STAT6'	-0.289546	9.00306e-07	71.25	72.53	72.87	85.82	74.47	83.8	72.2167	81.3633	5.10763e-08
'ALAS1'	-0.289436	4.47893e-05	62.25	62.64	62.06	74.1	66.96	69.9	62.3167	70.32	3.62178e-06
'MTRNR2L9'	-0.289365	5.89968e-05	904.64	1032.31	989.32	1136.95	1076.69	1045.18	975.423	1086.27	4.90693e-06
'PPARA'	-0.288959	0.042392	4.64	5.59	5.27	6.64	4.23	5.21	5.16667	5.36	0.00896158
'LTBR'	-0.288817	0.00862797	25.32	23.46	24.55	27.57	26.4	28.1	24.4433	27.3567	0.00134663
'PRR13'	-0.28875	1.94912e-06	298.01	289.52	306.31	332.03	329.68	341.7	297.947	334.47	1.19334e-07
'BAG1'	-0.288668	0.00140882	21.42	22.3	20.97	24.03	24.69	23.92	21.5633	24.2133	0.000170134
'ICE1'	-0.28796	0.000895438	24.33	27.22	26.54	33.06	24.63	30.22	26.03	29.3033	0.00010137
'SNX14'	-0.287712	5.95639e-05	42.67	42.24	43.79	51.41	44.96	47.72	42.9	48.03	4.95793e-06
'LEO1'	-0.287355	0.00354089	29.8	32.2	30.36	34.36	34.5	34.66	30.7867	34.5067	0.000480391
'RPL35A'	-0.287185	1.4657e-05	995.28	942.29	974.26	1070.12	1138.67	1052.34	970.61	1087.04	1.0648e-06
'TOMM7'	-0.287016	0.000443471	1231.6	1268.65	1172.32	1323.25	1431.26	1306.86	1224.19	1353.79	4.57929e-05
'COMMD8'	-0.286804	0.0194505	46.51	48.84	54.99	49.93	60.34	57.91	50.1133	56.06	0.00349391
'SIL1'	-0.286022	0.00553329	37.51	34.5	34.41	40.51	39.72	39.14	35.4733	39.79	0.000804675
'ARPC2'	-0.285947	4.22806e-07	262.12	257.55	268.81	303.29	293.95	291.13	262.827	296.123	2.244e-08
'EAF2'	-0.285712	0.000468908	133.65	123.84	134.84	149.5	139.74	151.22	130.777	146.82	4.88408e-05
'PMS1'	-0.285645	0.000524362	29.13	31.07	31.82	34.97	34.47	34.83	30.6733	34.7567	5.54918e-05
'DHRS3'	-0.285488	0.00688554	53.46	51.7	45.41	53.06	57.59	51.82	50.19	54.1567	0.00103579
'NDUFS6'	-0.285403	0.00500991	255.71	250.3	270.36	286.36	299.17	276.15	258.79	287.227	0.000717637
'JRKL'	-0.285271	0.0418219	8.53	9.84	9.68	10.72	10.17	10.36	9.35	10.4167	0.0088169
'QPCTL'	-0.285007	0.0139617	23.73	23.51	22.63	26.68	26.18	25.77	23.29	26.21	0.00236009
'P4HA2'	-0.284858	0.0417348	7.02	6.44	6.77	7.5	7.1	8.04	6.74333	7.54667	0.00879587
'GCA'	-0.283939	0.00162399	40.05	38.72	41.93	46.69	44.06	46.74	40.2333	45.83	0.000198543
'MTRR'	-0.283727	0.00387303	18.91	18.33	19.28	21.13	20.35	21.55	18.84	21.01	0.000533653
'NPTN'	-0.283126	0.00440931	39.1	34.8	35.97	41.13	38.69	42.44	36.6233	40.7533	0.000621098
'NOG'	-0.28297	0.0385842	18.88	23	22.77	22.93	23.2	26.11	21.55	24.08	0.00799071
'AXIN1'	-0.282856	0.00234652	25.54	24.74	23.46	27.07	26.23	31.1	24.58	28.1333	0.000303894
'METTL5'	-0.282819	0.00118421	150.41	145.96	151.65	165.43	169.98	160.52	149.34	165.31	0.000139609
'PHF7'	-0.2828	0.0172418	19.33	21.58	22.47	25.7	21.84	25.18	21.1267	24.24	0.00303408
'COLGALT1'	-0.282298	1.05892e-06	87.67	88.11	90.2	100.72	92.42	103.62	88.66	98.92	6.12299e-08
'CCND2'	-0.282128	0.000188701	18.93	18.69	19.14	21.86	19.33	22.42	18.92	21.2033	1.77172e-05
'PANK1'	-0.281924	0.0101531	11.99	12.68	11.6	14.09	11.76	13.84	12.09	13.23	0.00162702
'MTX2'	-0.281298	0.00844509	54.12	62.12	62.1	68.45	67.69	60.67	59.4467	65.6033	0.00131213
'SLTM'	-0.280992	1.93224e-05	73.42	72.88	74.37	81.28	85.44	80.97	73.5567	82.5633	1.43349e-06
'ZBTB44'	-0.279634	5.46372e-05	27.27	28.62	30.02	34.64	28.57	31.87	28.6367	31.6933	4.50577e-06
'IRF2BP2'	-0.279201	2.08765e-08	98.69	99.78	101.66	113.32	107.74	113.9	100.043	111.653	8.94977e-10
'PPT1'	-0.279041	1.53088e-06	162.83	156.87	162.01	178.26	176.32	182.34	160.57	178.973	9.18608e-08
'EID1'	-0.278735	4.32002e-05	142.58	138.5	143	155.69	162.57	154.27	141.36	157.51	3.46001e-06
'PDXDC1'	-0.278295	1.22786e-05	62.39	64.59	63.37	74.14	63.03	73.75	63.45	70.3067	8.75464e-07
'EIF3K'	-0.278262	0.000114965	544.36	516.46	512.57	577.26	601.72	565.69	524.463	581.557	1.01891e-05
'TRAF7'	-0.278159	2.74521e-05	57.93	59.6	56.02	65.98	59.93	67.97	57.85	64.6267	2.10709e-06
'OXCT1'	-0.277819	0.000226613	33.66	34.14	35.92	40.02	36.96	38.77	34.5733	38.5833	2.16138e-05
'TRIM4'	-0.277606	0.0329712	10.16	11.62	11.84	12.86	12.14	12.47	11.2067	12.49	0.00657012
'TXNDC12'	-0.277431	0.000773562	94.73	84.99	95.66	106.84	97.23	102.87	91.7933	102.313	8.56369e-05
'NPRL3'	-0.277262	0.0112764	15.99	16.92	17.44	19.66	16.69	19.8	16.7833	18.7167	0.00183536
'PDCD7'	-0.27718	0.00317297	26.58	24.67	26.21	29.3	27.82	29.28	25.82	28.8	0.000424977
'SPSB3'	-0.276984	0.048682	24.96	26.08	22.44	28.27	26.78	26.82	24.4933	27.29	0.0106256
'SIGIRR'	-0.276722	0.00440605	60.7	68.03	58.17	65.75	70.13	71.73	62.3	69.2033	0.000620104
'MACROH2A1'	-0.276675	5.65438e-08	665.13	694.77	713.93	785.84	735.16	764.35	691.277	761.783	2.63813e-09
'USP8'	-0.276663	0.000962002	20.2	20.5	21.04	25.06	21.31	22.77	20.58	23.0467	0.000109894
'TXN'	-0.276132	0.000633285	368.89	362.09	370.02	391.64	430.79	396.74	367	406.39	6.86091e-05
'SQLE'	-0.275504	7.75958e-06	75.99	74.03	76.84	84.11	82.32	84.26	75.62	83.5633	5.32345e-07
'CYHR1'	-0.274498	0.00628368	48.57	46.29	46.67	50.89	56.74	55.67	47.1767	54.4333	0.00093235
'FERMT3'	-0.274217	2.72075e-05	86.04	88.6	84.69	95.54	91.96	101.08	86.4433	96.1933	2.08483e-06
'ING5'	-0.274148	0.00292543	24.97	25.2	27.42	28.28	28.42	28.91	25.8633	28.5367	0.000388256
'MED10'	-0.274083	0.0141458	60.16	59.69	55.15	63.41	64.12	66.76	58.3333	64.7633	0.0023973
'NENF'	-0.273402	0.036296	53.44	51.42	53.67	58.92	59.65	57.06	52.8433	58.5433	0.00740295
'ETFA'	-0.27256	0.000448078	69.6	65.7	71.32	77.72	77.71	73.87	68.8733	76.4333	4.64124e-05
'APH1B'	-0.272353	0.0458535	9.28	9.46	8.66	10.13	9.84	9.15	9.13333	9.70667	0.00987284
'LAMTOR2'	-0.2722	0.0152776	123.09	129.26	123.66	141.49	136.06	138.2	125.337	138.583	0.00262685
'LPCAT2'	-0.272026	2.10491e-06	59	59.18	60.89	69.47	64.93	72.82	59.69	69.0733	1.29413e-07
'FCGRT'	-0.271914	6.86308e-05	273.93	262.89	258.93	285.71	301.23	293.88	265.25	293.607	5.80512e-06
'REEP4'	-0.27185	0.00414221	47.45	49.04	49.72	52.32	54.56	54.91	48.7367	53.93	0.000577123
'CSNK1G2'	-0.271788	0.000131456	46.68	47.8	46.94	53.57	49.76	54.23	47.14	52.52	1.18109e-05
'CDIPT'	-0.271689	0.0454942	24.05	24.26	22.98	24.4	24.76	29.89	23.7633	26.35	0.00978672
'RPS8'	-0.271642	5.27307e-06	7334.16	7194.54	7212.63	7857.45	8289.09	7878.87	7247.11	8008.47	3.49914e-07
'TMIE'	-0.271618	0.0427377	15.67	16.29	14.65	17.17	16.65	18.58	15.5367	17.4667	0.00905386
'QSOX2'	-0.27159	0.00104521	20.96	22.34	22.23	25.92	22.04	24.93	21.8433	24.2967	0.000120807
'CRTC3'	-0.271384	0.014995	9.83	10.43	10.27	11.64	9.97	12.34	10.1767	11.3167	0.00256941
'DIPK2A'	-0.270474	0.0356651	14.82	12.05	12.57	15.84	14.17	13.99	13.1467	14.6667	0.00724197
'DDOST'	-0.270204	2.09296e-07	410.52	404.2	392.34	458.32	429.78	451.17	402.353	446.423	1.06947e-08
'SLC39A11'	-0.269952	0.00763309	24.64	26.38	25.36	26.74	27.06	27.54	25.46	27.1133	0.00116833
'JMJD8'	-0.269764	0.0241486	27.82	28.25	25.32	28.65	30.04	30.89	27.13	29.86	0.0045207
'SAPCD2'	-0.269601	0.0396347	8.84	9.23	9.9	10.74	9.83	10.39	9.32333	10.32	0.00824133
'ACTN1'	-0.269597	6.27777e-05	103.31	110.92	105.73	125.14	104.11	126.14	106.653	118.463	5.24557e-06
'TMEM258'	-0.269595	0.0162658	238.88	220.72	197.68	231.04	247.64	244.92	219.093	241.2	0.00282684
'MGAT4B'	-0.269194	0.00308397	42.11	38.53	41.85	43.41	46.45	45.26	40.83	45.04	0.000411671
'NOD1'	-0.268994	0.00195528	22.01	22.65	20.72	24.86	23.1	24.67	21.7933	24.21	0.000246323
'RGP1'	-0.268937	0.0293167	8.63	9.77	9.34	11.64	8.3	10.94	9.24667	10.2933	0.00570643
'PSD3'	-0.268918	0.0203929	4.58	5	5.01	6.3	4.51	5.92	4.86333	5.57667	0.00370442
'CMBL'	-0.268866	0.00576445	16.67	17.4	17.76	18.58	18.61	20.26	17.2767	19.15	0.00084532
'CYRIB'	-0.268252	1.42544e-06	128.9	128.64	133.54	147.89	143.04	146.35	130.36	145.76	8.46192e-08
'MFSD1'	-0.267918	5.7096e-06	123.45	126.71	131.18	140.17	137.67	144.21	127.113	140.683	3.82179e-07
'NOL6'	-0.267465	0.000473844	23.05	23.67	23.36	27.01	23.98	26.87	23.36	25.9533	4.94158e-05
'DNAJC12'	-0.267288	0.00582388	83.47	83.94	94.14	94.75	99.28	97.33	87.1833	97.12	0.000855156
'RAC3'	-0.267283	0.000859178	114.71	119.87	120.39	131.34	127.13	133.63	118.323	130.7	9.68243e-05
'RPL29'	-0.26727	3.48791e-06	4084.77	3993.3	3919.89	4271	4452.11	4500.64	3999.32	4407.92	2.2436e-07
'RPL32'	-0.267255	4.69908e-05	905.25	869.62	896.12	952.37	1031.65	963.09	890.33	982.37	3.82392e-06
'EFL1'	-0.267126	0.0125431	14.83	17.25	17.01	19.42	17.77	17.36	16.3633	18.1833	0.00208304
'CCT5'	-0.267122	2.05203e-07	222.34	225.87	230.36	253.65	250.01	247.2	226.19	250.287	1.03951e-08
'BBS2'	-0.267022	0.0345438	13.71	15.15	15.32	17.16	15.5	16.4	14.7267	16.3533	0.00695222
'PAPSS2'	-0.266413	0.00799037	16.5	16	16.49	18.95	17.25	18.07	16.33	18.09	0.00123276
'ARRDC2'	-0.266161	0.0110024	21.46	22.47	23.01	25.28	23.97	24.74	22.3133	24.6633	0.00178571
'ENTPD6'	-0.266116	0.000948282	46.39	43.59	43.23	51.65	45.12	50.49	44.4033	49.0867	0.000107961
'UQCRC2'	-0.265289	1.42213e-06	169.52	177.91	178.67	198.68	186.45	196.27	175.367	193.8	8.4331e-08
'FLNA'	-0.265082	0.00297632	59.14	68.35	65.84	77.13	58.52	78.74	64.4433	71.4633	0.000395773
'RPL37A'	-0.265078	0.000199784	429.4	405.81	393.75	442.35	474.52	440.45	409.653	452.44	1.88597e-05
'LPCAT1'	-0.264535	0.000123808	41.32	45.11	45.67	48.8	46.67	50.13	44.0333	48.5333	1.10682e-05
'COMMD6'	-0.264142	0.03436	33.64	36.09	35.96	38.22	42.32	35.78	35.23	38.7733	0.00690419
'EIF4EBP1'	-0.264075	0.00257721	223.47	218.51	231.66	231.79	259.52	248.95	224.547	246.753	0.00033741
'GOLGA8N'	-0.263676	0.000365437	38.42	41.53	38.76	48.29	39.34	43.76	39.57	43.7967	3.68908e-05
'SMAP2'	-0.262863	0.00392569	28.97	31.73	31.43	34.65	30.51	36.77	30.71	33.9767	0.000543178
'ZNF581'	-0.262824	0.00917916	71.35	70.54	65.95	74.47	76.62	77.93	69.28	76.34	0.00144562
'MIA2'	-0.262783	0.0141093	16.74	18.43	17.79	20.2	19.06	19.39	17.6533	19.55	0.0023886
'ARMH1'	-0.262429	1.6991e-05	186.6	185.56	183.64	201.3	203.4	205.76	185.267	203.487	1.24854e-06
'PHYKPL'	-0.262272	0.0219928	16.8	17.14	17.76	20.86	17.35	21.64	17.2333	19.95	0.0040395
'LIPA'	-0.262244	0.00616979	35.21	33.18	33.57	37.64	38.65	36.28	33.9867	37.5233	0.000911491
'OLA1'	-0.262235	1.88207e-07	119.55	121.74	127.65	140.33	129.66	137.25	122.98	135.747	9.44539e-09
'SDHD'	-0.26215	0.00197245	103.06	96.52	102.09	109.6	113.7	108.83	100.557	110.71	0.000248866
'RPS12'	-0.262111	4.5161e-05	9490.55	9541.39	9486.19	10164.7	10847.8	10115.5	9506.04	10376	3.65763e-06
'DEF6'	-0.262087	0.0062543	34	35.82	33.1	36.94	37.76	38.76	34.3067	37.82	0.000927268
'VGLL4'	-0.261635	0.000565569	35.7	36.41	37.4	40.52	41.5	38.96	36.5033	40.3267	6.05059e-05
'BMI1'	-0.261599	0.0339354	16.52	15.55	19.55	21.22	16.81	18.98	17.2067	19.0033	0.00680363
'CAMLG'	-0.261563	0.0039833	45.21	44.63	45.6	50.28	51.44	47.43	45.1467	49.7167	0.000551659
'GPX1'	-0.26152	0.000117672	732.98	693.46	686.33	760.6	796.95	763.84	704.257	773.797	1.04517e-05
'PHKA1'	-0.260789	0.00752621	12.1	12.77	11.92	14.36	11.95	14.25	12.2633	13.52	0.00114811
'ADCY3'	-0.260763	0.000259972	57.72	54.85	52.96	64.6	56.29	61.97	55.1767	60.9533	2.51764e-05
'OS9'	-0.26075	1.12156e-06	196.86	210.1	198.04	226.82	211.87	225.77	201.667	221.487	6.53559e-08
'PSMA4'	-0.2606	0.00014913	148.36	147.34	156.72	167.87	171.91	160.87	150.807	166.883	1.36573e-05
'HSPB1'	-0.260196	0.00538341	326.94	337.37	348.98	326.99	381.26	401.94	337.763	370.063	0.000780114
'DCLRE1C'	-0.259603	0.0197139	13.26	14.52	14.9	16.43	13.92	14.02	14.2267	14.79	0.00355677
'ZNF692'	-0.259494	0.00763309	41.31	40.45	38.57	44.04	43.39	45.05	40.11	44.16	0.00116806
'BRIX1'	-0.25933	0.00173829	80.78	79.69	78.52	87.21	89.42	86.08	79.6633	87.57	0.000215307
'STUB1'	-0.258663	0.0123773	50.99	53.44	49.22	57.96	54.12	56.75	51.2167	56.2767	0.00204937
'RAB7A'	-0.258523	5.04729e-06	168.6	181.8	186.67	203.04	185.31	202.62	179.023	196.99	3.33312e-07
'RTCA'	-0.2582	0.0176893	22.69	23.13	22.58	24.08	24.79	26.38	22.8	25.0833	0.00313326
'DOP1B'	-0.257736	0.0296833	10.83	12.57	13	14.91	10.86	14.69	12.1333	13.4867	0.00578541
'HPRT1'	-0.257296	0.00140106	120.72	112.33	121.36	129.78	132.75	126.34	118.137	129.623	0.000169041
'ORAI1'	-0.25725	0.036296	31.86	31.25	30.55	35.83	32.84	34.29	31.22	34.32	0.00740734
'CCNB2'	-0.256683	0.00195357	81.06	74.84	79.58	89.43	81.94	87.4	78.4933	86.2567	0.000245858
'ARL6IP1'	-0.256473	7.26288e-05	94.83	94.66	99.32	107.02	105.11	104.97	96.27	105.7	6.1899e-06
'UBAP1'	-0.255992	0.00586622	29.28	27.61	29.78	33.15	30.88	31.61	28.89	31.88	0.000862126
'CHKA'	-0.255768	0.0331311	19.56	16.8	17.88	21.56	17.57	21.88	18.08	20.3367	0.00661262
'RLF'	-0.255683	0.00900924	13.09	13.54	14.21	16.52	12.92	15.45	13.6133	14.9633	0.00141597
'TBC1D10B'	-0.255498	0.0016962	30.91	32.54	30.73	36.78	31.54	34.94	31.3933	34.42	0.000208569
'FAM117A'	-0.255183	0.036296	21.58	19.67	19.97	22.21	22.07	22.91	20.4067	22.3967	0.00740401
'TMBIM1'	-0.255002	0.0270742	22.27	24.07	22.25	24.59	25.09	25.42	22.8633	25.0333	0.00519013
'ZDHHC2'	-0.254976	0.00787147	19	20.51	21.89	25.43	21.99	22.51	20.4667	23.31	0.00121189
'KDM3A'	-0.25497	1.24444e-05	70.87	72.7	74.39	84.13	76.45	82.19	72.6533	80.9233	8.89687e-07
'WDFY4'	-0.254797	0.0307778	15.72	16.33	16.47	20.66	15.99	21.43	16.1733	19.36	0.00604612
'NEU1'	-0.254717	0.00816935	20.85	20.19	21.91	23.52	22.72	22.88	20.9833	23.04	0.00126457
'MAF1'	-0.254551	0.000331561	146.28	146.54	144.57	154.32	163.66	161.18	145.797	159.72	3.30455e-05
'BTK'	-0.254384	3.47127e-06	136.45	141.41	146.24	162.07	147.97	155.55	141.367	155.197	2.22619e-07
'KDM6B'	-0.254334	0.032007	7.68	8.78	8.99	10.2	7.97	9.86	8.48333	9.34333	0.00634718
'DOK1'	-0.254171	0.000376429	91.86	94.64	94.69	101.24	103.44	102.15	93.73	102.277	3.81213e-05
'PAGR1'	-0.254093	0.00513174	19.56	19.98	20.89	22.66	21.89	21.73	20.1433	22.0933	0.000739034
'POLR1D'	-0.253988	0.00413624	109.35	115.6	113.4	112.74	122.98	118.6	112.783	118.107	0.000575761
'MRPL23'	-0.253943	0.0230356	170.09	173.24	188.6	174.33	205.21	202.66	177.31	194.067	0.0042606
'RHOF'	-0.253815	0.00154537	49.31	50.86	49.98	57.75	49.46	57.73	50.05	54.98	0.00018794
'ABHD15'	-0.253587	0.0281586	14.14	14.89	14.49	15.74	14.66	17.35	14.5067	15.9167	0.00543222
'HSPD1'	-0.253555	4.91654e-08	955.49	962.3	999.68	1074.2	1052.37	1070.6	972.49	1065.72	2.25917e-09
'ANP32A'	-0.25311	2.8571e-06	216.92	212.34	216.24	239.67	232.9	234.92	215.167	235.83	1.80059e-07
'FBRS'	-0.253101	0.0051623	25.27	26.2	23.51	28.92	23.95	29.55	24.9933	27.4733	0.000744098
'DARS2'	-0.252639	0.00263181	29.16	29.17	29.41	34.71	30.01	31.8	29.2467	32.1733	0.000345402
'NCSTN'	-0.252508	7.62425e-05	78.05	76.42	76.06	86.33	79.95	86.28	76.8433	84.1867	6.51745e-06
'FARSA'	-0.252309	8.80059e-06	195.18	204.45	196.45	220.53	212.03	220.19	198.693	217.583	6.09975e-07
'JTB'	-0.252304	0.00431137	103.73	117.67	114.87	115.96	124.79	126.54	112.09	122.43	0.000605396
'TNK2'	-0.25154	0.00720399	20.27	22.41	21.7	22.41	23.7	24.68	21.46	23.5967	0.00109248
'EBP'	-0.251095	0.0355963	81.14	79.21	85.26	80.17	98.03	89.33	81.87	89.1767	0.00721886
'TONSL'	-0.25097	8.96555e-05	47.86	49.9	48.3	55.89	56.78	59.75	48.6867	57.4733	7.79063e-06
'GPN3'	-0.250898	0.0033998	67.53	72.92	72.21	77.83	76.32	78.16	70.8867	77.4367	0.000459722
'POLI'	-0.250761	0.0391068	10.56	9.99	12.88	12.93	12.88	12.34	11.1433	12.7167	0.0081165
'RCN2'	-0.250748	0.0103417	13.03	12.78	14.43	14.08	15.08	14.84	13.4133	14.6667	0.00166021
'FCGR1A'	-0.250655	0.0356398	48.58	48.1	44.15	48.88	53.23	51.83	46.9433	51.3133	0.00723455
'SLC25A10'	-0.250625	0.0112998	42.73	42.44	41.65	43.53	46.5	48.67	42.2733	46.2333	0.0018408
'PPME1'	-0.250459	0.0111694	28.03	28.88	27.08	31.45	28.55	31.53	27.9967	30.51	0.00181568
'RPL27A'	-0.250264	1.41284e-05	496.6	489.02	496.53	538.9	555.8	525.99	494.05	540.23	1.02187e-06
'RPLP2'	-0.25026	6.903e-05	8471.36	8685.24	8411.86	9134.33	9525	8973.84	8522.82	9211.06	5.85218e-06
'SLC35C2'	-0.250163	0.00254647	41.74	39.28	39.17	43.96	42.93	45.31	40.0633	44.0667	0.000332731
'PIGT'	-0.250155	2.57945e-05	120.76	119.5	124.21	135.4	128	134.81	121.49	132.737	1.96165e-06
'RPS18'	-0.250047	2.06063e-05	17769.9	17703.8	17622.9	18970.5	19764.6	18855.8	17698.9	19197	1.54197e-06
'PSMD14'	-0.249488	0.000412268	135.14	140.68	140.95	150.2	155.02	149.58	138.923	151.6	4.23063e-05
'DERL1'	-0.24939	0.000180384	54.78	56.87	56.71	61.05	59.96	62.96	56.12	61.3233	1.68169e-05
'SUMF2'	-0.248937	5.34334e-06	276.27	279.99	270.83	301.39	295.19	300.42	275.697	299	3.5492e-07
'UNC45A'	-0.248583	0.00026279	48.88	52.49	52.03	56.5	54.52	56.64	51.1333	55.8867	2.5483e-05
'TRIQK'	-0.248547	0.0262942	15.38	15.06	14.52	17.09	16.31	15.78	14.9867	16.3933	0.00500167
'TSPO'	-0.248497	0.00499571	245.35	230.33	228.97	242.65	265.98	258.09	234.883	255.573	0.000715277
'MAN2B2'	-0.248427	0.00383339	17.85	19.62	19.66	21.63	18.95	21.92	19.0433	20.8333	0.000527208
'TRAPPC6A'	-0.247919	0.0125908	137.13	133.96	136.22	149	150.54	144.94	135.77	148.16	0.00209685
'SLC25A1'	-0.247425	0.00220753	85.92	92.97	84.7	95.47	94.29	97.67	87.8633	95.81	0.000283485
'ZC3H15'	-0.247201	0.000507933	156.71	153.25	160.81	171.22	177.98	163.88	156.923	171.027	5.35575e-05
'RRN3'	-0.247122	0.00304277	24.76	25.35	26.68	28.97	27.07	27.81	25.5967	27.95	0.00040539
'ZBTB4'	-0.246887	0.0480558	7	8.13	7.4	8.84	7.6	8.26	7.51	8.23333	0.0104523
'ERICH1'	-0.246803	0.0030567	35.15	34.22	36.31	36.13	36.06	40.65	35.2267	37.6133	0.000407442
'DESI1'	-0.24674	0.00249138	34.02	34.56	33.76	36.72	33.73	40.28	34.1133	36.91	0.000324733
'TRIM41'	-0.246646	0.00766864	24.03	25.24	22.41	27.09	25.25	26.41	23.8933	26.25	0.00117619
'ZNF467'	-0.246286	0.0161791	34.74	37.16	36.86	38.31	39.44	40.78	36.2533	39.51	0.00280658
'LTBP4'	-0.246236	0.0243627	10.45	11.02	11.21	11.95	11.07	12.81	10.8933	11.9433	0.00456703
'WDR75'	-0.24578	0.000383173	67.32	70.59	70.17	80.94	72.45	72.94	69.36	75.4433	3.89394e-05
'KCNN4'	-0.24565	0.0098242	38.01	37.37	38.82	41.91	40.55	40.76	38.0667	41.0733	0.0015636
'ELOVL1'	-0.245231	0.00375431	82.91	82.16	78.91	90.29	86.43	85.16	81.3267	87.2933	0.000514164
'PHKA2'	-0.244563	0.000763707	31.03	35.14	35.12	38.76	34.34	37.68	33.7633	36.9267	8.41682e-05
'GGA2'	-0.244407	8.74467e-05	59.36	57.93	56.76	65.79	58.36	65.94	58.0167	63.3633	7.59208e-06
'RPL38'	-0.244366	9.86627e-05	1076.38	1088.91	1119.47	1172.3	1238.22	1158.07	1094.92	1189.53	8.64296e-06
'RPL34'	-0.244341	0.000523024	3068.22	3040.4	3120.41	3228.54	3524.56	3248.09	3076.34	3333.73	5.53166e-05
'PARL'	-0.244239	0.0153884	68.92	65.71	69.74	69.24	75.54	75.91	68.1233	73.5633	0.0026504
'RPL10A'	-0.244086	6.82442e-05	3414.81	3258.21	3323.83	3537.84	3709.18	3589.09	3332.28	3612.04	5.76804e-06
'RPL41'	-0.243783	0.000775829	8332.45	7729.95	7657.97	8332.18	8973.07	8305.87	7906.79	8537.04	8.59377e-05
'SYNGR2'	-0.243749	0.000987915	145.09	142.11	141.41	150.74	158.9	157.11	142.87	155.583	0.000113424
'CDC42SE2'	-0.243711	0.00372537	32.68	31.31	33.96	38.74	33.23	34.27	32.65	35.4133	0.000509245
'RGS19'	-0.243188	0.0132468	66.73	71.53	67.85	68.35	76.58	78.64	68.7033	74.5233	0.00221885
'ACAT1'	-0.242972	0.00130896	110.75	115.81	126.62	132.13	127.29	125.1	117.727	128.173	0.000156417
'ZNF646'	-0.242475	0.0289521	11.66	13.35	13.1	14.65	11.64	15.31	12.7033	13.8667	0.00561131
'SIRT7'	-0.242297	0.0268777	32.03	32.84	33.11	33.47	36.4	37.35	32.66	35.74	0.00514027
'SPINT2'	-0.241275	0.000483386	190.67	188.65	194.48	200.2	213.82	209.11	191.267	207.71	5.0566e-05
'CLEC11A'	-0.241092	0.00901232	638.92	775.27	732.72	694.17	814.24	816.36	715.637	774.923	0.00141703
'WDR70'	-0.241065	0.0115813	38.94	38.73	36.62	38.87	40.26	42.01	38.0967	40.38	0.00189677
'CWC22'	-0.240938	0.00102599	45.75	44.29	47.11	52.32	46.62	50.58	45.7167	49.84	0.000118388
'TICRR'	-0.240697	0.0182697	15.11	17.32	16.88	19.7	15.07	19.01	16.4367	17.9267	0.00325131
'BST2'	-0.240624	0.00217408	218.29	215.4	199.55	229.29	230.49	226.75	211.08	228.843	0.000278311
'NPIPB4'	-0.240527	0.00171179	38.01	34.63	36.29	40.78	37.93	40.16	36.31	39.6233	0.000211035
'ZNF696'	-0.240323	0.046096	9.06	10.04	10.34	11.09	9.85	11.07	9.81333	10.67	0.00994576
'LGALS9'	-0.240146	2.94013e-05	210.07	208.31	206.58	232	217.55	234.11	208.32	227.887	2.26991e-06
'HINT1'	-0.239735	0.00137209	349.22	362.9	361.92	383.5	403.85	373.72	358.013	387.023	0.000164665
'SYNGR1'	-0.23952	0.000310473	158.94	152.74	148.66	168.59	163.24	166.03	153.447	165.953	3.07245e-05
'COCH'	-0.239292	0.000133384	98.09	102.02	100.38	106.74	106.17	112.15	100.163	108.353	1.20013e-05
'ARC'	-0.239161	0.0114644	24.35	26.89	26.38	28.23	27.05	28.98	25.8733	28.0867	0.00187471
'EEF1B2'	-0.239014	0.000243287	1981.8	1996.3	1985.65	2100.57	2247.99	2096.13	1987.92	2148.23	2.34356e-05
'EDEM2'	-0.238908	0.0141458	41.26	41.17	44.56	44.77	45.28	47.57	42.33	45.8733	0.00239758
'CTSZ'	-0.238342	0.000146587	188.57	196.37	188.78	206.92	205.09	209.73	191.24	207.247	1.3415e-05
'CHTF18'	-0.237867	0.0117368	30.78	30.56	31.4	32.71	32.87	36.47	30.9133	34.0167	0.00192449
'MGAT1'	-0.237452	0.00097542	57.36	58.54	57.21	60.84	64.34	65.56	57.7033	63.58	0.000111614
'MYDGF'	-0.23716	0.0219816	127.08	145.46	136.16	134.86	155.42	152.2	136.233	147.493	0.00403602
'ABRAXAS1'	-0.237155	0.00191002	36.9	37.45	39.95	44.09	38.88	40.93	38.1	41.3	0.000239642
'RPS23'	-0.236671	0.000633285	1042.38	1048.48	1049.72	1113.07	1207.94	1077.11	1046.86	1132.71	6.86444e-05
'ZNF263'	-0.236455	0.0259693	20.39	19.22	19.39	21.06	21.09	21.72	19.6667	21.29	0.00492821
'NDUFAB1'	-0.236351	0.0350801	142.07	150.89	158.94	154.19	169.3	163.89	150.633	162.46	0.00707816
'RPS6'	-0.23596	0.00013343	2545.77	2498.43	2559.73	2714.37	2849.56	2652.94	2534.64	2738.96	1.20154e-05
'RUSF1'	-0.23579	0.000728217	62.36	67.42	62.55	71.31	66.33	70.62	64.11	69.42	7.97758e-05
'RPL26'	-0.235678	9.52975e-05	6125.01	5970.61	5999.91	6369.83	6644.06	6413.97	6031.84	6475.95	8.32982e-06
'KCTD18'	-0.23527	0.0171345	26.72	25.73	27.49	29.61	28.32	28.98	26.6467	28.97	0.0030119
'PCYOX1L'	-0.235232	0.00813612	49.24	46.12	46.55	49.09	50.01	54.64	47.3033	51.2467	0.0012589
'RUNDC1'	-0.235181	0.0313163	11.46	12.38	12.18	12.94	12.79	13.48	12.0067	13.07	0.00617804
'CELSR3'	-0.234696	0.00864048	9.46	10.19	9.91	11.49	9.23	11.37	9.85333	10.6967	0.00135085
'CSGALNACT2'	-0.234593	0.0469419	14.41	13.58	12.94	16.1	14.09	14.9	13.6433	15.03	0.0101584
'PPP4C'	-0.234452	0.00310872	102.22	107.92	103.63	112.06	113.74	113.41	104.59	113.07	0.000415574
'ZNF292'	-0.234322	0.00317368	16.76	17.87	18.13	21.22	16.3	19.69	17.5867	19.07	0.000425441
'ARL8B'	-0.234295	0.000557613	66.29	71.08	72.77	77.1	75.41	74.69	70.0467	75.7333	5.95117e-05
'NARF'	-0.23408	0.000539047	141.57	139.52	140.52	149.91	155.6	156.35	140.537	153.953	5.72188e-05
'FAM216A'	-0.233889	0.0195063	71.54	73.17	77.62	81.58	79.1	79.4	74.11	80.0267	0.00351268
'PRPF40A'	-0.23387	1.07063e-05	110.31	117.52	116.1	131.54	123.89	125.84	114.643	127.09	7.51678e-07
'STX6'	-0.232613	0.0307179	15.16	14.42	16.67	18.52	15.58	15.98	15.4167	16.6933	0.0060324
'MMADHC'	-0.232577	0.00215046	180.15	165.72	182.74	187.87	193.49	188.81	176.203	190.057	0.000274914
'PIGK'	-0.232537	0.0164783	15.22	15.81	16.43	18.26	16.54	16.52	15.82	17.1067	0.00287309
'ZNF609'	-0.232242	0.0198548	16.29	17.33	18.02	21.05	15.1	19.41	17.2133	18.52	0.00359412
'H1-0'	-0.232101	0.0264769	34.94	37.32	37.07	40.13	41.1	36.67	36.4433	39.3	0.00504927
'DNAJA3'	-0.231616	0.00618842	41.46	44.09	40.03	45.96	43.62	46.62	41.86	45.4	0.000915038
'UXS1'	-0.231566	0.00702501	49.39	48.27	48.96	53.27	51.2	53.21	48.8733	52.56	0.00105993
'ITPRID2'	-0.231513	0.000398862	60.93	66.95	65.58	73.56	62.14	72.42	64.4867	69.3733	4.07002e-05
'SAMD1'	-0.23141	0.0091916	51.29	48.01	52.64	53.1	52.86	58.02	50.6467	54.66	0.00144817
'PYGL'	-0.231189	5.53312e-07	338.39	348.4	350.94	383.06	361.09	376.62	345.91	373.59	3.02898e-08
'TUFM'	-0.23097	3.96295e-05	222.66	227.37	224.32	241.97	240.34	245.1	224.783	242.47	3.15113e-06
'RPS3A'	-0.230037	0.000269027	7599.21	7668.8	7824.23	8126.87	8652.39	8027.37	7697.41	8268.88	2.61396e-05
'CBX6'	-0.229553	0.020193	14.29	17.22	16.75	17.19	16.08	18.79	16.0867	17.3533	0.0036637
'TRAP1'	-0.229497	0.000214811	117.72	125.13	125.24	131.45	127.66	137.69	122.697	132.267	2.0403e-05
'FBXO45'	-0.229455	0.0190985	11.4	11.12	12.05	12.75	12.03	12.52	11.5233	12.4333	0.00342209
'PDE1C'	-0.229309	0.0125466	13.26	14.37	14.12	16.1	14.11	14.53	13.9167	14.9133	0.00208708
'SPATA20'	-0.228274	0.00862124	34.52	34.55	34.63	37.91	35.99	37.91	34.5667	37.27	0.00134503
'SLC35E1'	-0.228095	0.018469	17.36	17.13	17.45	20.26	18.49	17.25	17.3133	18.6667	0.00329506
'PAM'	-0.228068	0.0324339	15.51	17.46	17.75	19.61	17.01	17.66	16.9067	18.0933	0.00644432
'ATP6V0B'	-0.228057	0.00538634	148.56	145.08	143.69	154.54	156.04	157.38	145.777	155.987	0.000781509
'PDXK'	-0.228055	0.0216273	11.03	11.83	10.47	12.3	11	12.79	11.11	12.03	0.00396125
'ERCC5'	-0.22786	0.00239379	35.05	39.17	37.43	42.1	37.95	40.28	37.2167	40.11	0.000311409
'FAM189B'	-0.227675	0.0194471	24.19	25.83	25.88	27.05	25.79	29.33	25.3	27.39	0.00349179
'TBL2'	-0.227597	0.0452852	22.43	23.02	20.11	22.59	24.36	22.03	21.8533	22.9933	0.0097185
'MARCHF7'	-0.226829	3.30623e-05	105.09	108.27	110.28	122.41	113.11	116.77	107.88	117.43	2.59287e-06
'GTF3A'	-0.226551	0.00286393	131.44	128.66	131.73	136.61	142.55	141.73	130.61	140.297	0.000378255
'DCAF17'	-0.226501	0.0256549	13.38	14	14.52	15.6	13.45	16.62	13.9667	15.2233	0.00485866
'RPL30'	-0.226006	0.000270886	6341.21	6101.45	5969.37	6460.3	6666.8	6485.51	6137.34	6537.54	2.63376e-05
'TAOK3'	-0.225748	3.50058e-05	124.6	131.08	136.44	147.84	130.66	143.81	130.707	140.77	2.76101e-06
'LONP1'	-0.225698	0.000176589	86.01	88.64	87.67	95.5	90.13	95.68	87.44	93.77	1.641e-05
'RPS20'	-0.225637	0.000813372	8394.82	8369.62	8019.02	8752.06	9172.33	8486.62	8261.15	8803.67	9.0827e-05
'RPS15'	-0.225384	0.000324023	2839.71	2769.99	2716.25	2871.02	2994.78	3001.4	2775.32	2955.73	3.22318e-05
'RPS24'	-0.22527	0.000287517	14821.9	14636.9	15239.4	15996.3	16523.9	15477.4	14899.4	15999.2	2.81575e-05
'RPLP0'	-0.225267	0.000114603	7763.83	7511.69	7616.85	8055.42	8388.76	8119.2	7630.79	8187.79	1.01497e-05
'DYNC2I1'	-0.225086	0.0353477	15.4	15.89	15.41	16.56	16.06	17.41	15.5667	16.6767	0.00715709
'FNTA'	-0.224581	0.0204197	50.43	48.27	48.89	53.29	51.65	53.63	49.1967	52.8567	0.00371124
'OFD1'	-0.224563	0.017509	21.86	21.35	23.88	24.03	24.14	21.9	22.3633	23.3567	0.00309234
'TMTC2'	-0.223755	0.0483551	11.32	12.1	11.11	13.26	11.66	14.03	11.51	12.9833	0.0105387
'SLC25A19'	-0.223488	0.00688034	71.73	68.46	70.35	75.22	74.37	77.86	70.18	75.8167	0.00103457
'RPS28'	-0.223416	0.00496446	826.19	746.34	740.5	791.62	864.16	822.97	771.01	826.25	0.000710164
'ATP5F1E'	-0.223378	0.00817592	28.38	28.58	28.49	31.4	30.42	29.95	28.4833	30.59	0.00126611
'SMU1'	-0.223218	0.0143242	29.45	32.7	33.63	31.72	33.02	33.15	31.9267	32.63	0.00243082
'BTBD2'	-0.223168	0.00331713	65.48	68.89	64.87	69.13	71.31	72.85	66.4133	71.0967	0.000447904
'IPO13'	-0.222941	0.0403713	15.26	15.39	15.1	17.65	15.28	16.93	15.25	16.62	0.00842818
'SCRIB'	-0.222899	0.00212036	52.38	58.07	57.96	57.65	57.56	65.55	56.1367	60.2533	0.000270673
'CD63'	-0.222819	0.00421977	272.47	252.58	259.51	267.44	281.13	292.12	261.52	280.23	0.000590097
'PIP4K2A'	-0.22243	0.00256744	36.54	38.53	38.83	42.85	37.69	41.91	37.9667	40.8167	0.000335965
'ABHD2'	-0.222426	0.0439564	13.45	15.59	15.34	18.32	13.05	16.66	14.7933	16.01	0.00937128
'RPL18A'	-0.222276	0.000193749	6501.89	6261.08	6138.25	6557.71	6781.46	6823.38	6300.41	6720.85	1.82284e-05
'PHF14'	-0.22203	0.0308908	20.25	21.8	21.35	21.66	23.03	23.51	21.1333	22.7333	0.0060723
'CHP1'	-0.221932	0.020203	42.59	45.83	41.39	47.82	42.35	44.19	43.27	44.7867	0.00366797
'CALCOCO2'	-0.221356	0.00347762	33.6	34.26	35.06	37.99	35.42	36.98	34.3067	36.7967	0.000471136
'TRMT2A'	-0.220043	0.0230354	31	29.71	29.19	32.62	30.17	34.25	29.9667	32.3467	0.00425909
'NPIPB5'	-0.219915	0.0125431	32.52	34.79	29.5	35.48	32.89	35.49	32.27	34.62	0.00208327
'USP3'	-0.219808	0.0272703	11.55	12.27	11.8	13.06	12.24	12.95	11.8733	12.75	0.00523985
'TTC21B'	-0.219728	0.0468215	11.3	12.45	12.64	14.48	11.59	13.52	12.13	13.1967	0.0101143
'METTL8'	-0.219647	0.00726724	23.96	27.04	31.43	33.54	26.16	31.75	27.4767	30.4833	0.00110394
'IMPA2'	-0.219224	0.0236827	67.43	73.37	69.18	71.5	76.07	76.82	69.9933	74.7967	0.00441524
'DHPS'	-0.218307	0.0181616	78.64	76.83	75.79	81.13	81.7	82.85	77.0867	81.8933	0.00322974
'RPS27'	-0.218238	0.00108899	15442.5	14884.2	14156	15244	15905.7	15325	14827.5	15491.6	0.000126847
'RETREG2'	-0.218064	0.0287029	19.07	21.63	19.36	21.36	20.93	22.86	20.02	21.7167	0.00555379
'RFX5'	-0.217829	0.00178614	50.91	52.89	51.54	57.8	50.73	57.77	51.78	55.4333	0.000222149
'LRP10'	-0.217713	0.0243955	12.08	13.49	12.25	13.31	13.81	13.35	12.6067	13.49	0.0045773
'GAA'	-0.217498	0.000199784	105.62	108.86	105.4	117.01	106.25	119.81	106.627	114.357	1.88603e-05
'RPL21'	-0.217243	0.000582826	3545.7	3498.74	3518.36	3709.97	3853.34	3640.77	3520.93	3734.69	6.2657e-05
'ZFP36L2'	-0.217148	0.000544962	126.32	135.14	141.55	139.38	142.13	149.07	134.337	143.527	5.79866e-05
'BMP2K'	-0.216615	0.0013735	44.06	47.28	48.33	52.33	44.2	49.61	46.5567	48.7133	0.000164962
'CD320'	-0.216569	0.036351	69.39	70.86	73.46	71.9	77.04	79.4	71.2367	76.1133	0.0074209
'TMEM14C'	-0.216496	0.0131499	192.7	177.96	185.47	198.77	204.7	189.03	185.377	197.5	0.00220008
'SLC35B2'	-0.216045	0.0208849	44	44.48	42.55	49.18	43.38	47.32	43.6767	46.6267	0.00380383
'EMC1'	-0.215582	0.00121004	34.54	37.34	38	41.81	35.94	39.78	36.6267	39.1767	0.000143199
'PDIA6'	-0.215479	3.08139e-05	406.74	417.77	421.83	455.03	440.44	434.74	415.447	443.403	2.39282e-06
'DENND1C'	-0.215164	0.0130149	35.11	33.65	34.75	37.37	35.31	38.39	34.5033	37.0233	0.0021758
'SH3BP1'	-0.215113	0.0112065	56.33	55.8	55.91	57.54	56.32	63.45	56.0133	59.1033	0.00182316
'CD300A'	-0.215091	0.0215808	61.71	57.47	59.05	63.65	62.48	64.62	59.41	63.5833	0.00394858
'MAX'	-0.214973	0.0180294	58.11	59.31	59.79	62.34	62.77	58.1	59.07	61.07	0.00320508
'RPS16'	-0.214692	0.000991418	4915.6	4728.59	4721.6	4975.18	5260.37	5002.73	4788.6	5079.43	0.00011389
'PCYOX1'	-0.214391	0.0472377	13.58	13.5	14.19	16.45	12.83	14.89	13.7567	14.7233	0.0102376
'EIF1'	-0.214156	0.00043337	285.98	289.66	288.03	312.13	312.91	295.63	287.89	306.89	4.46387e-05
'STK26'	-0.213663	0.000138995	120.6	125.15	129.54	140.89	126.09	133.92	125.097	133.633	1.25865e-05
'CBX4'	-0.21365	0.0220122	38.35	43.18	41.83	42.15	41.88	48.25	41.12	44.0933	0.00404448
'PDE3B'	-0.213422	0.0480858	15.63	19.42	19.62	21.13	16.99	20.09	18.2233	19.4033	0.0104646
'CTDNEP1'	-0.21342	0.0176699	59.02	58.09	56.62	63.2	61	60.88	57.91	61.6933	0.00312869
'SYF2'	-0.213104	0.0405518	51.26	46.4	51.12	54.29	53.5	50.7	49.5933	52.83	0.00847627
'EEF1G'	-0.212794	2.92638e-05	5274.06	5291.54	5355.49	5609.79	5683.31	5650.42	5307.03	5647.84	2.25741e-06
'CBWD5'	-0.212368	0.0467795	83.24	86.11	75.51	97.46	81.17	81.6	81.62	86.7433	0.0101022
'TSPAN3'	-0.212234	0.0172803	81.11	80.43	75.25	86.2	87.54	81.38	78.93	85.04	0.00304308
'ZHX1'	-0.211258	0.00217502	34.41	37.47	36.74	40.22	36.64	38.91	36.2067	38.59	0.000278612
'RPS21'	-0.211133	0.0071137	5950.96	5990.17	5679.46	5915.5	6498.7	6011.6	5873.53	6141.93	0.00107605
'OTULIN'	-0.211109	0.0414873	8.62	8.35	8.92	9.85	8.15	9.66	8.63	9.22	0.00870909
'PKN1'	-0.211086	0.000222663	245.49	251.06	245.8	256.91	258.25	275.4	247.45	263.52	2.12203e-05
'NME4'	-0.211021	0.00559085	279.88	299.5	272.71	290.88	299.34	299.26	284.03	296.493	0.000814456
'BAIAP2'	-0.211005	0.0198548	41.4	41.04	42.28	44.81	44.45	44.35	41.5733	44.5367	0.00359456
'SLC39A6'	-0.210963	0.036734	19.48	22.61	21.71	23.83	21.14	22.83	21.2667	22.6	0.00752737
'TGFB1'	-0.210894	0.0134968	77.18	92.04	88.73	86.77	92.48	101.96	85.9833	93.7367	0.00226939
'PRELID1'	-0.21025	0.0280433	85.71	84.7	83.9	87.58	91.26	91.17	84.77	90.0033	0.00540817
'GNPDA1'	-0.209756	0.00945628	58.15	60	58.41	60.92	61.14	65.55	58.8533	62.5367	0.00149897
'TPI1'	-0.209655	0.00205563	531.23	514.87	515.19	537.77	571.63	547.07	520.43	552.157	0.000261057
'ACADVL'	-0.209425	0.00459066	80.48	78.54	77.38	83.72	81.8	85.64	78.8	83.72	0.000650801
'ARPC1B'	-0.209395	0.0144994	226.95	211.74	209.19	216.19	240.62	230.12	215.96	228.977	0.00246719
'ARPC5'	-0.209027	0.00169665	31.49	31.86	32.79	33.87	34.37	33.97	32.0467	34.07	0.000208842
'NPM3'	-0.208966	0.0164783	238.71	230.45	235.57	239.08	260.51	246.36	234.91	248.65	0.00287329
'ALG3'	-0.208809	0.0310801	68.12	69.91	63.2	69.86	66.83	76.83	67.0767	71.1733	0.00611549
'MGRN1'	-0.208571	0.0145718	32.88	36.85	32.81	37.98	33.15	38.51	34.18	36.5467	0.0024838
'MOV10'	-0.208521	0.0165397	31.65	30.48	31.08	34.53	30.22	34.64	31.07	33.13	0.00288717
'NCOA4'	-0.208368	3.48284e-05	241.18	244.98	255.26	272.17	245.22	272.08	247.14	263.157	2.74255e-06
'IMPDH2'	-0.20809	2.60727e-05	783.32	791.36	785.81	840.47	822.79	843.96	786.83	835.74	1.9895e-06
'GMFG'	-0.207808	0.0022367	1078.67	1041.13	1030.98	1082.42	1129.01	1118.54	1050.26	1109.99	0.000288093
'NUCB2'	-0.207775	0.000671752	212.65	214.77	226.84	235.38	236.27	226.32	218.087	232.657	7.30728e-05
'GRK6'	-0.207696	0.0219494	38.7	36.81	37.39	40.6	37.92	39.67	37.6333	39.3967	0.00402871
'PTDSS1'	-0.207245	0.000281241	75.22	80.51	80.57	86.53	78	86.64	78.7667	83.7233	2.74347e-05
'ARL5A'	-0.206915	0.00752928	32.87	35.44	37.9	38.92	37.72	36.18	35.4033	37.6067	0.00114954
'RPL24'	-0.206821	0.00206583	4142.76	4174.18	4124.46	4291.69	4556.11	4247.39	4147.13	4365.06	0.000262724
'RPS10'	-0.206504	0.00416262	4640	4345.79	4388.59	4517.99	4906.93	4666.34	4458.13	4697.09	0.000580769
'SF3B1'	-0.206203	0.000109191	261.05	277.99	284.51	318.72	263.38	306.09	274.517	296.063	9.61428e-06
'TMEM43'	-0.206067	0.00986322	40.64	38.73	40.75	45.04	40.39	42.43	40.04	42.62	0.00157044
'CERS6'	-0.205276	0.0113401	71.53	78.47	78.36	91.46	68.9	83.84	76.12	81.4	0.00184998
'USF2'	-0.205122	0.0396542	81.44	92.9	87.73	85.52	94.56	96.44	87.3567	92.1733	0.00826065
'LETMD1'	-0.205035	0.0159752	66.7	60.76	63.14	67.84	64.64	70.94	63.5333	67.8067	0.00276506
'ERP29'	-0.204256	0.00229634	246.86	249.01	251.27	263.74	268.47	254.21	249.047	262.14	0.000296364
'M6PR'	-0.203708	0.00174155	100.71	104.63	108.22	118.02	102.57	111.67	104.52	110.753	0.000215822
'RPN2'	-0.203564	6.0646e-05	337.48	339.19	334.99	368.09	337.56	366.84	337.22	357.497	5.05967e-06
'HADHB'	-0.203436	0.00547925	92.28	89.46	96.5	100.22	97.41	96.88	92.7467	98.17	0.000795761
'PPIG'	-0.20325	0.00453131	73.99	74.01	78.47	80.82	85.04	82.59	75.49	82.8167	0.000641223
'MTRNR2L8'	-0.203125	2.55131e-06	9687.65	9953.98	9827.39	10754	9774.3	10661.1	9823.01	10396.5	1.59477e-07
'STK10'	-0.203073	0.0143325	19.64	20.11	20.4	21.43	19.81	22.44	20.05	21.2267	0.00243382
'NAGA'	-0.202957	0.00760731	40.93	41.01	41.88	46.04	40.45	45.16	41.2733	43.8833	0.00116341
'UBAP2'	-0.202521	0.0194731	28.16	27.99	29.48	31.44	27.73	32.04	28.5433	30.4033	0.00350546
'SDHA'	-0.202055	0.00150964	93.06	92.4	91.11	100.02	93.59	99.93	92.19	97.8467	0.000183207
'MAN1B1'	-0.20204	0.0112065	47.98	46.19	47.84	52.74	47.12	52.06	47.3367	50.64	0.00182259
'RPS14'	-0.201336	0.00388689	1584.08	1520.95	1496.31	1581.02	1695.41	1582.97	1533.78	1619.8	0.000536253
'POLE3'	-0.200803	0.00605128	99.66	96.56	96.5	103.27	103.96	102.04	97.5733	103.09	0.00089243
'ANKRD27'	-0.20054	0.0154942	28.53	31.1	30.25	31.99	29.1	34.07	29.96	31.72	0.00267186
'CEP152'	-0.199813	0.037289	16.61	17.05	17.67	20.04	16.16	18.08	17.11	18.0933	0.00766025
'LAMP1'	-0.199644	0.000555111	157.47	159.38	158.63	174.51	156.39	167.99	158.493	166.297	5.91734e-05
'BFAR'	-0.199418	0.0389537	30.89	31.33	31.53	36.21	30.89	31.85	31.25	32.9833	0.00807723
'ATP6V1F'	-0.199071	0.0267811	257.58	255.84	244.51	256.18	257.8	282.86	252.643	265.613	0.00512006
'APOBEC3C'	-0.198983	0.0132718	52.68	51.92	54.21	54.94	56.2	56.48	52.9367	55.8733	0.00222388
'LMO2'	-0.198577	0.00458168	122.52	122.21	126.83	130.47	132.37	132.83	123.853	131.89	0.000649233
'GPX4'	-0.198374	0.00760582	626.8	612.29	569.08	617.33	635.18	646.53	602.723	633.013	0.00116269
'MYC'	-0.197996	4.41899e-05	284.26	285.38	282.52	309.18	290.57	302.49	284.053	300.747	3.56196e-06
'UBAC2'	-0.197976	0.0235499	59.06	55.16	55.4	59.16	59.56	60.63	56.54	59.7833	0.00438172
'NDUFB5'	-0.197548	0.0206868	33.41	34.1	34.66	35.61	37.38	34.64	34.0567	35.8767	0.00376245
'RPS19'	-0.19734	0.0030009	2363.89	2360.53	2269.6	2445.45	2592.59	2447.32	2331.34	2495.12	0.000399426
'RPL9'	-0.197288	0.007123	6673.24	6320.56	6507.7	6646.86	7220.08	6588.75	6500.5	6818.56	0.00107791
'FXYD5'	-0.196945	0.0010907	576.48	599.98	563.84	627.29	596.94	608.23	580.1	610.82	0.000127186
'RPS7'	-0.196046	0.00356625	3289.93	3268.4	3325.09	3367.82	3611.84	3375.57	3294.47	3451.74	0.000484518
'TMEM14B'	-0.195576	0.041695	110.9	113.91	116.63	123.43	116.2	118.03	113.813	119.22	0.0087741
'THBS3'	-0.195317	0.0228635	33.5	36.53	34.76	38.88	33.97	38.52	34.93	37.1233	0.00422143
'REPIN1'	-0.195189	0.0149667	45.96	51.87	53.36	54.03	51.72	56.82	50.3967	54.19	0.00256361
'ORC2'	-0.194992	0.00791233	45.54	48.29	49.56	54.09	46.45	50.76	47.7967	50.4333	0.00121925
'STK11'	-0.194859	0.0439629	30.49	34.94	31.79	32.95	34.31	35	32.4067	34.0867	0.0093762
'TWF2'	-0.194738	0.0360563	75.42	72.74	72.3	76.05	78.95	76.75	73.4867	77.25	0.00734024
'DEAF1'	-0.194568	0.00645869	100.49	103.43	97.78	109.86	115.11	111.07	100.567	112.013	0.000960804
'GSDMD'	-0.19453	0.0171173	85.02	85.41	82.57	85.54	84.98	95.88	84.3333	88.8	0.00300778
'WDR12'	-0.193866	0.00455345	23.75	23.87	24.73	25.23	24.48	26.47	24.1167	25.3933	0.000644648
'PALS2'	-0.193699	0.0331311	10.91	11.49	11.95	12.33	11.04	12.77	11.45	12.0467	0.00661152
'FAM91A1'	-0.193547	0.00420343	42.09	43.82	43.13	50.19	39.41	45.96	43.0133	45.1867	0.000586733
'STAT1'	-0.193386	0.00945295	42.58	44.04	43.84	49.62	40.55	47.46	43.4867	45.8767	0.00149784
'GANAB'	-0.192963	0.000192524	292.06	289.8	295.28	321.89	283.73	318.1	292.38	307.907	1.81008e-05
'ARNT'	-0.192269	0.0481977	19.78	20.46	21.08	23.42	19.35	22.3	20.44	21.69	0.010492
'TMEM259'	-0.191838	0.00912359	66.05	70.78	70.74	71.33	70.58	76.22	69.19	72.71	0.0014357
'GTF2H1'	-0.191576	0.0275557	38.76	39.95	39.6	44.91	37.65	41.9	39.4367	41.4867	0.0053
'SLC3A2'	-0.190578	0.0100587	96.01	94.22	98.69	98.77	101.16	100.44	96.3067	100.123	0.00160931
'JPT2'	-0.190354	0.0284755	29.76	32.32	32.37	35.16	30.02	34.09	31.4833	33.09	0.00550388
'RAD23A'	-0.190334	0.00979668	106.36	101.68	106.63	110.4	107.31	112.73	104.89	110.147	0.00155796
'VAMP8'	-0.189845	0.0225976	731.79	709.28	685.85	708.12	778.2	730.62	708.973	738.98	0.00416218
'PIH1D1'	-0.189568	0.035607	100.83	100.5	94.89	104.09	99.72	105.77	98.74	103.193	0.00722331
'PLEKHB2'	-0.189358	0.00536702	54.8	54.76	54.44	60.44	53.5	58.48	54.6667	57.4733	0.000777395
'ACY1'	-0.189264	0.0293386	87.63	88.98	85.77	94.58	89.9	90.08	87.46	91.52	0.00571257
'PLEK'	-0.189186	0.000181081	240.49	248.5	251.99	269.18	244.13	264.25	246.993	259.187	1.69088e-05
'TMED10'	-0.189155	0.00173247	75.03	77.44	77.61	83.84	78.56	78.98	76.6933	80.46	0.000213918
'MTRNR2L2'	-0.189139	2.73e-05	8389.13	8736.22	8875.43	9533.63	8600.87	9086.98	8666.93	9073.83	2.09366e-06
'SHISA5'	-0.188921	0.0119324	119.89	113.28	114.39	123.1	121.86	120.84	115.853	121.933	0.00196116
'PCK2'	-0.188567	0.0153884	64.68	65.82	67.78	71.52	67.8	68.45	66.0933	69.2567	0.00265065
'DFFA'	-0.188255	0.0176035	29.22	29.54	31.26	30.25	30.3	31.3	30.0067	30.6167	0.00311468
'INTS10'	-0.187874	0.0113464	61.46	63.62	67.12	69.35	64.39	67.63	64.0667	67.1233	0.00185174
'SDHB'	-0.187345	0.0250044	142.71	145.76	143.56	152.5	148.88	150.04	144.01	150.473	0.00470819
'GUSB'	-0.187165	0.00864048	122.91	128.29	118.57	127.18	127.05	129.75	123.257	127.993	0.00135071
'MAP7D1'	-0.18704	0.0429929	33.19	34.45	31.12	34.97	32.29	35.99	32.92	34.4167	0.00912884
'MSRB3'	-0.186239	0.0254717	35.34	35.86	39.63	42.9	32.74	34.46	36.9433	36.7	0.00481205
'MEMO1'	-0.186233	0.0389878	82.91	74.1	80.16	81.83	82.46	83.19	79.0567	82.4933	0.0080893
'PRKCSH'	-0.186171	0.000502535	347.56	358.31	341.81	372.77	351.65	371.97	349.227	365.463	5.28917e-05
'RPL23'	-0.186002	0.00378901	866.12	881.98	891.88	901.4	959.04	897.81	879.993	919.417	0.000519888
'RPS9'	-0.185817	0.00400932	2560.25	2499.3	2431.59	2552.4	2648.68	2588.97	2497.05	2596.68	0.000556292
'RHOT1'	-0.185386	0.0167671	47.11	44.5	46.57	49.84	46.22	47.77	46.06	47.9433	0.00293011
'DROSHA'	-0.185149	0.0320509	44.69	49.23	50.06	55.03	46.55	52.62	47.9933	51.4	0.00635793
'KMT2E'	-0.184291	0.0311345	29.98	32.42	33.15	36.17	28.23	34	31.85	32.8	0.00613419
'RAB11A'	-0.183861	0.0278912	26.05	25.76	26.81	28.01	27.57	26.57	26.2067	27.3833	0.00537086
'YWHAG'	-0.183726	0.00120974	147.61	158.27	161.43	170.51	150.85	167.32	155.77	162.893	0.000143085
'DAP'	-0.182861	0.00400889	113.38	118.74	117.5	121.96	117.72	125.28	116.54	121.653	0.000555976
'CORO7'	-0.182533	0.0163123	51.83	50.17	49.6	55.4	49	54.01	50.5333	52.8033	0.00283798
'SIRPA'	-0.182469	0.0302075	25.87	26.43	26.2	28.59	26.26	27.36	26.1667	27.4033	0.00591472
'AGPAT5'	-0.182359	0.0179763	26.54	27.42	26.62	29.38	26.79	27.93	26.86	28.0333	0.00319448
'ATP6AP2'	-0.182069	0.0197431	72.19	76.5	73.6	80.05	76.8	75	74.0967	77.2833	0.00356927
'RPL19'	-0.182001	0.00235942	6390.67	6298.47	6290.07	6456.59	6712.3	6542.85	6326.4	6570.58	0.000306171
'MATK'	-0.181794	0.0260483	94.39	93.3	102.17	96.67	102.08	103.09	96.62	100.613	0.0049459
'RPL27'	-0.181114	0.0171171	4399.27	4112.33	3750.31	4256.98	4209.87	4217.69	4087.3	4228.18	0.00300665
'MDFI'	-0.180231	0.0371013	124.78	132.54	120.43	123.08	131.16	137.7	125.917	130.647	0.00761931
'SLC19A1'	-0.180043	0.0355795	31.53	32.9	34.46	35.63	33.18	36.91	32.9633	35.24	0.00721141
'RPL35'	-0.180031	0.00810505	5256.18	5039.93	4936.8	5098.43	5348.05	5230.5	5077.64	5225.66	0.00125293
'RPL3'	-0.17995	0.000979004	6275.79	6209.64	6146.26	6407.54	6493.94	6479.52	6210.56	6460.33	0.000112176
'ATF4'	-0.179674	0.0023921	457.19	455.88	446.02	472.67	474.86	468.81	453.03	472.113	0.000311025
'VPS28'	-0.179361	0.0317216	205.63	200.03	192.76	203.79	206.24	213.72	199.473	207.917	0.00627428
'UQCRB'	-0.178932	0.0155611	36.14	35.05	36.79	37.45	38.76	36.18	35.9933	37.4633	0.00268439
'TBCA'	-0.178884	0.0495595	407.38	382.53	386.54	395.14	428.33	401.89	392.15	408.453	0.0108489
'GMPR2'	-0.178773	0.0374163	86.37	81.15	86.28	89.31	88.6	87.14	84.6	88.35	0.00769361
'ACTR1B'	-0.17846	0.035035	58.06	57.16	58.2	59.37	59.2	61.83	57.8067	60.1333	0.00706681
'NREP'	-0.17822	0.000974999	432.99	440.12	422.12	461.04	438.72	449.98	431.743	449.913	0.000111504
'RHOT2'	-0.178013	0.0376023	45.73	47.8	45.12	48.97	46.18	48.88	46.2167	48.01	0.00773909
'RPS4X'	-0.178	0.00219317	2965.61	2855.33	2924.16	3009.37	3066.02	3010.73	2915.03	3028.71	0.00028136
'CCNY'	-0.177757	0.00171755	81.21	80.88	85.53	88.78	82.42	86.93	82.54	86.0433	0.000211855
'MBNL1'	-0.177298	0.0099551	58.8	62.12	63.45	69.81	58.41	65.14	61.4567	64.4533	0.00158891
'SLC38A5'	-0.176392	0.0347015	66.65	65.98	64.87	70.85	65.63	70.04	65.8333	68.84	0.00699286
'RPL7A'	-0.176344	0.00206583	7402.84	7360	7267.97	7518.03	7710.37	7590.66	7343.6	7606.35	0.000262769
'OCIAD1'	-0.176193	0.00563904	244.04	251.32	254.94	269.08	255.82	252.41	250.1	259.103	0.00082331
'MTIF2'	-0.175726	0.0496195	42.38	40.42	43.64	44.34	43.23	44.54	42.1467	44.0367	0.0108748
'ZNF7'	-0.175478	0.0490972	43.82	45.68	47.04	48.07	46.95	46.2	45.5133	47.0733	0.0107351
'ACTR3'	-0.175255	0.00468296	84.6	82.33	91.63	89.79	89.95	88.32	86.1867	89.3533	0.000664786
'FANCI'	-0.175067	0.0303847	37.47	36.17	37.79	42.28	35.11	38.56	37.1433	38.65	0.00595526
'P3H1'	-0.174826	0.0224136	69.31	66.75	67.66	72.87	67.07	71.61	67.9067	70.5167	0.00412397
'ATF6B'	-0.173938	0.0242999	72.04	72.32	74.38	77.45	68.67	81.19	72.9133	75.77	0.00455214
'GLUD1'	-0.173723	0.00218264	144.99	143.38	142.94	153.13	144.95	152.48	143.77	150.187	0.000279779
'SLC43A1'	-0.173481	0.0408721	49.51	52.6	51.9	52.36	51.92	53.3	51.3367	52.5267	0.00855633
'RPS25'	-0.172952	0.00989769	7491.01	7511.54	7442.66	7669.51	7928.34	7420.72	7481.74	7672.86	0.00157847
'UBA52'	-0.172646	0.0152776	1090.72	1007.66	995.53	1080.36	1122.3	1095.24	1031.3	1099.3	0.00262764
'RPL7'	-0.172263	0.00549981	3438.12	3389.69	3446.51	3529.58	3647.7	3444.6	3424.77	3540.63	0.000799099
'FADS1'	-0.171937	0.011075	53.33	52.6	52.83	58.54	50.58	55.2	52.92	54.7733	0.00179821
'TBC1D1'	-0.17167	0.00429346	60.51	61.85	62.46	65.86	62.12	65.09	61.6067	64.3567	0.000602054
'INTS3'	-0.169658	0.0289995	32.66	34.09	32.72	36.1	31.15	35.68	33.1567	34.31	0.00562608
'ARPP19'	-0.169202	0.0321197	26.58	28.83	30.06	30.59	28.34	29.72	28.49	29.55	0.00637363
'SLK'	-0.168544	0.0300878	38.15	42.33	45.1	46.25	39.11	44.59	41.86	43.3167	0.00588208
'RPL31'	-0.168469	0.0169427	3263.82	3209.96	3206.41	3239.46	3470.99	3280.02	3226.73	3330.16	0.00296622
'UQCRC1'	-0.168339	0.0234878	195.43	186.6	187.48	192.13	197.7	198.13	189.837	195.987	0.0043614
'TSPAN14'	-0.168323	0.0353398	26.39	26.4	27.44	28.43	24.45	28.37	26.7433	27.0833	0.00715107
'CANX'	-0.168318	0.0017621	397.41	421.72	433.05	459.16	395.32	438.78	417.393	431.087	0.000218594
'SSR1'	-0.168262	0.00566097	34.86	35.74	37.9	39	36.08	37.16	36.1667	37.4133	0.000828454
'ATXN2L'	-0.167855	0.0337684	90.59	93.2	94.17	102.1	82.84	103.93	92.6533	96.29	0.00676582
'QARS1'	-0.16728	0.00156058	277.4	281.92	283.3	291.58	278.36	300.21	280.873	290.05	0.000190116
'RPL36AL'	-0.167254	0.0454826	421.27	430.01	431.21	424.52	453.98	437.93	427.497	438.81	0.0097813
'SERINC3'	-0.166745	0.0270048	53.24	52.1	56.49	57.99	47	61.15	53.9433	55.38	0.00516931
'LRCH4'	-0.166737	0.0412207	49.42	49.3	49.47	55.82	51.33	52.53	49.3967	53.2267	0.00864782
'CLINT1'	-0.165982	0.00679543	107.33	114.13	115.9	123.82	96.25	113.32	112.453	111.13	0.00101962
'SERP1'	-0.165914	0.0121892	113.61	117.14	124.94	120.22	120.37	126.22	118.563	122.27	0.00201119
'KAT2A'	-0.165591	0.0451437	52.39	52.08	50.93	53.62	49.71	57.25	51.8	53.5267	0.00967944
'UFC1'	-0.164769	0.0360381	220.21	222.83	226.48	233.12	227.58	228.71	223.173	229.803	0.0073316
'ARRDC1'	-0.164155	0.0484341	99.58	97.63	98.2	98.17	102.07	102.72	98.47	100.987	0.0105621
'RPL14'	-0.162483	0.0038043	293.77	297.83	297.05	304.32	308.82	301.51	296.217	304.883	0.000522474
'SERPINB6'	-0.161962	0.0234539	167.96	174.5	179.32	178.17	177.72	183.32	173.927	179.737	0.00435001
'RPS27A'	-0.160156	0.0235664	3638.23	3672.62	3648.79	3682.76	3922.47	3618.4	3653.21	3741.21	0.0043875
'RPS13'	-0.159943	0.0235118	5876.7	5569.98	5593.8	5750.83	5967.05	5635.34	5680.16	5784.41	0.00437282
'OXA1L'	-0.159381	0.0325159	86.61	87.86	83.7	91.24	81.03	93.42	86.0567	88.5633	0.00646449
'RNPS1'	-0.158818	0.0228172	146.92	139.82	143.99	147.67	143.6	150.5	143.577	147.257	0.00421062
'SSR3'	-0.158279	0.0279598	53.06	54.68	56.26	56.87	56.44	54.92	54.6667	56.0767	0.00539028
'GSPT1'	-0.158189	0.0137835	34.78	35.67	36.92	38.07	34.82	37.44	35.79	36.7767	0.00232556
'RBBP6'	-0.157926	0.0230923	31.15	31.62	32.95	33.96	32.22	32.67	31.9067	32.95	0.00427553
'ITGA5'	-0.157853	0.00566758	201.34	205	207.47	215.77	201.97	220.33	204.603	212.69	0.000830176
'SGO2'	-0.157716	0.0362305	39.9	41.58	41.87	44.49	39.6	41.5	41.1167	41.8633	0.00738235
'RPL17'	-0.15758	0.0421844	5624.11	5350.99	5556.96	5460.76	5963.71	5412.61	5510.69	5612.36	0.00890957
'UBA2'	-0.157305	0.0175756	122.04	128.02	129.13	135.23	128.03	126.57	126.397	129.943	0.00310749
'ACTG1'	-0.156712	0.00089967	4559.6	4522.08	4546.69	4697.05	4488.7	4786.76	4542.79	4657.5	0.000101907
'MTDH'	-0.155924	0.0210144	64.12	65.56	69.06	66.82	69.45	70.39	66.2467	68.8867	0.00383147
'NADSYN1'	-0.15585	0.0349887	68.33	69.85	71.06	73.3	66.76	74.52	69.7467	71.5267	0.00705522
'TMEM30A'	-0.15303	0.0341337	44.75	45.04	46.69	48.85	43.25	47.68	45.4933	46.5933	0.00685216
'EIF4A2'	-0.15299	0.0129765	460.12	448.41	460.72	473.45	469.76	455.81	456.417	466.34	0.00216609
'PPP1CB'	-0.152273	0.0471346	49.88	51.96	57.3	55.68	53.89	53.03	53.0467	54.2	0.0102066
'MDH1'	-0.149308	0.040553	305.09	290.52	305.69	302.56	309.74	305.34	300.433	305.88	0.00847913
'EGLN1'	-0.148747	0.0257224	64.42	67.66	71.17	69.88	67.46	69.81	67.75	69.05	0.00487474
'GRB2'	-0.148665	0.00679461	167.13	171.12	171.82	175.32	167.9	176.98	170.023	173.4	0.00101906
'SH3BGRL'	-0.148364	0.017751	280.4	278.54	294.91	302.62	283.47	282.07	284.617	289.387	0.00314874
'CTSC'	-0.148231	0.0158823	252.02	246.05	250.87	261.35	261.05	254.65	249.647	259.017	0.00274694
'POLD1'	-0.147775	0.0272307	87.5	90.58	89.49	92.24	84.47	96.08	89.19	90.93	0.00522874
'RPL22'	-0.147159	0.0197139	830.83	869.18	880.15	880	896.59	847.34	860.053	874.643	0.00356018
'CLNS1A'	-0.147065	0.0360563	241.55	242.17	250.66	249.99	255.37	251.17	244.793	252.177	0.00734223
'RPL13A'	-0.146953	0.0385645	7877.56	7631.82	7542.46	7635.66	8113.24	7661.72	7683.95	7803.54	0.00798169
'ITGB1'	-0.146132	0.00490641	229.85	240.21	242.5	253.08	227.96	244.92	237.52	241.987	0.000700916
'PAK2'	-0.145519	0.0230222	62.68	63.96	66.19	69.24	60.16	66.14	64.2767	65.18	0.00425516
'LSM14B'	-0.14545	0.0471346	82.53	82.02	83.75	84.94	83.15	85.87	82.7667	84.6533	0.0102047
'VDAC2'	-0.145286	0.0183102	421.19	431.33	424.12	430.41	433.24	436.85	425.547	433.5	0.00326055
'ATP1A1'	-0.144725	0.00864048	230.89	233.89	238.61	251.04	221.05	243.98	234.463	238.69	0.00135118
'SSB'	-0.143042	0.0451718	436.76	448.78	443.7	438.28	465.42	443.52	443.08	449.073	0.00968836
'NACA'	-0.142839	0.0136234	3921.61	3963.66	4077.56	4035.57	4084.83	3989.15	3987.61	4036.52	0.0022933
'NME2'	-0.141919	0.0476581	2043.44	1983.66	1951.56	1976.87	2067.41	1994.07	1992.89	2012.78	0.010344
'PFKP'	-0.139179	0.015685	197.74	203.24	205.01	208.56	193.05	211.81	201.997	204.473	0.00270879
'EIF3F'	-0.138754	0.0416374	63.78	66.88	69.14	65.35	67.3	69.61	66.6	67.42	0.00875662
'CPSF1'	-0.137352	0.0314149	204.22	214.65	208.55	222.25	190.81	223.19	209.14	212.083	0.00620152
'SREBF2'	-0.134353	0.0354495	104.97	105.61	104.69	111.13	96.32	109.73	105.09	105.727	0.00718
'RPL11'	-0.134213	0.0305222	6504.78	6610.4	6465.55	6498.68	6693.29	6458.26	6526.91	6550.08	0.00598612
'RACK1'	-0.133013	0.0184487	4408.73	4271.25	4305.73	4348.77	4318.49	4407.22	4328.57	4358.16	0.00329028
'EEF1A1'	-0.131052	0.0195763	15171.2	15256.5	15546.3	15432.1	15589.7	15263.8	15324.7	15428.5	0.00352906
'VCP'	-0.130456	0.0398204	139.36	142.96	148.7	141.94	142.45	149.4	143.673	144.597	0.00830039
'LRPPRC'	-0.130164	0.0141116	162.01	172.22	176.65	181.55	159.27	174.36	170.293	171.727	0.00238998
'DGKZ'	-0.129366	0.0420073	140.66	146.49	140.88	145.23	135.2	150.88	142.677	143.77	0.00886407
'LDHB'	-0.128739	0.0438209	1687.38	1671.21	1689.24	1672.97	1722.49	1670.78	1682.61	1688.75	0.00933114
'MPO'	-0.125811	0.0118566	10850.1	11221.2	10887.2	11442.4	10316.3	11357	10986.2	11038.6	0.00194655
'GALNT1'	-0.124636	0.0427377	114.17	122.23	122.55	124.65	112.97	122.41	119.65	120.01	0.00905247
'LUC7L3'	-0.121059	0.0447014	374.37	394.7	404.67	399.06	402.4	385.28	391.247	395.58	0.00956453
'CALR'	-0.11535	0.0311337	2746.56	2870.91	2873.44	2823.59	2795.34	2832.65	2830.3	2817.19	0.00613203
'ACTB'	-0.112458	0.0355795	1641.05	1642.84	1623.57	1638.58	1560.04	1681.06	1635.82	1626.56	0.00721316
'TBL3'	-0.223036	0.0501891	9.2	8.16	9.1	9.2	9.36	9.87	8.82	9.47667	0.0110254
'BLVRA'	-0.610212	0.0502216	4.89	7.22	6.58	10.25	7.92	7.91	6.23	8.69333	0.0110357
'TMEM68'	-0.293812	0.0503903	11	10.96	13.18	13.48	13.04	13.04	11.7133	13.1867	0.0110789
'GFOD1'	-0.26589	0.0503903	5.44	4.9	6.01	6.58	5.41	5.97	5.45	5.98667	0.0110793
'PIGH'	-0.520727	0.0504649	6.23	5.82	6.35	7.29	9.03	8.03	6.13333	8.11667	0.0110989
'HDGFL3'	-0.57946	0.050477	0.62	0.49	0.4	0.63	0.59	0.68	0.503333	0.633333	0.0111048
'C1orf216'	-0.205624	0.0516103	23.73	25.91	25.91	27.99	25.43	26.83	25.1833	26.75	0.0113789
'ZDHHC12'	-0.284072	0.0516259	32.4	31.92	29.36	34.47	35.03	33.87	31.2267	34.4567	0.0113874
'P2RY6'	-1.33303	0.0516384	0.39	0.47	0.42	1.11	0.8	0.75	0.426667	0.886667	0.0113935
'RPS3'	-0.140837	0.0516806	3861.23	3705.08	3647.69	3690.34	3928.92	3718.77	3738	3779.34	0.0114061
'ANXA1'	-0.874717	0.0518594	2.07	2.6	1.71	4.6	3.87	2.23	2.12667	3.56667	0.0114555
'RALGPS2'	-0.299697	0.0518802	4.45	4.36	4.96	6.58	4.24	4.72	4.59	5.18	0.0114634
'UNKL'	-0.352137	0.0518894	3.32	3.74	3.6	4.28	4.75	3.67	3.55333	4.23333	0.0114698
'SLC39A9'	-0.161546	0.0520544	26.44	28.13	29.15	29.43	27	29.91	27.9067	28.78	0.011512
'RPL6'	-0.119069	0.0520821	5499.18	5353.79	5501.94	5385.28	5468.04	5429.46	5451.64	5427.59	0.0115216
'RPL39'	-0.158373	0.0520821	8519.13	7756.41	8032.74	8044.05	8548.46	7891.69	8102.76	8161.4	0.0115248
'NANS'	-0.196388	0.0521265	88.34	83.86	85.13	91.25	92.52	88.73	85.7767	90.8333	0.011538
'CYB5D2'	-0.413017	0.0523102	10.39	9.66	9.42	11.72	13.15	10.2	9.82333	11.69	0.011582
'RIPK2'	-0.292379	0.0524754	14.37	12.11	14.23	16.75	15.16	14.09	13.57	15.3333	0.0116253
'GHITM'	-0.119949	0.0526061	206.23	207.92	214.82	215.24	205.51	207.77	209.657	209.507	0.0116648
'ATF1'	-0.235395	0.0526524	19.52	19.66	20.93	21.19	22.13	21.54	20.0367	21.62	0.0116857
'DUSP9'	-0.456873	0.0526524	4.03	4.24	4.83	5.34	5.63	5.36	4.36667	5.44333	0.0116897
'TADA2B'	-0.291727	0.0526524	5.81	5.85	6.2	6.95	6.14	6.94	5.95333	6.67667	0.0116915
'SH3RF1'	-0.431393	0.0529644	2.01	2.62	2.5	3.13	2.39	3.34	2.37667	2.95333	0.0117642
'PPARGC1B'	-0.23961	0.0530609	5.92	6.84	6.08	7.53	5.19	7.23	6.28	6.65	0.0117891
'EIF3C'	-0.110728	0.0530936	233.57	241.35	249.46	247.11	229.66	243.6	241.46	240.123	0.011806
'SPRY1'	-0.389363	0.0530936	5.13	5.59	5.58	6.28	6.25	5.88	5.43333	6.13667	0.0118104
'TOMM20'	-0.114722	0.0533513	213.76	211.78	225.49	220.56	210.03	217.91	217.01	216.167	0.0118878
'LHX3'	-2.90906	0.0535668	0	0.15	0	0.34	0.27	0.42	0.05	0.343333	0.0119427
'IFNAR1'	-0.20527	0.0537535	11.48	12.13	12.24	13.47	10.88	12.79	11.95	12.38	0.0119979
'CUTA'	-0.199108	0.0538027	186.2	170.59	163.01	184.94	183.55	174.05	173.267	180.847	0.0120125
'IGSF10'	-0.438443	0.0538847	24.65	24.14	24.76	36.79	32.24	33.59	24.5167	34.2067	0.0120343
'CHEK2'	-0.187214	0.0539772	53.13	51.45	53.35	56.47	54.92	52.96	52.6433	54.7833	0.0120584
'RASIP1'	-0.917762	0.0540342	0.51	0.72	0.89	1.08	1.64	0.93	0.706667	1.21667	0.0120781
'DGKA'	-0.251244	0.0540959	15.51	15.24	14.75	15.88	16.19	17.32	15.1667	16.4633	0.0120954
'S1PR3'	-0.320425	0.0541249	6.37	5.4	6.01	6.82	5.87	7.82	5.92667	6.83667	0.0121053
'VSIR'	-0.845401	0.0541946	0.97	0.3	0.68	1.07	0.97	1.2	0.65	1.08	0.0121314
'C8orf76'	-0.231196	0.0542099	43.13	46.67	41.44	48.75	45.95	46.89	43.7467	47.1967	0.0121414
'ACBD5'	-0.175476	0.0542099	27.25	31.31	30.02	30.48	27.53	31.6	29.5267	29.87	0.0121417
'CALML4'	-0.227863	0.0545627	10.37	11.12	10.69	11.9	11.14	11.7	10.7267	11.58	0.0122313
'RPL18'	-0.148496	0.0545763	4424.31	4072.26	4036.76	4105.71	4351.04	4244.32	4177.78	4233.69	0.0122378
'ST3GAL1'	-0.167474	0.0546095	33.38	35.46	36.34	39.48	31.25	38.46	35.06	36.3967	0.0122488
'ZNF681'	-1.1142	0.0546388	0.17	0.21	0.19	0.42	0.39	0.3	0.19	0.37	0.0122608
'PJA2'	-0.136405	0.0546415	59.9	63.44	65.17	66.2	57.98	66.72	62.8367	63.6333	0.0122665
'UBA5'	-0.173878	0.0548153	21.77	23.2	24.3	24.73	24.41	24.34	23.09	24.4933	0.0123187
'SLC31A2'	-0.842805	0.0548333	1.74	1.51	1.26	2.24	2.7	2.49	1.50333	2.47667	0.0123298
'C1orf43'	-0.135783	0.0548333	231.69	229.14	229.64	228.81	233.8	233.55	230.157	232.053	0.0123306
'TXN2'	-0.212058	0.0548907	82.55	78.02	71.91	76.73	82.05	87.85	77.4933	82.21	0.0123471
'PAQR7'	-0.234783	0.0553163	17.48	18.65	16.93	19.39	17.82	20.24	17.6867	19.15	0.012457
'EBPL'	-0.230784	0.0555117	91.99	83.06	94.7	94.15	103.98	91.58	89.9167	96.57	0.0125081
'ALG2'	-0.266533	0.0563181	12.85	13.71	14.19	13.65	15.42	15.92	13.5833	14.9967	0.0127187
'PDPK1'	-0.184128	0.0563438	12.17	13.63	13.32	14.17	12.27	14.46	13.04	13.6333	0.0127282
'KIF22'	-0.152738	0.0563733	88.44	84.17	85.24	88.94	85.98	88.67	85.95	87.8633	0.0127384
'LCN15'	-1.22586	0.0566342	1.88	1.35	2.73	4.26	4.39	3.43	1.98667	4.02667	0.0128156
'MAGEF1'	-0.351367	0.0567996	10.8	10.77	12.9	12.93	13.67	13.75	11.49	13.45	0.0128631
'SECISBP2L'	-0.219802	0.0572023	8.32	10.19	10.3	10.53	9.38	11.02	9.60333	10.31	0.0129698
'EIF4B'	-0.0973877	0.057254	741.62	767.32	787.24	779.64	721.43	759.62	765.393	753.563	0.0129852
'SAMD13'	-0.456206	0.057568	7.81	7.19	6.82	9.63	9.15	8.76	7.27333	9.18	0.0130712
[truncated: 5,611 more rows]
