# Supplementary material for: CHRNB4-Mediated Neuroactive Signaling Rewiring Drives Adaptive Resistance to BCL-2 Inhibition in Acute Myeloid Leukemia
Source: Cancers (Basel). 2026 Apr 8;18(8):1187. doi: 10.3390/cancers18081187 (PMC13115082; doi:10.3390/cancers18081187)
Supplement: Supplementary file 1 [file cancers-18-01187-s001.zip › Suppl Table S2 DET_MV4-11.xlsx]

## Sheet: Up
Supplemenatry Table 2. Differential expressed transcripts (DTE) in VEN resistant vs parental MV4-11 cells
Gene Symbol	log2 (MV411_V / Control_MV411d_2)	Qvalue (MV411_V / Control_MV411d_2)	13_M_V TPM	14_M_V TPM	15_M_V TPM	4_Md_Ctrl TPM	5_Md_Ctrl TPM	6_Md_Ctrl TPM	MV411_V Average TPM	Control_MV411d_2 Average TPM	P-Value
'LOC107987464'	7.78683	2.07336e-08	1.4	1.41	1.59	0	0	0	1.46667	0	0.001767
'KLHL23'	5.54158	2.26578e-05	0.71	0.52	0.98	0.07	0	0	0.736667	0.0233333	0.0301248
'SHROOM2'	4.54661	0.0457236	0.06	0.09	0.1	0	0	0	0.0833333	0	0.0201727
'LOC102725035'	4.52726	0.0161071	0.29	0.42	0.39	0	0	0.07	0.366667	0.0233333	0.00366949
'SPAG16'	4.03057	0.0124857	0.99	0.76	1.07	0.02	0	0.1	0.94	0.04	0.00605232
'CCL4'	3.60872	0.00877237	3.99	2.1	2.22	0.47	0.24	0	2.77	0.236667	0.0477098
'CAMK2N1'	3.20861	0.0349653	0.42	0.54	0.26	0.05	0	0.09	0.406667	0.0466667	0.0369843
'TIMP3'	2.70181	6.7454e-35	4.18	4.33	4.95	0.81	0.66	0.71	4.48667	0.726667	0.00301991
'PPP1R3A'	2.59612	2.74987e-09	1.32	1.96	1.34	0.29	0.35	0.16	1.54	0.266667	0.020341
'C12orf75'	2.45246	1.18168e-33	21.58	18.68	18.84	3.78	4.08	3.49	19.7	3.78333	0.00271265
'SLC22A31'	2.39186	0.00585335	0.72	0.56	0.7	0.1	0.14	0.13	0.66	0.123333	0.00627844
'GLT1D1'	2.34844	0.000128286	1.65	1.21	0.78	0.19	0.15	0.39	1.21333	0.243333	0.0512293
'IL7R'	2.24517	1.51988e-36	5.68	6.43	5.7	1.25	1.1	1.59	5.93667	1.31333	0.000334022
'PTPRD'	2.17351	0.0304498	0.14	0.16	0.13	0.02	0.04	0.03	0.143333	0.03	0.000899811
'KCNE1B'	2.13153	0.0342236	0.31	0.5	0.86	0.1	0.29	0	0.556667	0.13	0.100279
'ATP1A2'	2.04752	0.00401664	0.49	0.34	0.39	0.11	0.06	0.15	0.406667	0.106667	0.00795011
'NKX3-2'	2.01715	1.62492e-05	2.19	2.48	1.78	0.71	0.67	0.29	2.15	0.556667	0.00458221
'HOXA13'	1.99505	2.60294e-05	1.11	0.71	0.77	0.22	0.22	0.24	0.863333	0.226667	0.0358717
'VSTM2L'	1.95493	3.7596e-10	3.87	5.86	6.47	1.41	1.36	1.61	5.4	1.46	0.0363933
'TMEM215'	1.94907	0.00262767	0.5	0.39	0.49	0.11	0.13	0.13	0.46	0.123333	0.00882404
'RAB3C'	1.92374	3.2711e-05	0.43	0.45	0.5	0.15	0.13	0.1	0.46	0.126667	0.000374438
'DOCK1'	1.8886	2.54222e-06	1.06	1.04	0.95	0.16	0.43	0.24	1.01667	0.276667	0.00507753
'CDH5'	1.87698	0.0131504	0.48	0.64	0.38	0.2	0.1	0.13	0.5	0.143333	0.0293653
'S100A9'	1.87236	0.0349653	3.69	5.97	4.26	1.51	1.21	1.24	4.64	1.32	0.0378107
'DUSP4'	1.86794	3.6427e-155	30.27	29.97	29.22	8.36	8.4	9.01	29.82	8.59	2.59984e-06
'POGLUT2'	1.80973	8.35574e-24	11.89	11.66	12.92	3.38	4.13	3.55	12.1567	3.68667	0.000205213
'SLAMF7'	1.80195	0.0178094	1.19	0.78	0.91	0.15	0.2	0.44	0.96	0.263333	0.0119058
'AXL'	1.62405	1.94722e-85	25.74	28.25	25.55	9.33	8.14	9.39	26.5133	8.95333	0.000498091
'EMP1'	1.60546	1.06294e-08	2.76	3	2.91	0.58	1.18	0.89	2.89	0.883333	0.00300612
'CCDC167'	0.40342	0.0720183	47.85	49.7	49.04	38.53	37.86	39.36	48.8633	38.5833	0.000162536
'AKR1C1'	1.55236	0.0178472	0.4	0.45	0.58	0.17	0.15	0.14	0.476667	0.153333	0.023936
'MYH10'	1.54335	4.13541e-08	1.17	1.33	1.19	0.44	0.35	0.55	1.23	0.446667	0.000568957
'FUT1'	1.53791	0.0107722	0.72	0.83	0.87	0.21	0.27	0.37	0.806667	0.283333	0.0012797
'TKTL1'	1.51321	2.95846e-41	21.24	22.85	22.48	8.26	7.47	8.8	22.19	8.17667	3.4325e-05
'LTK'	1.50335	1.72991e-17	7.72	8.45	7.28	2.75	2.69	3.21	7.81667	2.88333	0.00119593
'BGLAP'	1.49251	0.000939931	17.28	13.65	21.44	7.11	5.28	7.5	17.4567	6.63	0.0317411
'MCC'	1.48233	0.0030258	0.59	0.64	0.36	0.3	0.1	0.21	0.53	0.203333	0.0416768
'TTC36'	2.42913	0.724194	0.22	0.23	0.22	0	0	0	0.223333	0	0.000222692
'CRACR2B'	1.46308	0.00864461	1.39	1.16	1.81	0.39	0.43	0.76	1.45333	0.526667	0.0207962
'TCF4'	1.46281	9.89918e-112	26.14	25.92	24.78	10.04	9.35	9.95	25.6133	9.78	6.09181e-05
'CXCL8'	1.46173	1.95608e-30	29.1	26.21	29.07	10.35	11.19	11.11	28.1267	10.8833	0.00169708
'USE1'	0.169597	0.183145	102.31	100.87	101.75	94.67	95.38	94.17	101.643	94.74	0.000270285
'CAVIN3'	1.41705	0.0491419	1.72	3.41	3.12	0.86	1.49	0.88	2.75	1.07667	0.0695825
'KLRK1'	1.39901	0.0334499	1.17	2.77	1.98	1.03	0.51	0.81	1.97333	0.783333	0.112093
'TMEM31'	2.42913	0.724194	0.19	0.2	0.19	0	0	0	0.193333	0	0.000297133
'CCL24'	1.38945	0.0374347	2.42	1.45	2.45	1.14	0.41	1	2.10667	0.85	0.0406242
'FLT1'	1.35639	0.00908241	0.63	0.76	0.56	0.22	0.29	0.27	0.65	0.26	0.0137992
'TMEM255A'	1.35491	1.26823e-36	18.51	18.9	19.83	8.77	8.03	7.89	19.08	8.23	5.39318e-05
'CCL3'	1.34563	3.77549e-05	12.74	17.08	12.14	7.1	5.48	4.65	13.9867	5.74333	0.019753
'COL6A2'	1.34342	0.000160041	1.71	1.95	2.37	0.63	0.9	1.02	2.01	0.85	0.0113813
'CDON'	1.34109	5.78545e-06	0.94	1.21	0.96	0.41	0.38	0.49	1.03667	0.426667	0.0115075
'HSH2D'	1.33986	2.26784e-19	16.99	16.68	16.39	7.6	5.89	8.19	16.6867	7.22667	0.00347069
'SERPINE2'	1.3237	0.028661	1.49	1.59	1.71	0.33	0.73	0.83	1.59667	0.63	0.0136692
'FILIP1L'	1.31946	7.72004e-07	4.01	3.14	3.54	1.45	1.18	1.84	3.56333	1.49	0.00353366
'CD28'	1.14689	0.282564	0.26	0.25	0.26	0.13	0.11	0.13	0.256667	0.123333	0.000428248
'FCN2'	1.20797	0.784907	0.22	0.27	0.26	0	0.02	0.05	0.25	0.0233333	0.000429858
'IGLL5'	1.31375	0.0030907	4	4.13	3.67	1.73	1.5	1.67	3.93333	1.63333	0.000701348
'KIFC3'	1.29643	0.000137407	1.65	2.52	2.06	0.76	1.03	0.99	2.07667	0.926667	0.0339507
'AQP1'	1.28972	0.0374262	1.2	1.09	0.77	0.34	0.5	0.46	1.02	0.433333	0.0326829
'ATP5F1B'	0.000146837	0.999053	784.74	783.61	792.59	829.67	822.25	830.31	786.98	827.41	0.000473834
'GPR88'	1.26299	0.00242372	1.38	1.33	1.59	0.76	0.65	0.48	1.43333	0.63	0.00213641
'ZBTB18'	0.248391	0.149367	6.5	6.68	6.65	5.81	5.65	5.84	6.61	5.76667	0.00049133
'POU4F1'	1.2522	0.019798	0.68	0.66	0.79	0.27	0.31	0.36	0.71	0.313333	0.00226248
'GABRD'	1.24867	0.0236135	1.33	2.03	2.15	0.97	0.63	0.88	1.83667	0.826667	0.0438195
'DUSP5'	1.24307	1.99603e-08	5.89	6.33	5.72	2.9	2.88	2.18	5.98	2.65333	0.00052
'NRP1'	1.2414	1.20259e-07	2.11	3.82	2.48	1.28	1.45	1.37	2.80333	1.36667	0.108359
'AKR1C2'	1.22694	3.83057e-05	3.09	2.99	3.04	1.24	1.25	1.39	3.04	1.29333	3.8324e-05
'LSS'	1.19446	9.95613e-135	75.52	79.61	73.21	34.65	33.99	35.51	76.1133	34.7167	0.00126987
'LILRA5'	1.19231	0.0118325	3.91	3.31	2.91	1.23	1.76	1.89	3.37667	1.62667	0.0104236
'SLCO4C1'	1.1909	2.08416e-07	3.27	3.39	2.38	1.12	1.66	1.39	3.01333	1.39	0.0209681
'LPAR6'	1.16126	8.57545e-05	4.76	5.83	4.16	1.75	2.5	2.47	4.91667	2.24	0.0169676
'CD209'	1.15725	2.65021e-34	17.02	18.86	16.68	9.02	7.66	8.14	17.52	8.27333	0.000914314
'BLK'	1.15531	0.00571864	2.93	2.47	2.1	1.17	1.02	1.33	2.5	1.17333	0.0207341
'ARL4C'	1.15441	1.87806e-46	25.84	27.46	27.41	12.96	11.67	13.53	26.9033	12.72	5.02919e-05
'GJD3'	1.15131	1.80568e-06	2.98	3.23	2.92	1.14	1.72	1.46	3.04333	1.44	0.00298222
'SHISAL1'	1.14715	0.0130451	0.61	0.87	0.48	0.39	0.25	0.29	0.653333	0.31	0.0819984
'TNF'	1.14458	2.85151e-56	84.87	87.42	90.76	44.81	40.14	39.62	87.6833	41.5233	4.15211e-05
'ROPN1L'	0.551395	0.52976	2.93	2.81	2.94	2.09	1.9	2.08	2.89333	2.02333	0.000619093
'ZNF703'	1.14142	0.0142252	1.09	1.8	1.19	0.5	0.75	0.69	1.36	0.646667	0.0720467
'UST'	1.13467	0.000152963	2.03	1.83	1.81	0.87	1.14	0.8	1.89	0.936667	0.00263883
'PGBD5'	1.12926	0.00628207	0.4	0.6	0.44	0.15	0.26	0.28	0.48	0.23	0.0336627
'MGAT4A'	0.350583	0.136449	1.97	1.94	2.04	1.5	1.57	1.61	1.98333	1.56	0.000657274
'SOBP'	1.12583	0.00698768	0.88	0.88	0.69	0.44	0.36	0.43	0.816667	0.41	0.0137288
'MX1'	1.1257	6.41323e-05	3.63	3.57	3.1	1.88	1.64	1.33	3.43333	1.61667	0.00143124
'TSKU'	1.11936	0.0293619	1.22	1.61	1.49	0.58	0.94	0.54	1.44	0.686667	0.0120553
'UNC5B'	1.11799	4.44784e-07	1.93	2.57	1.98	1.12	0.86	1.34	2.16	1.10667	0.0173611
'KLF2'	1.11718	1.80327e-10	8.05	7.56	7.38	3.36	3.98	3.81	7.66333	3.71667	0.000137628
'F2RL3'	1.11071	3.87649e-65	48.34	53.27	49.24	23.18	24.66	25.47	50.2833	24.4367	0.000909107
'GLIS2'	1.10128	0.0443514	0.94	1.03	0.61	0.42	0.39	0.45	0.86	0.42	0.0723171
'SGCB'	1.0876	0.0107411	1.21	1.15	1.27	0.37	0.72	0.73	1.21	0.606667	0.0284509
'DCANP1'	1.08641	0.00354364	24.36	16.86	23.51	7.8	10.81	13.67	21.5767	10.76	0.0245902
'HMOX1'	1.08541	0.0161275	3.46	2.82	3.09	1.68	1.32	1.64	3.12333	1.54667	0.00382848
'ADCY1'	1.08425	0.000119721	1.13	2.07	0.78	0.87	0.54	0.54	1.32667	0.65	0.215542
'SMOC2'	1.084	3.4203e-05	3.61	3.51	3.46	1.91	1.57	1.7	3.52667	1.72667	0.000752748
'KLF15'	3.42914	0.336619	0.11	0.12	0.11	0	0	0	0.113333	0	0.000863931
'NGFR'	1.07172	4.75843e-36	26.53	26.64	24.13	12.45	13.18	13.06	25.7667	12.8967	0.00234385
'CTSL'	1.06121	0.0353716	2.02	3.12	3.27	1.82	1.35	1.27	2.80333	1.48	0.0612632
'ITGA2B'	1.05979	4.72323e-25	16.87	17.29	15.93	8.2	8.22	9.03	16.6967	8.48333	0.000169007
'EGR3'	1.04335	1.03325e-18	11.01	11.62	10.18	5.26	5.32	6.12	10.9367	5.56667	0.0008728
'FOSB'	1.02941	3.18871e-16	9.6	10.52	10	5.18	5.36	4.93	10.04	5.15667	0.000651534
'SYTL1'	1.01147	6.3914e-11	14.17	15.4	15.51	8.18	6.86	8.09	15.0267	7.71	0.000267912
'JAG1'	0.99468	0.00736005	0.88	1.04	0.95	0.48	0.55	0.48	0.956667	0.503333	0.00334474
'LMCD1'	0.993548	0.00516179	1.11	1.27	1.24	0.73	0.99	0.56	1.20667	0.76	0.0551771
'SIGLEC6'	0.991714	7.87932e-43	51.12	60.71	44.28	26.77	25.44	28.37	52.0367	26.86	0.0307327
'RORB'	1.33196	0.0739969	0.21	0.2	0.18	0.1	0.09	0.07	0.196667	0.0866667	0.000912048
'PPP1R13B'	0.977831	0.0131504	1.28	1.27	0.95	0.45	0.52	0.74	1.16667	0.57	0.0140538
'MCEMP1'	0.948595	3.82128e-06	13.92	15.44	13.88	8.71	7.25	7.54	14.4133	7.83333	0.000701999
'CDH15'	0.945581	7.90101e-05	5.15	4.16	4.22	2.4	2.67	2.33	4.51	2.46667	0.0163242
'LTB'	0.943309	0.0493096	5.21	7.06	6.56	4.12	2.94	3.25	6.27667	3.43667	0.0175003
'NLRP12'	0.72347	0.275204	0.73	0.81	0.76	0.49	0.52	0.46	0.766667	0.49	0.000994091
'CES1'	0.941425	5.33054e-50	90.23	91.02	91.39	49.86	49.1	50.39	90.88	49.7833	1.54553e-07
'SHISA8'	0.93355	0.0248713	2.53	2.11	1.61	0.94	1.3	1.32	2.08333	1.18667	0.0595753
'IL1B'	0.932737	1.3214e-09	20.78	20.77	22.78	13.06	12.06	10.3	21.4433	11.8067	0.000909287
'TUBA1A'	0.922947	1.01201e-39	90.89	92.97	86.02	52.16	49.52	47.49	89.96	49.7233	0.000215699
'PHLDA2'	0.915481	0.0144619	8.95	7.93	10.37	3.73	5.61	5.85	9.08333	5.06333	0.0146426
'MVD'	0.911606	1.00571e-43	89.77	91.62	85.72	50.03	50.43	48.19	89.0367	49.55	0.000546045
'TRIB3'	0.909812	1.75263e-10	16.08	15.45	14.35	8.75	8.48	8.42	15.2933	8.55	0.00426694
'RAMP1'	0.906399	0.00232802	12.83	12.45	12.88	6.92	5.88	7.45	12.72	6.75	0.00342603
'CCDC188'	0.891768	0.0215145	3.8	3.88	3.05	1.06	1.9	2.64	3.57667	1.86667	0.0434638
'GPR84'	0.889261	0.0178094	4.8	5.16	4.21	3.64	2.36	2.16	4.72333	2.72	0.0294475
'GPC4'	0.868649	0.0452662	1.36	0.92	0.93	0.46	0.71	0.68	1.07	0.616667	0.0687395
'NLRC3'	0.862827	8.75272e-17	9.93	11.57	8.9	5.69	5.81	6.05	10.1333	5.85	0.0294852
'ARSG'	0.855558	5.97856e-10	9.59	11.59	11.13	6.3	5.62	7.33	10.77	6.41667	0.00570336
'HOXA11'	0.851516	0.000560633	4.33	4.62	4.38	2.59	2.85	2.32	4.44333	2.58667	0.00134286
'ANGPTL6'	0.849729	0.011739	4.84	4.96	3.56	2.23	2.62	2.91	4.45333	2.58667	0.0369776
'VAT1L'	0.844753	2.26528e-05	4.49	4.61	4.25	2.55	2.3	2.98	4.45	2.61	0.00359327
'DHCR7'	0.843774	4.18666e-47	83.27	84.78	78.23	46.54	49.06	48.69	82.0933	48.0967	0.00111844
'FAM43A'	0.842753	1.61148e-09	10.35	11.79	12.23	5.98	7.51	6.67	11.4567	6.72	0.00337532
'SIGLEC10'	0.841518	1.16621e-12	16.68	20.24	15.83	11.59	9.87	9.58	17.5833	10.3467	0.0191163
'IL2RB'	0.839956	1.58935e-07	6.08	5.72	5.83	3.44	3.43	3.5	5.87667	3.45667	0.0013383
'SH3BP5'	0.830582	0.00560327	3.03	3.61	4.18	1.84	2.27	2.39	3.60667	2.16667	0.0313324
'EBI3'	1.12426	0.0572744	2.74	2.81	2.67	1.25	0.92	1.19	2.74	1.12	0.00134145
'SYT11'	0.829377	0.00161885	1.85	2.03	1.98	1.23	1.04	1.19	1.95333	1.15333	0.000547484
'SLAMF8'	0.82305	0.0207233	3.2	3.23	2.4	1.98	1.38	1.76	2.94333	1.70667	0.0249544
'GRID1'	0.819934	0.0184309	1.68	2.29	1.53	1.15	1.01	1.25	1.83333	1.13667	0.0851287
'DIPK1C'	0.819128	0.0178472	3.5	3.23	3.22	1.72	2.23	1.64	3.31667	1.86333	0.00635468
'MEI1'	0.328565	0.545204	1.77	1.81	1.7	1.34	1.35	1.45	1.76	1.38	0.00137956
'ZNF366'	0.818648	0.00475867	1.24	1.59	1.52	0.99	0.79	0.8	1.45	0.86	0.0145257
'FCMR'	0.814865	1.14823e-20	28.12	29.23	27.69	17.79	16.32	17.59	28.3467	17.2333	6.86005e-05
'JAML'	0.800906	1.29207e-11	28.48	28.03	31.2	16.9	17.1	18.5	29.2367	17.5	0.0018963
'PCYT2'	0.800499	9.46969e-24	18.64	18.19	19.28	11.23	11.39	11.26	18.7033	11.2933	0.00146516
'ME3'	0.798572	0.00108467	6.5	6.03	7.61	3.93	3.8	4.43	6.71333	4.05333	0.0181385
'RHOB'	0.798538	8.5966e-13	23.48	21.56	23.76	13.07	14.25	14.34	22.9333	13.8867	0.00103346
'DOC2A'	0.579523	0.179498	2.61	2.46	2.42	1.96	1.86	1.82	2.49667	1.88	0.0014919
'ZEB1'	0.791755	0.0230518	1.09	1.08	1.05	0.63	0.73	0.6	1.07333	0.653333	0.0051534
'KIAA1614'	0.778296	0.025983	0.61	0.68	0.63	0.39	0.37	0.41	0.64	0.39	0.00153877
'CTSG'	0.777909	1.35705e-11	70.91	72.18	79.1	45.31	48.96	41.65	74.0633	45.3067	0.00111779
'CCDC107'	0.774821	3.57904e-06	25.56	21.81	25.36	13.81	15.14	15.95	24.2433	14.9667	0.00669033
'CBR3'	0.77318	0.028814	7.77	9.37	8.2	4.62	5.57	5.37	8.44667	5.18667	0.00771852
'SPP1'	0.768542	4.77502e-11	29.76	33.17	29.61	19.29	18.69	18.9	30.8467	18.96	0.00828275
'JUN'	0.762809	8.71773e-09	10.62	11.1	10.01	6.16	6.84	6.66	10.5767	6.55333	0.000947777
'TUBB3'	0.758924	0.0191232	5.04	5.78	5.14	2.36	3.89	3.61	5.32	3.28667	0.0319187
'ASPHD2'	0.748747	0.0118325	2.79	2.59	2.71	1.43	1.93	1.71	2.69667	1.69	0.0111309
'ACAT2'	0.741233	1.77462e-45	200.07	198.57	197.8	124.71	123.12	127.6	198.813	125.143	1.92599e-05
'SPIB'	0.738684	0.0443523	2.05	1.78	1.77	1.49	1.17	0.88	1.86667	1.18	0.0405081
'IFITM10'	0.737418	0.00543531	3.17	2.92	2.62	2.03	1.68	1.79	2.90333	1.83333	0.00758117
'IL4I1'	0.73334	1.66189e-36	130.97	140.46	129.86	84.2	88.02	81.31	133.763	84.51	0.000762755
'GMPR'	0.730573	0.0439842	6.69	4.87	4.48	3.56	3.43	3.17	5.34667	3.38667	0.0986283
'CCDC168'	0.727362	0.0281356	0.32	0.34	0.33	0.19	0.2	0.25	0.33	0.213333	0.0172849
'MPEG1'	0.721371	4.00674e-42	158.66	187.99	157.57	109	102.6	109.69	168.073	107.097	0.0212973
'TSPAN4'	0.712071	1.15905e-07	28.94	33.48	29.46	17.95	21.83	18.41	30.6267	19.3967	0.00431144
'ETV4'	0.710108	4.9083e-05	9.75	11.18	10.98	6.52	6.96	7.2	10.6367	6.89333	0.00615239
'HMGCS1'	0.703468	2.11683e-56	120.81	131.88	123.15	82.25	77.75	85.4	125.28	81.8	0.000875957
'ANKH'	0.696441	0.00202113	5.33	6.68	4.42	4.14	4.41	3.52	5.47667	4.02333	0.144992
'DBNDD1'	0.696432	0.000174188	11.35	13.07	10.49	7.97	7.6	7.01	11.6367	7.52667	0.0218813
'CASK'	0.691595	0.049741	0.76	1.06	0.82	0.45	0.67	0.6	0.88	0.573333	0.0587553
'ADM2'	0.688423	2.23031e-05	6.18	5.55	5.54	3.69	3.76	3.81	5.75667	3.75333	0.00950214
'EPOP'	0.684074	0.00021989	6.17	5.71	6.01	3.79	4.08	3.87	5.96333	3.91333	0.000532666
'ABI3'	0.502357	0.240705	3.79	4.17	3.99	3.09	2.74	2.92	3.98333	2.91667	0.00207702
'NFATC1'	0.683564	1.33182e-26	42	49	42.24	27.43	27.74	25.88	44.4133	27.0167	0.0128773
'CHST2'	0.681416	7.6444e-05	5.03	5.13	5.28	3.24	3.29	3.6	5.14667	3.37667	0.000470066
'SLC4A3'	0.672517	0.0102905	3.66	3.33	2.97	1.96	2.66	2.32	3.32	2.31333	0.0238696
'HYAL3'	0.668618	1.26516e-08	37.5	36.89	30.94	24.27	24.87	22.76	35.11	23.9667	0.0255517
'FAM167A'	0.66371	0.00305799	3.35	4.28	3.29	2.46	2.3	2.53	3.64	2.43	0.0578864
'PCBP3'	0.661223	0.00148465	8.63	7.88	7.38	5.72	5.03	4.92	7.96333	5.22333	0.00503157
'TMEM230'	0.00763132	0.974285	100.09	98.67	99.71	104.52	104.91	103.24	99.49	104.223	0.00222215
'ATP1A3'	0.65666	4.98862e-08	12.22	14.76	11.87	8.37	8.35	8.77	12.95	8.49667	0.036809
'DUSP1'	0.653577	0.00129044	8.71	8.69	9.47	6.05	6.36	5.56	8.95667	5.99	0.00106673
'KLRC4'	1.79381	0.253002	0.92	0.98	1.04	0.28	0.28	0.29	0.98	0.283333	0.00227958
'NDN'	0.652376	0.000798699	9.49	10.22	9.87	6.5	6.37	6.92	9.86	6.59667	0.000355122
'TPM2'	0.651661	1.32203e-09	52.57	54.56	53.98	36.13	35.97	34.67	53.7033	35.59	2.77853e-05
'FASN'	0.650061	1.02888e-35	180.04	209.81	169	123.89	122.92	127.32	186.283	124.71	0.0356568
'MSMO1'	0.649711	2.27981e-19	60.95	60.39	59.43	39.76	38.51	43.25	60.2567	40.5067	0.00270207
'CST7'	0.647933	5.8093e-05	38.15	35.85	34.64	24.75	24.54	23.42	36.2133	24.2367	0.00300648
'SIGLEC9'	0.645175	0.0357046	4.89	5.74	5.35	3.86	3.67	3.42	5.32667	3.65	0.00899139
'CYC1'	0.0189267	0.933156	308.54	311.83	312.52	321.82	324.18	321.68	310.963	322.56	0.00248757
'A4GNT'	2.42913	0.724194	0.07	0.07	0.06	0	0	0	0.0666667	0	0.00249066
'GPR146'	0.639951	0.00135866	9.26	10	8.65	6.12	6.35	6.32	9.30333	6.26333	0.0137501
'SYNPO'	1.11515	0.336072	0.21	0.23	0.2	0.08	0.11	0.12	0.213333	0.103333	0.00250157
'USP44'	3.20482	0.250404	0.1	0.11	0.12	0	0.03	0	0.11	0.01	0.00251537
'TMEM200A'	0.638454	0.000107327	8.52	8.22	7.07	5.69	5.23	5.17	7.93667	5.36333	0.0183441
'PDZD4'	1.45794	0.050295	0.55	0.62	0.49	0.27	0.21	0.17	0.553333	0.216667	0.00262514
'CCDC92'	0.637739	0.000826267	9.98	9.11	10.55	7.36	6.32	6.06	9.88	6.58	0.00466666
'NT5DC2'	0.633062	2.80992e-16	70.18	73.27	64.59	48.98	46.82	43.96	69.3467	46.5867	0.00357249
'AK5'	0.633023	0.00211291	5.09	5.13	4.66	3.69	3.18	3.46	4.96	3.44333	0.00197559
'COL18A1'	0.631702	1.0244e-29	39.4	40.56	39.93	26.75	27.91	26.84	39.9633	27.1667	1.53651e-05
'QPRT'	0.629961	8.39714e-10	27.04	26.85	29.02	17.72	19.36	18.78	27.6367	18.62	0.000788281
'LZTS1'	0.627587	0.000107327	4.36	4.34	4.08	2.9	2.63	3.15	4.26	2.89333	0.00317703
'SLC7A5'	0.625497	9.49712e-31	104.18	115.69	97.64	75.69	67.57	72.83	105.837	72.03	0.0123092
'CHI3L1'	0.623327	1.31727e-34	197.89	204.07	199.45	140.92	130.49	138.97	200.47	136.793	0.000286891
'PCDHGA11'	0.62276	0.0326173	2.03	2.79	1.89	1.55	1.64	1.47	2.23667	1.55333	0.130503
'PLAUR'	0.621634	3.11059e-27	195.74	199.18	196.45	138.82	131.83	130.12	197.123	133.59	0.00048224
'LHFPL6'	0.618103	0.02253	5.62	6.04	5.55	3.13	3.99	4.74	5.73667	3.95333	0.0502864
'IFI16'	0.615189	8.43856e-10	21.18	22.63	20.63	14.69	15.05	14.24	21.48	14.66	0.00324272
'TEX30'	0.614411	4.01307e-21	126.49	128.69	130.74	91.57	88.92	88.4	128.64	89.63	2.32094e-05
'GPAT3'	0.613685	0.036943	3.66	4.28	4.34	2.69	3.35	2.31	4.09333	2.78333	0.0290727
'SMIM11A'	0.613271	0.0495117	18.24	22.23	15.86	10.4	10.45	17.05	18.7767	12.6333	0.10239
'ADAMTS4'	0.926946	0.0611537	0.69	0.6	0.57	0.22	0.35	0.25	0.62	0.273333	0.00296462
'TGFBI'	0.611448	1.09339e-35	135.08	149.27	133.88	94.1	94.55	99.06	139.41	95.9033	0.00776893
'MVK'	0.609694	2.45983e-10	30.99	29.5	34.17	22.14	22.83	21.02	31.5533	21.9967	0.0117128
'CYP51A1'	0.603533	1.66957e-28	83.24	83.46	82.25	55.51	56.68	60.08	82.9833	57.4233	0.00161334
'ZFP36L1'	0.59831	3.66417e-20	51.03	56.32	50.16	36.86	35.43	36.88	52.5033	36.39	0.010401
'DBN1'	0.59443	2.06562e-21	62.55	68.01	62.12	44.54	46.49	44.91	64.2267	45.3133	0.00587703
'SQLE'	0.59281	1.08542e-46	231.76	240.85	235.73	165.07	168.11	162.5	236.113	165.227	8.83961e-05
'TMEM233'	0.591179	3.65529e-06	13.57	14.02	15.32	10.53	9.79	9.69	14.3033	10.0033	0.00553434
'NCALD'	0.588942	6.67169e-05	7.95	8.47	9.12	6.18	5.84	6.05	8.51333	6.02333	0.0125816
'CCR6'	0.587709	0.0301152	3.69	3.85	3.46	2.57	2.95	2.17	3.66667	2.56333	0.0228408
'CRELD2'	0.586653	0.000107694	21.03	23.8	21.59	15.29	14.29	16.51	22.14	15.3633	0.00390752
'AGTRAP'	0.180547	0.118957	78.72	76.35	77.59	72.16	70.65	72.33	77.5533	71.7133	0.00311724
'MAPK11'	0.580182	0.0130744	5.45	6.54	6.21	4.34	4.55	3.89	6.06667	4.26	0.0139902
'ATF3'	0.579141	0.0245011	6.62	6.68	6.08	4.17	4.93	4.47	6.46	4.52333	0.00288691
'SCD'	0.577358	3.55909e-51	305.23	332.51	296.7	219.95	213.89	224.71	311.48	219.517	0.00909158
'CACNA2D3'	0.575589	0.00798212	4.22	3.87	4.05	2.87	2.86	2.84	4.04667	2.85667	0.00680061
'GPT2'	0.572928	3.82274e-13	24.83	27.05	25.3	17.4	17.71	18.77	25.7267	17.96	0.00145635
'STK33'	1.77633	0.0877889	0.45	0.54	0.6	0.21	0.09	0.19	0.53	0.163333	0.00332485
'NEUROG3'	0.572644	0.00383182	12.71	12.1	12.22	9.4	7.7	8.82	12.3433	8.64	0.0101483
'LPIN1'	0.569851	9.21008e-07	7.97	8.74	7.88	5.82	7.36	5.96	8.19667	6.38	0.0454774
'INSIG1'	0.569387	1.05765e-42	312.42	317.53	327.38	225.18	227.99	223.12	319.11	225.43	0.000942092
'HTRA3'	0.569176	1.62956e-06	18.06	18.85	18.27	13.35	13.1	13.15	18.3933	13.2	0.000869314
'FUT7'	0.567874	1.02471e-05	27.37	26.47	29.82	18.09	20.72	20.59	27.8867	19.8	0.00385503
'DERL3'	0.566287	4.48358e-06	25.42	28.56	22.5	16.99	16.5	18.87	25.4933	17.4533	0.0302279
'TMEM97'	0.565472	5.83067e-25	99.45	98.4	96.48	69.98	68.56	70.65	98.11	69.73	2.86278e-05
'FDPS'	0.563392	1.48552e-33	396.08	396.72	403.11	285.55	281.51	278.69	398.637	281.917	3.014e-06
'PRNP'	0.56232	0.000139153	13.56	12.89	13.48	9.92	9.96	8.57	13.31	9.48333	0.00585206
'PRSS57'	0.5623	1.46312e-07	98.82	110.19	107.48	69.21	87.87	67.63	105.497	74.9033	0.024674
'MCOLN2'	0.561999	0.00482542	6.31	6.72	6.86	4.11	4.42	5.64	6.63	4.72333	0.0427228
'KLF6'	0.558514	4.12874e-11	18.03	18.83	17.89	13.23	13.42	12.42	18.25	13.0233	0.000251819
'C19orf38'	0.558026	9.86645e-06	45.94	43.2	39.83	28.06	30.17	33.54	42.99	30.59	0.00666443
'HMGCR'	0.556473	2.65021e-34	107.11	119.92	107.74	80.26	79.4	79.14	111.59	79.6	0.0160636
'SPRY2'	0.555452	0.00582242	8.04	7.67	8.29	5.68	5.41	5.99	8	5.69333	0.00073851
'CDK2AP2'	0.548519	8.8103e-09	111.97	102.98	110.23	82.2	72.93	78.56	108.393	77.8967	0.00138186
'PPIB'	0.548496	3.45863e-30	796.45	765.7	799.55	568.61	554.25	571.64	787.233	564.833	0.000401506
'PNPLA3'	0.5467	0.00236503	8.69	10.91	8.97	7.33	5.69	7.55	9.52333	6.85667	0.0446205
'ATP13A2'	0.545164	1.05423e-05	11.73	12.88	9.99	8.08	8.29	8.62	11.5333	8.33	0.0579267
'NAT8L'	0.54411	0.0246927	2.04	2.08	2.36	1.47	1.61	1.6	2.16	1.56	0.0149381
'LTV1'	0.185215	0.120541	39.89	39.2	39.1	36.94	36.64	35.75	39.3967	36.4433	0.00368826
'PSMA8'	0.543814	0.00911334	9.67	10.74	9.96	7.3	6.77	7.83	10.1233	7.3	0.00311275
'TRAF4'	0.541873	0.000107327	15.54	13.64	16.1	10.55	10.38	10.55	15.0933	10.4933	0.0246478
'NPTX1'	0.743972	0.0689164	0.9	0.99	1.05	0.66	0.53	0.65	0.98	0.613333	0.00373435
'HCN3'	0.475698	0.132521	2.51	2.36	2.63	1.82	1.96	1.68	2.5	1.82	0.00378063
'CPVL'	1.09144	0.114317	1.22	1.4	1.38	0.5	0.6	0.79	1.33333	0.63	0.00380163
'ANKRD18A'	0.539524	0.0051225	3.9	4.66	4.04	2.61	3.13	2.7	4.2	2.81333	0.0109407
'HPSE'	0.536224	0.0420269	3.16	2.69	2.67	2.43	2.01	1.74	2.84	2.06	0.0409908
'PLK3'	0.535806	0.0346881	5.61	5.57	5.33	4.14	4.17	3.67	5.50333	3.99333	0.00345334
'GATM'	0.535146	6.45118e-10	35.32	35.68	33.76	24.7	25.79	25.52	34.92	25.3367	0.000602086
'PDGFA'	0.534473	2.21244e-06	21.91	24.02	23.82	15.97	17.55	15.82	23.25	16.4467	0.00168086
'CD83'	0.534266	0.00425782	8.7	9.77	9.54	7.58	6.32	6.49	9.33667	6.79667	0.00841739
'ABCA3'	0.533184	0.0248937	2.46	2.85	2.04	2.1	1.49	1.73	2.45	1.77333	0.0872787
'RCN3'	0.532351	0.000917663	21.08	20.01	23.35	15.19	14.96	17.01	21.48	15.72	0.0116702
'FGFR1'	0.532126	0.0057394	4.29	3.99	3.9	2.83	3.07	2.97	4.06	2.95667	0.00298595
'MT1F'	0.531851	5.67942e-05	221.39	218.28	219.1	171.95	158.53	141.59	219.59	157.357	0.0184274
'UNC5A'	0.52889	0.00239477	7.78	8.91	6.74	5.68	4.78	6.63	7.81	5.69667	0.0637173
'SMIM14'	0.527681	0.00253742	3.4	3.84	3.83	2.86	2.37	2.85	3.69	2.69333	0.0103992
'TEDC2'	0.49472	0.0779418	7.61	7.15	7.68	5.51	5.13	5.98	7.48	5.54	0.00439805
'EMID1'	0.525202	7.46054e-05	21.63	20.66	22.67	15.45	14.51	17.33	21.6533	15.7633	0.00607365
'ZNF737'	0.524827	4.60642e-07	13.91	14.1	11.72	10.5	11.1	9.66	13.2433	10.42	0.0455791
'MMP2'	0.521582	1.78032e-11	31.53	32.07	30.48	23.77	21.81	22.74	31.36	22.7733	0.00037146
'LDLR'	0.519711	5.48978e-24	83.53	93.28	79.67	63.63	60.55	64.09	85.4933	62.7567	0.0237214
'TMEM45A'	0.463644	0.105432	8.16	7.62	7.34	5.46	6.16	5.93	7.70667	5.85	0.00455038
'CEMIP2'	0.519171	7.88565e-05	6.19	7.16	5.8	4.83	4.37	4.76	6.38333	4.65333	0.0384744
'TBX1'	0.517253	0.000100156	19.91	21.2	17.82	14.61	13.54	14.01	19.6433	14.0533	0.0216345
'AGT'	0.51672	0.000374291	15.55	15.46	16.69	11.22	11.4	12.48	15.9	11.7	0.00166979
'FADS2'	0.516088	8.49794e-38	271.28	292.95	265.99	207.36	199.73	203.18	276.74	203.423	0.00872895
'TSHZ3'	0.515766	0.00649852	3.94	4.16	3.97	3.37	2.8	2.71	4.02333	2.96	0.0261534
'SEC61B'	0.513104	5.92053e-08	269.28	243.97	273.61	181.51	200.46	194.32	262.287	192.097	0.00555311
'FDX2'	0.467687	0.388528	5.5	5.47	5.91	4.03	4.17	4.62	5.62667	4.27333	0.00467446
'IRX5'	0.409611	0.0853558	6.33	6.57	6.27	4.76	5.12	5.31	6.39	5.06333	0.00467774
'LSM12'	0.00192066	0.999053	47.31	47.2	46.59	48.75	49.77	49.28	47.0333	49.2667	0.00472953
'STK39'	0.44213	0.0653713	7.21	6.49	6.99	4.12	4.73	5.13	6.89667	4.66	0.00473042
'GPR183'	0.512787	0.00149873	19.03	16.57	16.7	13.31	12.42	13.12	17.4333	12.95	0.0212886
'MANF'	0.509819	5.46172e-08	96.18	102.7	102.54	76.43	70.86	74.71	100.473	74	0.00083849
'PPP1R16B'	0.508858	1.3754e-13	32.7	38.78	31.93	24.56	24.21	26.93	34.47	25.2333	0.036911
'MRPS6'	0.507328	2.15555e-08	101.67	104.07	107.25	79.01	75.91	76	104.33	76.9733	0.000387403
'NKG7'	0.505665	7.58781e-08	132.76	143.4	125.67	99.24	101.68	95.25	133.943	98.7233	0.0127016
'RAB37'	0.505155	9.15297e-15	55.75	61.38	57.95	42.38	42.98	44.16	58.36	43.1733	0.00690497
'PDLIM1'	0.503405	2.2523e-29	369.53	370.66	363.68	275.14	265.5	276.84	367.957	272.493	8.91605e-05
'PALD1'	0.502883	1.09196e-08	18.01	20.35	17.62	13.48	13.44	14.24	18.66	13.72	0.0209902
'IDI1'	0.501713	1.38264e-19	107.72	107.14	106.45	78.73	79.24	79.91	107.103	79.2933	6.72093e-07
'WDR4'	0.501405	0.00829545	12.31	11.54	11.95	8.52	8.85	8.93	11.9333	8.76667	0.000879513
'ST14'	0.500121	0.000904563	9.64	9.33	8.31	6.78	6.58	6.94	9.09333	6.76667	0.0227396
'PMAIP1'	0.496064	2.38567e-07	38.18	36.23	34.05	27.1	25.11	28.6	36.1533	26.9367	0.00450091
'MRM1'	0.350163	0.192535	8.29	7.78	8.34	6.62	6.35	7.02	8.13667	6.66333	0.0051864
'HLA-DPA1'	0.494454	1.16611e-16	119.73	121.97	118.67	89.44	87	92.31	120.123	89.5833	0.000222402
'POLR2L'	0.494336	2.46878e-05	68.59	71.02	69.96	50.56	55.36	50.03	69.8567	51.9833	0.00369073
'THYN1'	0.119904	0.397601	90.29	91.07	90.19	87.18	87.32	88.42	90.5167	87.64	0.00542254
'PIR'	0.490146	0.156504	7.44	7.26	7.5	5.26	5.91	5.43	7.4	5.53333	0.00544732
'ALOX12'	0.494081	1.56745e-05	24.24	21.61	24.2	17.75	16.78	18.04	23.35	17.5233	0.0112846
'ADCY6'	0.488414	0.000244584	6.13	6.91	5.49	4.65	4.42	4.85	6.17667	4.64	0.0543124
'ERG28'	0.487902	4.13399e-06	26.65	24.87	25.98	19.57	19.57	19.02	25.8333	19.3867	0.00305583
'NR4A1'	0.486929	0.0246927	5.66	6.42	6.32	4.07	4.64	4.86	6.13333	4.52333	0.00861818
'RRP1'	0.484124	3.99772e-08	62.13	57.58	62.63	45.61	47.37	43.87	60.78	45.6167	0.00265508
'TIGD7'	0.365102	0.119552	4.57	4.94	4.91	3.95	4.1	3.72	4.80667	3.92333	0.00559424
'UQCRHL'	0.589347	0.657474	4.18	4.73	4.63	3.08	3.5	2.87	4.51333	3.15	0.0056913
'GCSH'	0.482927	0.00407019	21.3	17.69	21.51	14.86	15.25	15.86	20.1667	15.3233	0.0530965
'KREMEN1'	0.482716	0.000177292	6.29	6.39	5.98	4.96	4.48	4.44	6.22	4.62667	0.00215692
'MGLL'	0.480876	1.47319e-05	11.2	12.55	11.73	9.03	8.98	8.83	11.8267	8.94667	0.0163145
'FOXK2'	0.118189	0.2674	20.46	20.69	20.39	19.81	19.76	20.01	20.5133	19.86	0.00573593
'SLA2'	0.480602	0.0470728	6.24	6.08	5.43	5.23	3.69	4.26	5.91667	4.39333	0.0565111
'CSF2RB'	0.478091	7.51774e-12	29.9	33.7	27.98	22.14	22.45	24.25	30.5267	22.9467	0.0325118
'RPP25'	0.477597	0.00130631	14.65	15.89	15.59	9.85	12.47	12.53	15.3767	11.6167	0.0358354
'QSOX1'	0.476964	4.12009e-16	62.71	66.48	65.25	46.39	51.53	51.29	64.8133	49.7367	0.00290351
'CFAP61'	2.42913	0.724194	0.04	0.05	0.04	0	0	0	0.0433333	0	0.00586515
'LRRC3'	0.476693	0.000778552	6.08	7.42	5.83	4.93	5.19	4.46	6.44333	4.86	0.0679608
'IGFBP2'	0.474361	0.0230375	19.11	17.57	18.33	13.59	13.41	13.98	18.3367	13.66	0.00421533
'CHML'	0.473154	1.00522e-08	18.38	20.89	17.99	16.1	13.4	13.74	19.0867	14.4133	0.0199749
'RRP9'	0.256129	0.0664012	30.01	31.79	30.89	27.61	27.41	26.5	30.8967	27.1733	0.00588918
'JAK3'	0.473108	0.000814678	6.17	7.4	6.7	5.46	5.09	5.23	6.75667	5.26	0.0425684
'SLC6A8'	0.472714	3.69054e-12	45.49	47.45	43.01	35.16	33.07	34.97	45.3167	34.4	0.0048011
'SC5D'	0.47261	2.76141e-06	11.44	11.41	10.84	8.61	7.47	9.51	11.23	8.53	0.0341762
'FN1'	0.525705	0.764246	0.15	0.14	0.13	0.09	0.1	0.1	0.14	0.0966667	0.0060506
'DHCR24'	0.472253	3.70447e-26	206.39	227.61	196.13	160.65	157.69	159.07	210.043	159.137	0.0306851
'CPS1'	0.471297	0.00510907	3.92	4.29	4.09	3.18	3.02	3.15	4.1	3.11667	0.0045851
'UBTD2'	0.309239	0.305035	4.18	4.38	4.1	3.54	3.46	3.75	4.22	3.58333	0.00609705
'CCDC74A'	0.692951	0.0870681	4.38	4.05	4.31	2.79	2.77	3.3	4.24667	2.95333	0.00615131
'ALOX5AP'	0.470183	0.000582226	54.91	57.93	54.86	38.76	41.49	46.55	55.9	42.2667	0.0149397
'PLS3'	0.470086	0.0161829	6.48	7.44	6.54	4.63	6.11	4.78	6.82	5.17333	0.0514655
'PDGFD'	1.41905	0.290283	0.25	0.24	0.2	0.11	0.11	0.05	0.23	0.09	0.00621694
'CKM'	0.822521	0.0521331	4.07	3.39	3.56	1.83	2.5	2.23	3.67333	2.18667	0.00625881
'HCST'	0.467593	7.39175e-06	239.47	201.02	215.4	161.45	169.07	161.31	218.63	163.943	0.0341062
'EPHB3'	0.466963	0.00021001	9.13	9.55	9.04	7.29	6.84	6.97	9.24	7.03333	0.000494575
'ICOSLG'	0.466627	5.99682e-06	8.51	9.01	9.19	7.43	6.45	7.08	8.90333	6.98667	0.00737894
'SEC11C'	0.464567	1.06468e-06	140.49	142.46	145.62	117.47	106.52	102.69	142.857	108.893	0.0102822
'LY9'	0.464291	0.00173484	15.93	17.42	15.26	11.9	12.8	11.59	16.2033	12.0967	0.00972696
'CTSC'	0.463419	7.07113e-17	125.71	121.28	126.06	93.86	96.42	94.81	124.35	95.03	0.000531861
'FADS1'	0.462782	2.8081e-27	142.57	154.84	138.28	111.16	108.93	111.62	145.23	110.57	0.0176721
'SCN5A'	0.555669	0.655355	0.16	0.17	0.18	0.11	0.13	0.13	0.17	0.123333	0.00647645
'FDFT1'	0.459276	6.71955e-30	576.86	564.11	559.03	437.22	434.56	430.32	566.667	434.033	0.000467455
'ACSS2'	0.458154	4.70176e-12	52.79	54.35	55.39	41.3	41.04	41.69	54.1767	41.3433	0.00216205
'ANXA2'	0.455564	7.65223e-17	190.64	189.45	195.33	146.45	145.8	149.07	191.807	147.107	0.000159864
'TFRC'	0.45539	4.57259e-26	97.12	105.67	96.13	76.37	75.64	77.11	99.64	76.3733	0.015098
'POLR1G'	0.455345	7.56727e-05	20.56	19.04	21.36	15.77	16.36	14.68	20.32	15.6033	0.00649729
'TM7SF2'	0.454174	0.000620272	28.94	30.4	30.46	19.99	24.95	24.09	29.9333	23.01	0.035296
'F3'	0.453767	3.33128e-05	24.18	25.9	26.56	20.23	19.36	18.94	25.5467	19.51	0.0045829
'CD72'	0.452586	0.000302506	34.8	36.38	31.53	23.6	28.44	26.45	34.2367	26.1633	0.0157356
'DLX1'	0.452211	8.93699e-11	55.69	60.3	54.87	43.75	42.96	44.57	56.9533	43.76	0.0114577
'RHOC'	0.451266	1.7037e-10	130.22	133.49	128.48	100.25	99.91	99.53	130.73	99.8967	0.00190667
'ATF5'	0.448285	2.30857e-27	463.58	493.52	457.89	376.02	356.99	355.9	471.663	362.97	0.00255113
'PDIA4'	0.446745	2.67369e-18	106.7	116.95	106.74	85.45	82.88	86.46	110.13	84.93	0.0119046
'SLC19A1'	0.446446	5.5471e-06	22.1	21.75	22.12	15.51	19.2	16.83	21.99	17.18	0.0453168
'NIBAN1'	0.445481	0.008743	3.71	3.81	3.43	2.83	2.52	3.1	3.65	2.81667	0.0190019
'LUC7L'	0.00936556	0.971851	46.74	47.67	47.19	44.63	44.88	45.67	47.2	45.06	0.00701275
'SLFN11'	0.444993	3.77701e-06	13.72	14.17	12.71	11.01	10.06	10.47	13.5333	10.5133	0.00681149
'TSEN54'	0.281691	0.0507641	21.45	22.19	21.01	19.47	18.41	18.01	21.55	18.63	0.00721971
'ATP6V0B'	0.154143	0.168225	106.83	106.3	107.25	100.1	100.68	98	106.793	99.5933	0.00732282
'DNAJB9'	0.444767	0.0122253	9.55	11.01	11.48	8.5	8.47	7.77	10.68	8.24667	0.0377587
'AZIN2'	0.494053	0.0570992	7.79	7.1	6.91	5.72	4.68	4.79	7.26667	5.06333	0.0073572
'SMPD3'	0.444701	9.80575e-05	10.02	11.87	9.7	7.34	7.9	8.64	10.53	7.96	0.0423103
'HSPA13'	0.444042	8.90495e-11	32.86	33.87	32.46	25.84	25.13	25.74	33.0633	25.57	0.000515001
'SOCS3'	0.443328	0.00247425	13.75	14.74	14.49	12.22	9.89	10.9	14.3267	11.0033	0.0245253
'AIF1'	0.443283	1.85288e-11	412.56	432.83	415.22	332.68	311.42	329.88	420.203	324.66	0.000494296
'OAF'	0.442805	6.97688e-05	26.07	24	24.34	18.91	19.52	19.19	24.8033	19.2067	0.00891434
'CRIP1'	0.441602	6.38088e-05	115.42	119.33	123.25	93.76	92.23	89.86	119.333	91.95	0.00182336
'ETS2'	0.441555	2.63431e-25	128.84	137.21	130.56	101.86	101	101.91	132.203	101.59	0.00631951
'CAMSAP2'	0.345043	0.687422	0.38	0.41	0.38	0.33	0.31	0.33	0.39	0.323333	0.00768099
'SLC9A3R1'	0.43771	7.00556e-13	114.23	121	112.88	85.53	95.17	89.39	116.037	90.03	0.00239951
'PRKAR1B'	0.436748	0.0103192	10.66	11.2	11.71	8.93	7.95	8.72	11.19	8.53333	0.00334348
'EBP'	0.436615	1.3214e-09	126.56	133.9	132.76	100.35	100.4	104.26	131.073	101.67	0.00117921
'VWA5B1'	2.72237	0.128736	0.14	0.09	0.13	0.02	0	0.04	0.12	0.02	0.00780043
'HRAS'	0.435726	0.0485691	18.3	17.56	17.98	14.2	13.59	13.98	17.9467	13.9233	0.000164574
'ITGA3'	0.434431	0.0411306	3.71	3.68	4.1	2.98	2.66	3.36	3.83	3	0.033405
'C12orf57'	0.433978	5.43591e-07	281.81	270.77	262.87	205.53	213.45	210.69	271.817	209.89	0.0030098
'SULF2'	0.433282	2.92347e-08	34.16	39.4	34.54	27.92	25.9	30.2	36.0333	28.0067	0.0217272
'FCER1G'	0.431148	2.60097e-07	270.15	255.96	263.65	199.09	204.33	208.91	263.253	204.11	0.000549147
'SLC1A4'	0.430231	2.36152e-24	128.39	136.3	127.85	101.68	97.63	103.02	130.847	100.777	0.00177836
'SSR4'	0.428931	1.85288e-11	561.59	536.8	575.36	445.95	446.01	412.04	557.917	434.667	0.00152009
'SOD1'	0.426851	4.46415e-11	382.17	364.94	406.63	300.11	301.77	299.07	384.58	300.317	0.0196282
'RAB11FIP3'	0.426623	0.000742733	11.74	13.72	12.53	8.73	9.74	10.26	12.6633	9.57667	0.0151085
'SAPCD2'	0.424859	6.70912e-08	29.58	29.61	31.18	24.57	23.77	22.81	30.1233	23.7167	0.00095291
'AACS'	0.424417	1.20366e-07	36.14	35.35	31.4	27.28	26.28	27.74	34.2967	27.1	0.0308235
'ANKRD18B'	0.424051	0.0341196	7.71	5.44	6.86	4.73	5.53	5.45	6.67	5.23667	0.151378
'PTP4A3'	0.421209	2.28651e-08	40.62	42.35	43.66	33.19	32.87	32.73	42.21	32.93	0.00773333
'P2RX7'	0.421196	0.000517274	8.33	9.53	8.42	6.98	6.54	7.2	8.76	6.90667	0.0240624
'ITPA'	0.421076	0.000107095	68.38	63.61	65.38	50.18	49.05	53.07	65.79	50.7667	0.00133533
'CSTB'	0.420239	8.4893e-10	444.28	419.04	417.69	327.59	335.88	336.94	427.003	333.47	0.00445672
'GMPPB'	0.41995	0.00378757	12.72	13.42	11.29	10.43	9.65	9.16	12.4767	9.74667	0.0289301
'HSD17B7'	0.419813	0.00352385	29.5	26.06	25.17	22.63	21.07	20.34	26.91	21.3467	0.0334706
'HES6'	0.417437	3.5706e-08	92.41	94.5	92.25	72.94	75.4	71.57	93.0533	73.3033	0.000317531
'C16orf91'	0.416731	0.01943	35.83	33.15	33	27.23	24.73	28.23	33.9933	26.73	0.0066538
'IL3RA'	0.414824	3.73818e-15	192.37	195.98	184.66	147.95	152.96	148.79	191.003	149.9	0.00202126
'IFIT2'	1.3191	0.062304	0.62	0.63	0.71	0.27	0.37	0.18	0.653333	0.273333	0.00862473
'PTPRN2'	0.41408	2.68699e-07	19.08	20.79	18.58	15.72	15.06	15.62	19.4833	15.4667	0.0193333
'HLCS'	0.414029	0.000792782	7.95	8.79	7.42	6.29	6.64	6.01	8.05333	6.31333	0.0324408
'HABP4'	0.919816	0.0579528	1.53	1.81	1.97	0.92	1.15	0.79	1.77	0.953333	0.00877559
'C21orf91'	0.412638	0.00319627	6.11	6.44	6.27	4.77	5.21	4.92	6.27333	4.96667	0.00175428
'THEM4'	0.411636	0.0178472	10.77	13.3	12.63	10.08	9.15	8.78	12.2333	9.33667	0.0426814
'SOX13'	0.411122	0.0486782	4.75	5.01	5.41	3.95	3.67	4.39	5.05667	4.00333	0.0209963
'PLXNB1'	0.411081	0.0158739	3.13	3.95	3.35	2.68	2.72	2.79	3.47667	2.73	0.0905005
'SEZ6L2'	0.410469	4.79865e-07	26.81	28.11	25.96	22.92	20.22	21.06	26.96	21.4	0.00631175
'RUBCNL'	2.88156	0.365749	0.08	0.06	0.08	0	0	0.03	0.0733333	0.01	0.0090415
'ARMC5'	0.408838	0.000792782	12.74	12.53	13.86	9.96	10.75	10.52	13.0433	10.41	0.0099746
'LST1'	0.408246	1.45424e-07	272.04	259.29	245.36	201.45	209.09	203.26	258.897	204.6	0.0136701
'ABCB6'	0.414003	0.228381	3.02	3.12	3	2.57	2.28	2.34	3.04667	2.39667	0.00924704
'INO80C'	0.306629	0.168225	25.95	25.23	27.49	23	21.13	22.05	26.2233	22.06	0.00924801
'SOX4'	0.407334	1.24706e-11	49.56	48.34	50.71	39.4	40.13	38.46	49.5367	39.33	0.000470382
'NCS1'	0.407084	1.10784e-07	20.91	22.5	19.9	16.31	16.59	17.31	21.1033	16.7367	0.017986
'HM13'	0.406743	2.18916e-10	112.17	113.47	113.58	90.52	87.34	90.95	113.073	89.6033	0.000691685
'MARCKSL1'	0.403147	2.38585e-06	81.07	77.49	77.32	59.47	67.68	60.35	78.6267	62.5	0.0129287
'TESC'	0.400945	1.12559e-05	138.44	130.56	139.06	117.01	101.59	101.85	136.02	106.817	0.0142466
'CHPF'	0.40017	6.56907e-06	34.62	35.79	34.45	27.31	29.81	26.45	34.9533	27.8567	0.0103846
'PPAN-P2RY11'	0.398539	0.0033341	17.58	17.46	13.75	12.39	14.07	12.48	16.2633	12.98	0.104843
'ADGRE2'	0.398451	5.90104e-07	21.51	25.78	21.22	18.82	17.5	19.27	22.8367	18.53	0.0863413
'ANKRD45'	1.19521	0.285662	0.57	0.5	0.6	0.34	0.3	0.19	0.556667	0.276667	0.00950448
'MIS18A'	0.397709	0.00378757	27.39	28.9	31.49	22.67	23.72	24.03	29.26	23.4733	0.0296545
'KCNQ3'	0.397576	0.00899632	3.1	3.29	2.61	2.44	2.23	2.36	3	2.34333	0.0728246
'EGR1'	0.396471	7.10893e-13	78.38	84.32	80.57	66.61	62.54	65.2	81.09	64.7833	0.00241076
'FRG1'	0.0597999	0.73245	182.5	185.47	186.7	190.6	193.26	194.35	184.89	192.737	0.00963828
'CAPG'	0.394432	2.46179e-15	384.87	385.5	394.34	316.21	300.08	314.56	388.237	310.283	0.000626634
'SEMA6A'	2.98589	0.0669232	0.16	0.15	0.1	0.02	0	0.04	0.136667	0.02	0.00967283
'HYOU1'	0.393204	1.16621e-12	59.12	65.21	57.12	47.98	47.69	49.49	60.4833	48.3867	0.0327219
'UBE2G2'	0.392497	1.0077e-10	61.08	66.46	59.15	47.67	51.1	50.66	62.23	49.81	0.0156552
'PHTF1'	0.352587	0.0729802	7.34	7.91	7.76	6.49	6.27	6.39	7.67	6.38333	0.00978563
'PHACTR3'	0.390738	0.00289641	19.58	21.6	22.23	16.79	17.96	15.63	21.1367	16.7933	0.0150414
'CX3CR1'	0.390135	0.00788917	12.96	11.33	11.32	9.2	9.97	9.42	11.87	9.53	0.0352009
'PNMA6E'	2.42913	0.724194	0.03	0.04	0.03	0	0	0	0.0333333	0	0.00985246
'PLD4'	0.389956	1.96531e-14	275.7	289.1	299.05	219.66	238.06	226	287.95	227.907	0.00270262
'RGS9BP'	0.684602	0.315401	1.12	1.11	1.3	0.65	0.83	0.84	1.17667	0.773333	0.00988257
'U2AF1'	0.389705	4.73535e-07	205.1	185.19	198.32	159.91	150.67	162.81	196.203	157.797	0.00839523
'PDE1B'	0.389398	0.000397153	16.64	18.44	17.67	14.08	14.09	13.59	17.5833	13.92	0.0132534
'ID2'	0.388694	3.11951e-07	131.15	123.26	129.65	107.86	101.5	98.96	128.02	102.773	0.00221033
'SLC16A1'	0.386297	2.97818e-06	23.82	25.02	24.18	19.16	20.13	19.58	24.34	19.6233	0.000627256
'RHOU'	0.385657	0.000148943	17.55	17.56	17.44	12.8	14.78	14.77	17.5167	14.1167	0.0351191
'PNMA1'	0.385607	0.000756424	20.18	20.24	19.14	16.41	15.51	16.03	19.8533	15.9833	0.00138912
'PODXL2'	0.38466	0.00252261	21.16	21.04	19.88	17.2	16.97	15.82	20.6933	16.6633	0.00242923
'CBX8'	0.200368	0.230232	10.16	9.93	9.94	8.97	9.12	9.42	10.01	9.17	0.0101245
'POMGNT2'	0.322788	0.374872	3.96	3.76	4	3.27	3.1	3.46	3.90667	3.27667	0.010144
'EIF2B1'	0.0136004	0.945934	47.07	47.77	46.76	49.12	49.46	48.95	47.2	49.1767	0.0101468
'SRPRB'	0.383816	2.924e-05	33.77	36.13	34.18	30.36	26.22	27.21	34.6933	27.93	0.0157165
'LOC102723996'	0.383634	0.0420269	8.61	11.48	8.77	8.98	7.02	7.19	9.62	7.73	0.177544
'PCDHGC3'	0.38343	0.00630363	13.99	12.62	10.69	10.22	9.15	7.86	12.4333	9.07667	0.0519739
'APOL4'	0.383143	0.0354173	8.48	10.41	9.5	7.57	8.48	8.27	9.46333	8.10667	0.119548
'CD99'	0.382196	1.92194e-05	131.26	134.65	148.26	104.07	120.78	108.79	138.057	111.213	0.020321
'PTTG1IP'	0.382096	9.64694e-16	179.67	175.79	170.14	139.67	141.36	143.35	175.2	141.46	0.00284047
'PTGER4'	0.379995	3.97598e-10	58.03	58.79	55.12	45.1	47.07	46.28	57.3133	46.15	0.00308373
'UBALD1'	0.379765	0.043664	18.78	19.05	18.01	14.08	15.58	15.7	18.6133	15.12	0.00821871
'LONRF1'	0.379507	1.05423e-05	25.01	27.07	25	19.89	21.73	20.8	25.6933	20.8067	0.00592233
'NFE2L3'	0.377555	0.0399018	6.87	6.26	7.5	5.74	5.67	5.32	6.87667	5.57667	0.0546678
'ETHE1'	0.375543	0.00138033	78.35	80.4	85.32	59.44	69.43	68.31	81.3567	65.7267	0.0194681
'TRPM4'	0.374664	1.89445e-13	95.97	97.7	93.57	78.57	76.42	75.75	95.7467	76.9133	0.000386234
'RGL1'	0.37396	0.0148467	6.53	7.33	6.78	5.16	5.46	5.99	6.88	5.53667	0.0166133
'YBX1'	0.0293473	0.748436	866.26	878.58	870.31	907.67	894.97	893.24	871.717	898.627	0.0110357
'CNTNAP2'	2.79252	0.119248	0.12	0.14	0.09	0	0.05	0	0.116667	0.0166667	0.0110991
'ASPHD1'	0.373322	0.0341816	15.64	16.77	16.91	12.82	12.28	14.47	16.44	13.19	0.0201032
'CCDC124'	0.176083	0.056924	145.72	141.87	144.86	136.4	130.49	134.55	144.15	133.813	0.0111526
'H3-3B'	0.0159545	0.937673	354.36	354.18	361.62	373.23	372.47	367.92	356.72	371.207	0.0111598
'DHODH'	0.37167	0.0185381	10.76	9.87	9.74	8.38	9.16	8.64	10.1233	8.72667	0.0281863
'CCDC149'	0.651773	0.185113	1	0.99	1.09	0.65	0.82	0.69	1.02667	0.72	0.0113144
'AUP1'	0.371631	5.7742e-09	139.63	144.99	131.62	114.01	107.93	115.95	138.747	112.63	0.00787095
'ISYNA1'	0.370288	0.0200387	14.61	15.32	14.57	12.26	12.52	10.91	14.8333	11.8967	0.014336
'LOC102724159'	0.369485	0.000215397	22.27	24.49	20.53	18.54	18.11	18.09	22.43	18.2467	0.0652878
'PFKL'	0.369256	8.70263e-21	258.37	265.3	250.48	209.67	207.38	213.49	258.05	210.18	0.00314903
'ADORA2B'	0.368928	0.0287253	18.47	19.34	18.27	14.18	16.2	16.16	18.6933	15.5133	0.0248165
'CAPN9'	1.98631	0.561176	0.08	0.11	0.09	0.04	0.03	0	0.0933333	0.0233333	0.0114824
'TRPM2'	0.366872	6.22643e-10	99.49	95.17	98.18	74.16	69.87	80.18	97.6133	74.7367	0.00818751
'BATF3'	1.20324	0.0587898	3.83	4.87	3.7	1.97	1.48	2.18	4.13333	1.87667	0.0115322
'CHTOP'	0.126393	0.167577	70.57	71.4	69.88	68.7	67.79	67.7	70.6167	68.0633	0.0115769
'PPP1R15A'	0.364847	2.53814e-10	97.61	103.15	96.73	83.55	80.08	79.19	99.1633	80.94	0.00283787
'ARRB2'	0.363086	2.77857e-11	142.73	147.31	140.26	117.53	116.57	117.83	143.433	117.31	0.00497862
'SLC39A4'	0.362583	0.00560327	97.51	105.36	116.92	86.25	93.5	83.36	106.597	87.7033	0.0583618
'GART'	0.362443	1.68928e-10	69.54	69.48	68.14	54.88	54.81	56.17	69.0533	55.2867	2.71601e-05
'AK4'	0.361129	0.00288301	6.54	7.82	6.86	5.62	6.01	5.72	7.07333	5.78333	0.0678965
'DBI'	0.360561	7.00806e-09	763.79	752.1	795.92	652.73	618.22	605.61	770.603	625.52	0.00168952
'PUS1'	0.359668	0.00125558	52.67	48.81	49.23	38	42.01	39.93	50.2367	39.98	0.00370954
'IL27RA'	0.358886	0.0106525	13.03	12.58	12.24	10.17	10.63	10.26	12.6167	10.3533	0.00235607
'ATP2B3'	0.492707	0.0807385	1.54	1.71	1.48	1.28	1.14	1.12	1.57667	1.18	0.0119126
'PDCD5'	0.358806	2.40707e-05	235.04	231.03	239.54	190.74	189.21	178.31	235.203	186.087	0.00105054
'ZNF513'	0.298947	0.101036	14.94	14.99	13.91	13.14	12.31	12.31	14.6133	12.5867	0.0120133
'RPL15'	0.00334378	0.987202	1198.51	1170.36	1202.32	1246.35	1265.77	1235.95	1190.4	1249.36	0.012036
'SLC3A2'	0.358528	1.59811e-11	137.92	144.03	140.92	113.97	113.58	115.43	140.957	114.327	0.00217643
'SLC15A4'	0.358327	0.00344442	18.6	20.32	18.51	15.2	14.42	17.36	19.1433	15.66	0.0368494
'LITAF'	0.35791	4.59809e-08	73.34	72.5	70.97	57.89	59.16	60.01	72.27	59.02	0.000152503
'MMAB'	0.357096	1.78789e-05	86.03	86.51	88	72.52	74.09	74.82	86.8467	73.81	0.000148694
'ATAD3A'	0.357062	3.8291e-05	37.41	41.4	37.24	30.06	31.94	33.29	38.6833	31.7633	0.0176536
'DNAJB11'	0.356901	1.17765e-05	70.37	68.56	70.89	57.54	55.76	58.89	69.94	57.3967	0.000542592
'PGM1'	0.152805	0.242205	30.17	29.64	30.25	28.02	28.96	28.3	30.02	28.4267	0.0123249
'NAP1L1'	0.00507724	0.973266	567.26	561.59	576.26	597.86	608.7	590.28	568.37	598.947	0.0123446
'MVB12B'	0.356809	0.00059248	13.89	15.87	13.37	11.74	12.22	11.67	14.3767	11.8767	0.0749953
'FABP5'	0.355586	3.33128e-05	220.51	214.35	221.25	186.41	177.92	172.41	218.703	178.913	0.00303296
'IFT80'	0.210826	0.179338	10.24	9.78	10.05	8.87	9.14	9.4	10.0233	9.13667	0.0124897
'PLOD3'	0.190642	0.0973934	24.95	25.52	25.57	22.69	23.71	23.7	25.3467	23.3667	0.0124978
'ALDH16A1'	0.355507	2.3195e-05	35.4	35.65	37.32	28.22	31.47	29.47	36.1233	29.72	0.0075723
'SDK1'	0.608732	0.0571498	1.01	1.19	0.99	0.77	0.71	0.56	1.06333	0.68	0.0126471
'ANKFN1'	0.355493	0.0200768	3.75	5.1	3.37	2.92	3.3	4.05	4.07333	3.42333	0.364315
'SSR2'	0.354161	1.09363e-12	486.13	475.23	480.01	403.98	391.67	388.42	480.457	394.69	0.000270823
'TRMT61A'	0.240839	0.312319	6.11	6.39	6.51	5.73	5.68	5.51	6.33667	5.64	0.0127675
'LILRB1'	0.354071	0.000870243	19.75	23.61	20.25	17.78	17.04	17.47	21.2033	17.43	0.0852634
'QPCTL'	0.354069	0.000298974	34.22	37.22	37	30.1	29.74	29.2	36.1467	29.68	0.0162282
'FAM174C'	0.353848	0.00284496	79.39	81.53	83.47	60.99	68.36	71.26	81.4633	66.87	0.0286954
'RFLNB'	0.352914	1.48783e-14	165.42	179.02	165.25	145.48	134.39	140.57	169.897	140.147	0.00802742
'ASF1A'	0.00241008	0.999053	43.2	43.95	43.44	44.97	45.95	46.21	43.53	45.71	0.0130296
'RTN2'	0.351442	0.000669366	62.56	61.83	60.17	50.82	54.11	50.2	61.52	51.71	0.00477226
'DTX4'	0.350927	7.31094e-08	46.79	51.39	43.84	39.93	36.01	40.69	47.34	38.8767	0.0397873
'FAM3C'	0.350854	0.0167392	14.25	14.4	13.88	11.86	11.63	11.78	14.1767	11.7567	0.00117978
'COMMD5'	0.35085	0.00309433	43.01	43.55	39	33.83	34.78	34.55	41.8533	34.3867	0.0309333
'ADGRG2'	2.68798	0.442487	0.06	0.04	0.04	0	0	0.02	0.0466667	0.00666667	0.0132356
'PRMT2'	0.35079	5.60549e-10	87.08	89.08	86.2	71.56	66.63	69.51	87.4533	69.2333	0.0011086
'RAB24'	0.350632	1.59178e-05	93.75	95.72	103.92	75.48	82.37	84.79	97.7967	80.88	0.0158941
'ZIC2'	0.384004	0.0778611	6.52	6.12	6.11	4.69	5.43	5	6.25	5.04	0.0133529
'HSPA5'	0.350004	3.9387e-21	258.7	269.38	257.98	218.67	212.26	217.88	262.02	216.27	0.00142852
'LAIR2'	1.66633	0.167891	2.14	2.59	2.98	1.37	0.45	1.16	2.57	0.993333	0.0134776
'FAM207A'	0.3498	0.0104653	61.31	63.3	69.32	54.28	51.23	53.88	64.6433	53.13	0.0280918
'UGDH'	0.348077	0.00636846	15.03	14.98	13.86	11.67	11.93	12.63	14.6233	12.0767	0.00733897
'DPYSL3'	0.348053	0.0269701	5.79	6.01	5.73	4.93	4.99	4.82	5.84333	4.91333	0.00186783
'GASK1B'	1.14095	0.0554403	0.53	0.71	0.55	0.29	0.21	0.34	0.596667	0.28	0.0136021
'LACTB2'	0.347827	0.0230358	24.7	25.55	28.68	22.43	22.19	20.59	26.31	21.7367	0.0451461
'CFAP298'	0.347504	0.00015397	43.52	47.33	45.46	35.9	37.85	39	45.4367	37.5833	0.00587021
'NKD2'	0.347333	1.10784e-07	94.28	96.62	98.28	76.25	83.58	81.01	96.3933	80.28	0.00654169
'OXER1'	0.754645	0.0707804	3.89	3.39	3.61	1.92	2.14	2.73	3.63	2.26333	0.0136773
'YRDC'	0.347087	0.0188511	20.89	20.02	21.74	16.33	17.76	17.75	20.8833	17.28	0.0063579
'SAMD14'	0.860946	0.218808	0.82	1.05	0.95	0.33	0.55	0.59	0.94	0.49	0.0137
'ABCF2'	0.346061	0.0412007	6.57	6.85	7.09	6.45	5.18	5.35	6.83667	5.66	0.0834887
'MAP3K6'	0.345288	0.0301503	7.34	8.03	6.68	5.96	6.19	6.56	7.35	6.23667	0.0866578
'DPP4'	0.345232	0.0178472	10.63	10.5	10.66	9.66	8.46	8.22	10.5967	8.78	0.0535932
'TAMALIN'	1.89306	0.369686	0.3	0.28	0.18	0.07	0	0.07	0.253333	0.0466667	0.0138868
'CLSTN3'	0.344029	0.00225074	13.72	15.05	12.35	11.13	10.6	11.56	13.7067	11.0967	0.0653794
'APBA2'	0.343173	0.0312764	8.88	9.71	8.51	7.86	6.87	7.69	9.03333	7.47333	0.0300362
'PLCXD1'	0.00324615	0.999053	27.73	27.19	27.99	29.5	29.37	29.5	27.6367	29.4567	0.0140112
'S100A6'	0.3428	0.00132438	370.74	334.49	378.97	290.15	295.01	305.71	361.4	296.957	0.0316717
'NME1'	0.342578	0.000233115	165.67	145.13	162.28	134.29	130.08	126.65	157.693	130.34	0.0383046
'SERPINF1'	0.341607	5.74569e-08	149.92	153.28	146.74	130.11	121.4	122.17	149.98	124.56	0.0027006
'CD151'	0.341339	0.000111433	60.15	63.24	58.86	50.43	49.4	51.77	60.75	50.5333	0.00588034
'COL6A1'	0.339736	0.00035405	18.4	21.69	21.15	17.14	16.47	17.28	20.4133	16.9633	0.0697035
'GPR18'	1.72265	0.171861	0.85	0.62	0.86	0.25	0.42	0.09	0.776667	0.253333	0.014312
'CFAP410'	0.339667	0.0164553	16.78	17.15	16.26	13.43	14.17	13.87	16.73	13.8233	0.00113244
'IFNAR2'	0.0539173	0.609046	81.54	80.68	81.25	83.98	85.91	84.39	81.1567	84.76	0.0143466
'MEX3B'	0.377812	0.22083	3.07	3.27	3.41	2.56	2.85	2.49	3.25	2.63333	0.0143979
'MAP4K1'	0.339242	1.70952e-05	46.37	49.08	46.07	41.67	36.79	39.4	47.1733	39.2867	0.0132477
'MRPS12'	0.339223	0.000479397	90.56	99.23	93	79.34	79.38	74.85	94.2633	77.8567	0.00986468
'PLD6'	0.339071	0.00588447	20.14	18.76	20.09	16.78	16.46	15.81	19.6633	16.35	0.00592282
'NSDHL'	0.338864	0.000403017	52.87	54	51.65	42.41	47.01	43.97	52.84	44.4633	0.0121158
'TSPYL2'	0.338623	0.0348255	12.91	11.58	12.82	11.36	10.11	9.75	12.4367	10.4067	0.0361655
'ADAM20'	1.08535	0.414512	0.07	0.06	0.08	0.02	0.04	0.04	0.07	0.0333333	0.0147784
'KDELR2'	0.177188	0.0501461	41.03	41.76	41.39	39.47	38.06	38.01	41.3933	38.5133	0.0147879
'MYO7A'	0.338114	0.044338	6.44	7.19	5.76	5.6	4.21	6.24	6.46333	5.35	0.209562
'CELF6'	0.533194	0.45598	1.1	1.04	0.89	0.7	0.58	0.74	1.01	0.673333	0.0148075
'GZF1'	0.337407	0.0335853	6.5	7.11	6.38	5.39	5.06	5.75	6.66333	5.4	0.0142302
'PTPRE'	0.337384	1.31362e-05	28.09	31.54	26.32	23.6	24.49	23.43	28.65	23.84	0.0822755
'LIPA'	0.337042	2.20419e-05	45.33	45.69	44.78	38.92	36.19	37.44	45.2667	37.5167	0.00573835
'ETV5'	0.336836	0.00221097	15.04	15.02	15.21	13.57	12.05	12.09	15.09	12.57	0.0355659
'CRIP3'	0.986141	0.5288	1.19	1.09	1.22	0.58	0.48	0.79	1.16667	0.616667	0.0150692
'HLA-DPB1'	0.336737	0.00385798	13.85	13.98	12.39	11.54	10.71	11.25	13.4067	11.1667	0.0311404
'ADCK5'	0.336709	0.00364934	28.41	27.95	27.67	22.43	23.42	23.84	28.01	23.23	0.00204517
'NQO1'	0.329138	0.0522989	11.12	12.11	12.21	9.98	9.29	10.38	11.8133	9.88333	0.0151777
'CDCA7'	0.335355	5.31563e-07	65.11	65.2	65.08	53.83	55.86	53.42	65.13	54.37	0.00480102
'RGPD1'	2.46735	0.533701	0.03	0.03	0.03	0.01	0	0	0.03	0.00333333	0.0152681
'GOLGA7B'	0.745985	0.133757	0.59	0.58	0.57	0.35	0.42	0.32	0.58	0.363333	0.015425
'ZNF432'	0.222966	0.246501	6.01	6.07	6.29	5.53	5.56	5.49	6.12333	5.52667	0.0156398
'GPSM1'	0.334959	0.0173612	10.94	11.35	11.45	9.51	10.29	9.08	11.2467	9.62667	0.0294522
'DCXR'	0.334952	0.000657805	144.16	134.26	149.11	117.92	124.76	112.6	142.51	118.427	0.013962
'ITGB5'	0.334648	2.40321e-05	32.2	35.24	31.51	27.77	26.98	28.03	32.9833	27.5933	0.0346276
'NAB2'	0.332462	0.00182029	25.57	26.04	25.33	21.53	22.18	20.64	25.6467	21.45	0.00420982
'ERO1B'	0.691077	0.0738528	1.42	1.54	1.6	0.9	0.97	0.58	1.52	0.816667	0.0158275
'HERPUD1'	0.331862	2.07118e-09	112.29	107.57	106.31	89.62	90.43	92.66	108.723	90.9033	0.00339134
'SRSF8'	0.331644	0.0148116	9.87	10.16	11.29	9.28	8.51	8.42	10.44	8.73667	0.0377056
'PCLAF'	0.132323	0.133578	69.9	70.95	69.16	66.58	67.22	67.99	70.0033	67.2633	0.015962
'ACLY'	0.331457	1.00522e-08	159.16	183.3	156.34	146.42	130.56	139.64	166.267	138.873	0.0650545
'PSMG1'	0.331149	0.0141134	51.82	48.67	55.71	44.14	49.19	40.77	52.0667	44.7	0.0838169
'SLC39A8'	0.331026	0.000245132	34.17	33.88	35.49	27.49	27.63	31.19	34.5133	28.77	0.0281436
'MMADHC'	0.015741	0.9399	111.87	112.64	110.12	115.64	114.71	117.43	111.543	115.927	0.0161005
'EREG'	0.925565	0.595219	0.14	0.15	0.18	0.09	0.07	0.11	0.156667	0.09	0.016181
'C1orf226'	0.782804	0.113288	0.86	1.04	1.01	0.59	0.57	0.62	0.97	0.593333	0.0161853
'CTDSPL'	0.330898	0.0344553	7.53	7.76	7.74	6.88	6.22	5.88	7.67667	6.32667	0.0374718
'YBEY'	0.329897	0.0267881	45.49	45.18	45.54	35.12	33.31	30.96	45.4033	33.13	0.00902825
'TMSB10'	0.329292	1.1401e-10	2179.28	2103.44	2189.21	1814.04	1783.41	1762.83	2157.31	1786.76	0.00105519
'MEIS3'	0.466678	0.242157	4.06	4.41	3.82	3.2	2.97	3.04	4.09667	3.07	0.0162727
'RGS16'	0.329113	0.0010481	32.95	31.73	34.83	28.47	26.89	28.04	33.17	27.8	0.013064
'MPZL1'	0.32867	0.00121951	13.04	13.41	13.26	11.01	10.6	11.43	13.2367	11.0133	0.00462928
'FKBP2'	0.327386	0.00410456	165.06	156.52	172.67	137.19	136.49	138.99	164.75	137.557	0.025737
'BYSL'	0.25576	0.0579528	28.66	30.46	30.08	26.23	27.31	24.96	29.7333	26.1667	0.0163913
'TUBA4A'	0.168979	0.0872133	81.11	77.83	80.24	73.82	71.99	75.76	79.7267	73.8567	0.0163916
'DLL1'	0.500222	0.163615	2.16	2.33	2.39	1.41	1.52	1.84	2.29333	1.59	0.0164061
'KDSR'	0.2348	0.0574461	10.02	10.44	9.9	9.01	8.98	9.13	10.12	9.04	0.0164904
'PAF1'	0.144302	0.0901422	70.9	69.94	69.1	66.54	66.88	66.36	69.98	66.5933	0.0165328
'SIRPG'	0.65432	0.0663737	6.23	5.07	5.96	3.64	3.7	4.46	5.75333	3.93333	0.0166056
'MT1G'	0.326835	0.000277417	673.87	628.03	604.53	568.13	491.24	517.34	635.477	525.57	0.0228556
'MISP'	0.924059	0.129642	0.87	1.15	0.95	0.48	0.69	0.49	0.99	0.553333	0.016632
'GFUS'	0.326571	6.31546e-05	91.19	97.64	91.36	81.19	72.76	80.56	93.3967	78.17	0.0130222
'NEK8'	0.315822	0.557164	1.77	1.61	1.66	1.49	1.44	1.34	1.68	1.42333	0.0166796
'NSMF'	0.32513	1.48646e-06	59.19	61.54	58.1	51	50.13	48.16	59.61	49.7633	0.0019609
'PIM1'	0.324994	3.15283e-07	68.37	67.96	66.22	55.59	56.19	58.34	67.5167	56.7067	0.000686238
'LTA'	0.851476	0.19963	1.45	1.54	1.17	0.57	0.79	0.95	1.38667	0.77	0.0170187
'ZBTB46'	0.324643	0.022059	7.96	9.87	8.37	7.91	6.37	7.12	8.73333	7.13333	0.0985071
'TREM1'	0.379234	0.381438	6.82	6.52	5.24	2.92	4.04	4.11	6.19333	3.69	0.0171639
'NCF1'	0.324238	6.35982e-09	209.77	227.91	204.82	180.53	178.05	180.05	214.167	179.543	0.037369
'C12orf50'	0.170763	0.213213	14.48	14.5	14.52	13.62	13.74	13.31	14.5	13.5567	0.0173048
'WT1'	0.385906	0.117936	5.64	6.39	5.65	4.26	4.9	4.7	5.89333	4.62	0.0173328
'KRT18'	0.322952	0.0110896	49	43.62	46.9	36.43	37.2	43.68	46.5067	39.1033	0.0642395
'PAM'	0.163856	0.260512	13.51	13.58	13.88	12.94	13.09	12.57	13.6567	12.8667	0.0173897
'PIP4P1'	0.230738	0.0574351	34.64	34.41	35.72	29.75	31.43	32.19	34.9233	31.1233	0.0174461
'RASAL3'	0.322752	4.68822e-06	44.94	47.13	43.08	37.14	37.35	40.06	45.05	38.1833	0.0113766
'ANXA6'	0.322487	1.36846e-13	210.46	231.12	219.05	187.23	182.84	185.42	220.21	185.163	0.0239079
'SLC52A2'	0.321269	0.00169723	35.53	36.02	36.69	30.14	30.51	31.23	36.08	30.6267	0.000304375
'NIP7'	0.31981	0.00979285	27.78	27.54	24.44	23.09	22.65	21.15	26.5867	22.2967	0.0375643
'HSPD1'	0.00447838	0.975488	477.2	481.08	480.48	495.38	506.02	507.3	479.587	502.9	0.0177468
'PRKD3'	0.319338	0.00219875	11.58	12.36	10.85	9.08	9.33	10.34	11.5967	9.58333	0.0264271
'LOC105376722'	1.98875	0.560911	0.12	0.19	0.18	0.06	0	0.07	0.163333	0.0433333	0.0178113
'SEMA7A'	0.22033	0.107246	14.55	14.59	13.9	12.94	12.78	12.96	14.3467	12.8933	0.0178686
'FOS'	0.319184	1.39311e-10	159.71	166.03	157.68	136.99	133.48	136.86	161.14	135.777	0.00358926
'IGFLR1'	0.318871	0.0107722	37.36	36.85	36.29	29.56	32.79	30.49	36.8333	30.9467	0.0179073
'ATP5PO'	0.318756	5.14675e-07	602.24	552.18	596.1	501.45	486.64	483.35	583.507	490.48	0.018419
'PBX3'	0.318233	1.98483e-06	57.32	63.23	57.61	50.21	50.95	49.62	59.3867	50.26	0.0372373
'KCNMB1'	0.346697	0.460832	1.47	1.31	1.39	1.21	1.17	1.08	1.39	1.15333	0.0180759
'CD276'	0.316905	2.96972e-05	39.69	43.38	38.24	33.45	34.89	32.81	40.4367	33.7167	0.0341189
'JUND'	0.316841	0.00058352	74.72	73.1	76.69	58.24	70.62	60.72	74.8367	63.1933	0.0821401
'HEG1'	0.316485	0.0326333	4.47	5.61	4.13	4.04	3.78	4.14	4.73667	3.98667	0.231928
'NDC80'	0.158287	0.147533	42.41	42.73	41.38	39.87	39.89	39.46	42.1733	39.74	0.018214
'SLCO4A1'	0.314782	0.00211918	18.64	19.88	19	15.36	16.47	14.61	19.1733	15.48	0.00699197
'CD82'	0.31456	0.000302506	45.88	49.36	45.41	41.84	39.38	37.59	46.8833	39.6033	0.0142038
'DTYMK'	0.314101	0.030341	43.75	46.66	47.95	36.21	40.11	40.48	46.12	38.9333	0.0179514
'SLC20A1'	0.313601	0.000174188	35.51	34.07	31.41	28.4	28.17	28.94	33.6633	28.5033	0.0458077
'CSN1S1'	3.84342	0.190792	0.39	0.42	0.26	0	0	0	0.356667	0	0.0184312
'TM9SF2'	0.00632182	0.970258	91.02	90.59	93.04	94.34	96.26	97.23	91.55	95.9433	0.018521
'CDKN1A'	0.0243278	0.907675	109.69	109.58	108.72	112.95	114.27	111.92	109.33	113.047	0.0185739
'YIPF5'	0.00815137	0.980399	22.57	22.84	23.19	23.56	23.94	24.28	22.8667	23.9267	0.0188983
'DDAH2'	0.313519	0.00258158	57.14	56.74	58.04	47.64	49.24	47.95	57.3067	48.2767	0.00018618
'CCDC116'	0.768797	0.181772	1.95	1.58	1.59	1.01	1.29	1	1.70667	1.1	0.0190955
'STK17B'	0.25056	0.0725156	8.3	8.02	8.56	7.25	7.35	7.4	8.29333	7.33333	0.019106
'ZSWIM4'	0.313202	0.0161154	9.95	11.53	9.84	9.52	8.68	8.28	10.44	8.82667	0.079208
'LGALS1'	0.312806	5.3095e-15	3238.95	3238.45	3076.14	2714.37	2648.16	2657.37	3184.51	2673.3	0.00547174
'RTCB'	0.0123692	0.944757	77.12	79.24	79.02	82.11	80.93	82.36	78.46	81.8	0.0192707
'FLNA'	0.312618	0.0150293	354.69	433.9	338.3	322.49	299.18	331.6	375.63	317.757	0.180761
'TWNK'	0.312235	0.0102097	16.99	16.7	16.5	13.78	13.07	14.55	16.73	13.8	0.0135243
'CD36'	0.311281	0.000189785	33.51	36.93	35.01	29.16	28.92	32.24	35.15	30.1067	0.0260144
'NR4A3'	1.40085	0.119312	0.28	0.21	0.32	0.09	0.09	0.15	0.27	0.11	0.0194425
'SIRPB1'	0.309632	0.00442367	23.7	26.8	19.78	22.35	18.71	20.74	23.4267	20.6	0.304501
'CLIP2'	0.308078	0.000904563	17.93	21.38	17.88	15.91	15.26	17.39	19.0633	16.1867	0.114627
'FBXL6'	0.308005	0.01839	29.72	30	28.84	22.71	25.51	27.04	29.52	25.0867	0.0638968
'MICAL1'	0.307703	3.85925e-10	117.99	128.05	115.08	103.33	99.7	103.86	120.373	102.297	0.033651
'TUBA8'	0.177676	0.130622	40.1	38.78	39.91	36.19	37.94	36.27	39.5967	36.8	0.0197816
'FBXO40'	2.84093	0.575869	0.03	0.02	0.02	0	0	0	0.0233333	0	0.0198039
'PDXK'	0.307535	4.13541e-08	33.91	36.46	33.05	28.21	29.4	30.14	34.4733	29.25	0.0193637
'IGFBP4'	0.307252	1.31362e-05	79.56	79.93	84.6	68.42	70.85	68.28	81.3633	69.1833	0.00692479
'B3GALT6'	0.306581	0.0397326	13.92	13.63	15.03	12.27	12.62	11.34	14.1933	12.0767	0.0213488
'CD300C'	0.305922	0.023149	38.03	35.66	32.22	31.21	28.15	30.5	35.3033	29.9533	0.0663271
'ZNF394'	0.305841	0.00413169	33.49	31.65	31.92	27.48	28.44	27.72	32.3533	27.88	0.00640341
'C15orf65'	1.98811	0.24072	0.87	1.08	1.02	0.47	0.31	0	0.99	0.26	0.0201096
'SLC35E4'	1.75007	0.358153	0.26	0.16	0.23	0.04	0.04	0.12	0.216667	0.0666667	0.020116
'KCTD15'	0.304774	0.00945084	12.84	14.24	13.99	11.54	11.2	12.16	13.69	11.6333	0.0216816
'LPCAT1'	0.304631	1.00522e-08	76.21	83.19	75.7	65.66	66.77	67.67	78.3667	66.7	0.0342836
'MAD2L2'	0.176827	0.0699631	112.77	117.4	112.67	107.21	107.93	102.89	114.28	106.01	0.020269
'TRPV2'	0.304245	1.76394e-05	56.73	61.62	58.1	50.37	47.17	49.55	58.8167	49.03	0.00754565
'ST3GAL4'	0.303595	0.0164425	30.35	29.35	30.38	27.51	24.85	24.93	30.0267	25.7633	0.0271707
'XBP1'	0.303346	2.62506e-10	344.05	342.05	353.18	297.12	294.26	297.2	346.427	296.193	0.00268399
'SLC35A4'	0.00944505	0.970258	45.16	48.52	47.12	51.07	52.95	51.03	46.9333	51.6833	0.0203655
'FRG2'	3.05222	0.299668	0.14	0.1	0.19	0.05	0	0	0.143333	0.0166667	0.0205702
'SUN2'	0.302773	4.62376e-12	146.33	153.19	139.96	123.32	124.97	126.88	146.493	125.057	0.0239456
'ZNF587B'	0.185932	0.168131	9.1	9.39	9.02	8.76	8.31	8.5	9.17	8.52333	0.0206324
'SPINT1'	0.203928	0.127268	18.17	18.58	17.94	16.16	17.25	16.63	18.23	16.68	0.0206467
'RBBP8'	0.302311	0.0076036	16.93	17.41	16.62	14.16	14.57	14.74	16.9867	14.49	0.00134716
'PNP'	0.301705	3.27741e-07	162.06	164.77	161.96	136.73	141.14	138.81	162.93	138.893	0.00019514
'PRELID1'	0.301259	1.78941e-06	229.52	228.01	238.42	193.53	204.9	194.93	231.983	197.787	0.00218135
'UBE2S'	0.301015	0.00284496	51.18	53.4	61.62	45.86	51.21	44.91	55.4	47.3267	0.110219
'STARD4'	0.299851	4.99329e-05	29.96	31.53	29.86	24.95	25.45	26.14	30.45	25.5133	0.0029032
'TESK1'	0.299379	0.00165734	31.27	32.21	30.24	26.15	26.31	27.63	31.24	26.6967	0.00395572
'PIK3C2B'	0.299335	0.0362518	5.13	5.43	4.88	4.41	4.04	4.35	5.14667	4.26667	0.0135359
'GALNT2'	0.175023	0.052111	25.24	25.67	24.45	23.94	23.05	23.2	25.12	23.3967	0.0210617
'MAPK12'	0.232746	0.0845698	28.87	29.32	29	25.08	26.11	26.84	29.0633	26.01	0.0211191
'METRN'	0.165931	0.434542	9.36	9.37	9.36	8.93	8.78	8.63	9.36333	8.78	0.0212061
'PRMT5'	0.00647628	0.977786	68.55	70.64	68.87	73.36	72.46	71.62	69.3533	72.48	0.0212681
'ADGRL1'	0.298782	0.04042	4.68	5.92	4.91	4.26	4.43	4.54	5.17	4.41	0.179505
'KCNK6'	0.298778	1.01335e-05	26.42	28.05	26.59	23.32	22.49	24.02	27.02	23.2767	0.00571066
'PLP2'	0.296666	1.49627e-07	316.76	329.46	318.4	287.69	269.88	266.55	321.54	274.707	0.00668318
'DLX4'	0.440788	0.2599	4	4	3.8	3.1	3.29	2.72	3.93333	3.03667	0.0214328
'CYTH2'	0.29651	5.95508e-06	79.16	84.08	80.61	69.26	69.57	76.1	81.2833	71.6433	0.0288354
'CHMP7'	0.0226985	0.933797	59.78	61.03	59.69	62.69	62.63	61.54	60.1667	62.2867	0.0214442
'TYROBP'	0.136753	0.0815758	570.63	568.82	587.81	548.46	537.27	553.91	575.753	546.547	0.0214958
'ADA'	0.296266	6.04557e-05	95.58	96.63	96.92	81.85	82.9	82.6	96.3767	82.45	1.92422e-05
'PPP1R14B'	0.295773	0.000705017	169.06	161.44	173.41	143.75	152.83	134.34	167.97	143.64	0.0247486
'SLCO3A1'	0.294958	0.0498319	10.6	12.4	11.15	9.83	9.42	10.56	11.3833	9.93667	0.0953344
'NEU1'	0.294742	0.00122772	27.4	27.26	24.9	22.18	23.18	22.84	26.52	22.7333	0.031249
'TOMM34'	0.294719	0.0156826	29.91	29.17	30.13	27.46	24.22	24.77	29.7367	25.4833	0.0421902
'PDIA5'	0.294391	0.0149103	31.14	31.57	32.95	25.69	28.57	27.79	31.8867	27.35	0.0162449
'GPC1'	0.324004	0.257111	3.72	3.65	3.36	3.17	2.78	3.04	3.57667	2.99667	0.0218838
'LACC1'	0.253418	0.0624574	12.96	12.91	12.96	11.52	10.49	10.92	12.9433	10.9767	0.0220144
'CHGB'	1.14351	0.39071	0.44	0.42	0.32	0.21	0.17	0.18	0.393333	0.186667	0.0222308
'HCAR2'	3.51303	0.0573153	0.29	0.52	0.34	0.1	0	0	0.383333	0.0333333	0.022277
'FGGY'	0.361176	0.113486	11.33	9.96	10.41	8.19	9.26	8.51	10.5667	8.65333	0.0223417
'MFSD10'	0.293634	1.80226e-07	177.17	179.35	184.22	152.59	157.78	154.15	180.247	154.84	0.000905917
'ARF6'	0.0118726	0.9399	63.26	64.94	63.11	65.71	67.27	66.65	63.77	66.5433	0.022449
'RALGDS'	0.29359	3.3568e-05	36.52	39.3	36.91	31.82	32.15	32.85	37.5767	32.2733	0.0171481
'TOMM40'	0.293221	4.84216e-05	101.13	100.81	106.42	89.55	86.79	89.28	102.787	88.54	0.00665469
'DYNLL1'	0.292863	4.28997e-05	356.51	341.2	347.87	289.81	301.85	301.61	348.527	297.757	0.00109205
'PLAG1'	0.292007	0.0221273	6.64	7.13	6.2	5.57	5.98	5.63	6.65667	5.72667	0.0556282
'SPA17'	0.683361	0.0757056	4.8	4.18	4.97	3.41	3.39	3.17	4.65	3.32333	0.0227497
'CNDP2'	0.291516	8.62579e-07	40.85	43.15	40.39	35.83	34.7	36.45	41.4633	35.66	0.00785018
'HSPA1B'	0.291338	0.00562794	32.67	31.48	30.27	27.99	24.64	28.54	31.4733	27.0567	0.047518
'PLXND1'	0.290614	3.31276e-07	82.42	93.34	80.8	72.37	71	71.57	85.52	71.6467	0.0705484
'MICAL2'	0.290362	0.00241034	14.54	19.12	13.59	12.15	13.05	13.24	15.75	12.8133	0.224491
'ACSL3'	0.289928	7.97202e-05	22.63	23.2	22.74	19.75	19.09	20.24	22.8567	19.6933	0.00343474
'SNRPD2'	0.288992	1.22626e-06	1189.59	1153.69	1239.19	1005.33	1042.95	1014	1194.16	1020.76	0.00958993
'ZMYND19'	0.18684	0.25819	32.45	33.1	32.41	28.68	30.07	30.54	32.6533	29.7633	0.0231316
'SLC1A5'	0.288538	8.93275e-10	178.02	185.63	174.81	149.52	148	149.73	179.487	149.083	0.00938564
'B9D1'	0.50297	0.24609	4.78	5.27	4.66	3.7	3	3.97	4.90333	3.55667	0.0232915
'VIM'	0.288421	2.1702e-12	838.03	824.91	830.86	722.32	715.16	709.73	831.267	715.737	2.57701e-05
'PRRT4'	0.712672	0.271139	1.03	0.99	1.21	0.75	0.67	0.73	1.07667	0.716667	0.0233658
'LPGAT1'	0.493303	0.180247	1.17	1.14	1.06	0.69	0.87	0.89	1.12333	0.816667	0.023433
'ARFGAP2'	0.00977504	0.951334	77.75	79.98	77.78	82.7	81.31	82.06	78.5033	82.0233	0.0234435
'HNRNPK'	0.0123581	0.9399	392.79	403.04	391.47	418.98	408.36	411.91	395.767	413.083	0.0236766
'OAS3'	1.29737	0.0574262	0.41	0.32	0.28	0.18	0.14	0.12	0.336667	0.146667	0.0236917
'CYB561A3'	0.287948	0.0139053	21.23	20.79	19.34	17.65	18.23	17.48	20.4533	17.7867	0.0296946
'LLGL2'	0.287737	0.0408173	10.9	12.58	11.44	9.97	10.24	9.72	11.64	9.97667	0.0677447
'NUBP2'	0.287377	0.0206047	51.25	48.46	44.63	41.59	40.9	39.03	48.1133	40.5067	0.0434315
'SEC61G'	0.287253	0.0224254	360.31	314.45	378.18	289.83	299.6	306.92	350.98	298.783	0.102415
'SLC39A6'	0.286986	0.000536948	31.05	32.36	30.72	26.93	26.06	28.6	31.3767	27.1967	0.0131836
'OSCAR'	0.286935	0.0196622	41.11	40.47	47.28	34.11	38.53	36.34	42.9533	36.3267	0.072344
'ATL1'	1.09585	0.296418	0.62	0.46	0.51	0.38	0.21	0.22	0.53	0.27	0.0240169
'U2AF1L5'	0.286799	0.0355648	75.34	92.64	95.58	78.59	79.45	68.28	87.8533	75.44	0.181015
'NFKBIE'	0.279656	0.106563	13.8	13.14	13.33	10.9	11.94	12.09	13.4233	11.6433	0.0240757
'RHBDD3'	0.310045	0.117671	9.76	8.76	8.95	7.87	7.12	8.04	9.15667	7.67667	0.0240783
'B3GAT3'	0.22707	0.0789389	43.76	41.88	40.53	37.35	39.16	36.53	42.0567	37.68	0.0241607
'TNFRSF10D'	0.285938	0.00135726	32.83	32.06	32.7	29.33	29.06	25.84	32.53	28.0767	0.052409
'GMPPA'	0.285356	0.00617197	56.19	55.97	52.64	51.24	42.63	46.73	54.9333	46.8667	0.0651461
'TSEN34'	0.285149	0.0146982	32.35	35.56	32.52	29.5	29.45	27.62	33.4767	28.8567	0.0275533
'SLC25A29'	0.284887	0.00338597	30.75	32.27	30.19	26.26	25.67	25.71	31.07	25.88	0.00911535
'PPM1N'	0.50803	0.124497	5.77	5.08	6.01	4.06	4.73	3.69	5.62	4.16	0.0243727
'ADGRE5'	0.284563	8.22577e-11	267.98	279.37	251.4	232.63	226.88	229.23	266.25	229.58	0.0408885
'GATD3B'	0.284123	1.37238e-05	138.36	135.52	140.85	118.09	120.88	119.06	138.243	119.343	0.00157007
'PRR11'	0.0678129	0.472511	40.99	42.07	41.07	42.93	42.6	43.76	41.3767	43.0967	0.0246185
'NIPSNAP1'	0.283954	0.000602845	57.16	60.16	57.06	48.51	48.49	53.62	58.1267	50.2067	0.02417
'EMP3'	0.283938	3.33128e-05	460.36	453.11	438.05	396.87	396.66	367.49	450.507	387.007	0.00825088
'CCND3'	0.283881	1.40236e-06	137.43	136	133.55	110.62	117.55	120.88	135.66	116.35	0.0145821
'SRGAP3'	0.28365	0.0067557	7.75	8.77	7.73	7.35	6.97	7.43	8.08333	7.25	0.121835
'MICOS13'	0.283123	0.00936894	245.15	236.24	235.81	198.73	216.39	199.14	239.067	204.753	0.0134342
'UBALD2'	0.282881	0.00026422	99.64	106.33	98.97	86.99	92.08	84.08	101.647	87.7167	0.0136669
'ARID5A'	0.282299	0.00270151	39.88	38.62	39.79	34.33	34.9	33.28	39.43	34.17	0.00120523
'FAM118B'	0.408614	0.231068	4.5	4.95	4.5	4.07	3.34	3.67	4.65	3.69333	0.0250538
'HSD17B10'	0.281935	0.0495117	55.15	51.89	52.64	46.38	45.34	46.09	53.2267	45.9367	0.0118337
'RBM38'	0.281842	0.000492697	59.52	55.08	54.69	49.23	49.4	47.98	56.43	48.87	0.0314293
'P4HB'	0.281822	2.79035e-18	1561.14	1614.66	1554.52	1366.78	1349.53	1375.5	1576.77	1363.94	0.00333599
'PGAM1'	0.0292996	0.755389	830.38	843.64	832.44	860.08	861.21	860.56	835.487	860.617	0.0252259
'GNG8'	0.466328	0.345991	3.15	3.74	3.79	2.6	2.73	1.93	3.56	2.42	0.0253746
'MLC1'	0.281734	1.81818e-05	46.69	48.4	46.77	42.04	40.11	40.9	47.2867	41.0167	0.00136516
'CRX'	1.12327	0.503634	0.17	0.2	0.14	0.07	0.12	0.07	0.17	0.0866667	0.0257174
'DAB2'	0.420803	0.503235	0.9	0.93	0.98	0.81	0.74	0.66	0.936667	0.736667	0.0257214
'POFUT2'	0.280956	0.020927	19.44	20.13	17.19	17.57	15.89	16.91	18.92	16.79	0.123088
'KCTD6'	0.261657	0.655701	3.96	4.34	3.9	3.31	3.57	3.42	4.06667	3.43333	0.0257858
'ARMH1'	0.280664	0.00422204	48.28	45.32	45.96	39.63	42.53	38.53	46.52	40.23	0.0158323
'HSP90B1'	0.279052	4.08163e-15	610.23	623.53	605.72	530.78	531.98	531.81	613.16	531.523	0.00411053
'EDN1'	0.987254	0.7732	0.17	0.18	0.22	0.12	0.12	0.06	0.19	0.1	0.0260035
'IFNGR2'	0.278845	9.19596e-06	145.76	144.02	145.44	126.28	124.07	124.07	145.073	124.807	4.94787e-05
'COPE'	0.278583	3.0494e-06	437.27	417.14	448.01	387.73	364.28	375.25	434.14	375.753	0.00818893
'TNFSF13'	0.278576	0.00772518	42.66	46.9	39.93	38.36	36.97	37.31	43.1633	37.5467	0.103804
'TESPA1'	0.425919	0.110391	2.79	3.17	2.78	2.2	2.4	2.3	2.91333	2.3	0.0261255
'RRP1B'	0.277951	0.000523382	21.63	22.14	20.75	18.56	19.11	18.32	21.5067	18.6633	0.00746709
'GRSF1'	0.0171502	0.9399	75.23	74.98	77.11	79	79.58	77.81	75.7733	78.7967	0.0261927
'ARMCX3'	0.125445	0.311224	23.03	23.93	23.56	22.62	22.19	22.16	23.5067	22.3233	0.0263344
'NCDN'	0.277766	0.0491155	12.3	13.98	11.7	10.96	10.42	11.77	12.66	11.05	0.127834
'MCF2L'	0.280173	0.643348	1.25	1.05	1.07	0.92	0.84	0.76	1.12333	0.84	0.0264496
'ODF3L1'	1.01616	0.305866	1.72	1.61	1.53	0.43	0.58	1.03	1.62	0.68	0.0265391
'TMBIM6'	0.00859285	0.9399	310.2	317.98	308.14	327.53	324.2	328.19	312.107	326.64	0.0265681
'MAP3K9'	1.10125	0.311477	0.13	0.09	0.1	0.07	0.04	0.05	0.106667	0.0533333	0.026817
'ZNF66'	0.277118	7.66928e-05	33.5	37.89	36.59	31.33	30.9	31.5	35.9933	31.2433	0.0650453
'TRAM1'	0.277066	6.63e-07	113.66	111.41	115.82	96.2	98.7	100.82	113.63	98.5733	0.00123889
'STAR'	0.150472	0.0936539	49.03	50.37	48.63	46.19	46.24	47.85	49.3433	46.76	0.0270923
'SEC61A1'	0.276802	1.26516e-08	185.53	192.71	170.33	160.53	158.93	156.61	182.857	158.69	0.0631917
'CDCA4'	0.126145	0.35064	31.34	31.44	32.36	30.42	29.8	30.61	31.7133	30.2767	0.0272203
'RAB17'	0.301118	0.354445	6.45	6.04	5.77	5.34	4.99	5.24	6.08667	5.19	0.0272532
'CRY1'	0.250322	0.5536	3.18	3.35	3.09	2.81	2.97	2.68	3.20667	2.82	0.0273668
'KLRC3'	1.64948	0.362867	0.88	0.86	0.68	0.37	0.37	0	0.806667	0.246667	0.0274802
'RENBP'	0.277906	0.274498	14.49	14.8	14.22	11.9	12.5	13.3	14.5033	12.5667	0.027537
'SPNS3'	0.276476	0.000522467	76.02	78.56	69.06	64.4	63.73	66.23	74.5467	64.7867	0.0668057
'SERPINE1'	0.350031	0.27422	3.42	3.41	3.46	2.67	3.03	2.8	3.43	2.83333	0.0276302
'MORF4L1'	0.0949057	0.109206	279.4	279.29	278.41	273.2	275.98	275.43	279.033	274.87	0.0277127
'GRWD1'	0.185394	0.125838	12.43	12.13	11.93	11.56	10.88	11.38	12.1633	11.2733	0.0278397
'SDC2'	0.276128	3.71872e-05	89.98	84.46	93.28	79.53	76.41	76.9	89.24	77.6133	0.0330141
'HNRNPAB'	0.275712	7.00277e-06	160.79	157.72	157.65	139.67	140.78	133.16	158.72	137.87	0.00559423
'IL10RB'	0.275466	2.18957e-05	102.89	101.99	99.32	87.89	89.55	86.81	101.4	88.0833	0.000840214
'PPP1R16A'	0.275003	0.0370509	18.24	18.56	20.42	15.39	17.79	16.75	19.0733	16.6433	0.0667944
'IRX3'	0.274947	0.000640496	57.94	58.15	56.68	48.88	54.28	47.07	57.59	50.0767	0.0681854
'DRG1'	0.0369443	0.874048	82.93	83.5	84.48	85.55	85.08	86.49	83.6367	85.7067	0.0283056
'PRPF31'	0.141297	0.11855	76.76	78.07	75.81	73.13	74.81	72.05	76.88	73.33	0.0283538
'HAPLN3'	1.0946	0.136586	1.13	1.33	1.36	0.35	0.85	0.65	1.27333	0.616667	0.0283768
'FTH1'	0.274228	1.24545e-09	1331.2	1290.31	1344.15	1140.6	1134.41	1170.73	1321.89	1148.58	0.00155232
'E2F1'	0.27351	0.013884	25.62	24.97	26.48	23.52	21.34	22.24	25.69	22.3667	0.0160145
'TNC'	0.663576	0.81861	0.1	0.07	0.1	0.04	0.06	0.04	0.09	0.0466667	0.0285822
'S100A4'	0.273185	3.99027e-06	1225.71	1236.46	1163.78	1050.72	1083.56	990.34	1208.65	1041.54	0.0100133
'LILRB4'	0.27294	6.56459e-09	302.63	343.32	296.16	273.75	271.44	273.56	314.037	272.917	0.107948
'IMPDH2'	0.00272092	0.993329	552.39	546.1	531.59	575.28	564.14	572.4	543.36	570.607	0.0287044
'PDIA6'	0.272063	1.893e-10	284.76	293.55	289.68	250.78	252.2	252.77	289.33	251.917	0.00315217
'MAFK'	0.271817	0.0367438	14.34	14.16	13.79	11.73	13	12.66	14.0967	12.4633	0.0347513
'SUMO3'	0.271648	1.48646e-06	169.19	171.13	170.67	146.09	151.89	147.07	170.33	148.35	0.00347661
'MFNG'	0.271215	6.80781e-06	111.98	112.28	110.07	99.1	95.23	97.05	111.443	97.1267	0.00101068
'SH3TC1'	0.294301	0.107918	6.12	6.66	6.66	5.28	5.28	5.95	6.48	5.50333	0.0290877
'ODC1'	0.270467	2.25119e-05	113.83	108.86	110.65	94.02	101.44	95.59	111.113	97.0167	0.00964981
'WDR5'	0.0207136	0.9399	47.03	46.21	46.48	48.36	48.78	47.49	46.5733	48.21	0.0292367
'VPS26C'	0.270248	0.000693707	37	38.38	35.65	31.31	32.05	33.28	37.01	32.2133	0.00995955
'SLC7A6'	0.270237	0.000423035	18.24	19.5	18.03	16.27	16.36	16.02	18.59	16.2167	0.030485
'COMT'	0.126176	0.0887022	96.71	97.4	96.2	92.12	92.95	94.73	96.77	93.2667	0.0294222
'CCDC146'	0.269956	0.0454396	12.94	14.71	13.39	11.85	12.37	11.55	13.68	11.9233	0.0627674
'CLPTM1L'	0.269917	0.00017992	80.2	84.25	76.51	63.9	71.38	70.72	80.32	68.6667	0.0237548
'SIGLEC7'	0.269586	0.00917768	48.36	48.15	43.99	40.27	39.27	41.42	46.8333	40.32	0.0295639
'BTG2'	0.269243	0.000913794	46.3	48.5	42.49	39.75	40.97	39.01	45.7633	39.91	0.0675781
'TUBB6'	0.26852	0.00186837	65.95	66.46	63.54	56.72	59.86	58.32	65.3167	58.3	0.00535832
'CEP55'	0.268435	0.036092	19.96	19.75	18.56	16.09	17.68	17.1	19.4233	16.9567	0.0180988
'ANXA2R'	0.772953	0.188876	2.95	3.8	3.1	1.79	1.8	1.83	3.28333	1.80667	0.0298309
'DCTPP1'	0.268175	0.0109763	71.16	70.54	70.78	58.38	63.53	63.43	70.8267	61.78	0.0323292
'STYK1'	0.870545	0.152371	1.08	1.28	0.97	0.5	0.85	0.54	1.11	0.63	0.0301031
'MYDGF'	0.268003	0.00136481	244.73	223.88	256.3	199.4	215.97	216.81	241.637	210.727	0.061684
'BCL2'	0.267219	6.59726e-07	71.5	83.07	69.95	64.24	60.84	66.33	74.84	63.8033	0.102312
'NDUFS6'	0.267047	0.0387217	214.95	202.48	225.35	170.75	182.95	204.1	214.26	185.933	0.08265
'CCDC80'	1.45428	0.185027	0.11	0.07	0.1	0.03	0.04	0.03	0.0933333	0.0333333	0.0304284
'CLSPN'	0.175658	0.123165	13.64	14.55	13.79	12.71	12.45	13.2	13.9933	12.7867	0.0304331
'SMPD1'	0.266972	0.0315799	21.09	23.99	21.9	19.81	19.51	19.26	22.3267	19.5267	0.078895
'TEX28'	1.79313	0.642564	0.13	0.15	0.19	0	0.07	0.08	0.156667	0.05	0.0304857
'RASGRP2'	0.266962	0.000126139	72.48	69.51	72.1	62.72	61.96	63.19	71.3633	62.6233	0.00553895
'CHAF1B'	0.266704	0.0221229	20.41	21.86	19.9	18.4	18.22	18.58	20.7233	18.4	0.0543499
'PAQR4'	0.266104	0.0171264	34.52	35.5	29.03	29.52	28.06	28.02	33.0167	28.5333	0.149288
'ZBBX'	2.1592	0.488525	0.08	0.13	0.15	0.06	0	0.03	0.12	0.03	0.0307499
'TRAPPC6A'	0.265876	0.0134988	126.31	136.84	139.33	124.59	109.79	116.48	134.16	116.953	0.0426049
'DTD1'	0.204209	0.0837717	33.45	35.07	32.51	29.8	30.35	31.38	33.6767	30.51	0.0308251
'RHBDF2'	0.236276	0.0511839	14.83	15.69	14.98	14.29	13.49	13.02	15.1667	13.6	0.0308305
'FBXL14'	0.168586	0.722787	7.74	8	7.6	7.14	6.71	7.29	7.78	7.04667	0.0308437
'BEX1'	0.26567	0.00772518	237.2	207.57	247.54	198.02	207.58	198.84	230.77	201.48	0.126773
'CAMK2N2'	0.986415	0.631957	0.44	0.39	0.52	0.24	0.24	0.24	0.45	0.24	0.0309986
'ZFTA'	0.280122	0.17548	4.83	5.03	4.61	3.9	4.43	4.18	4.82333	4.17	0.0310035
'CTAG2'	2.46434	0.540068	0.36	0.37	0.18	0	0	0.13	0.303333	0.0433333	0.031058
'FAM78A'	0.264841	7.92556e-08	94.45	98.45	92.65	83.75	81.06	85.31	95.1833	83.3733	0.00662703
'TLNRD1'	0.474485	0.18839	1.43	1.75	1.6	1.09	1.28	1.24	1.59333	1.20333	0.0310938
'SLC16A6'	0.900842	0.177484	0.68	0.68	0.74	0.52	0.37	0.31	0.7	0.4	0.0311151
'SPINT2'	0.264583	0.00107823	130.43	117.18	132.69	108.44	110.95	113.98	126.767	111.123	0.0716345
'RCN1'	0.263951	0.0178094	32.02	32.31	31.44	29.89	28.52	25.44	31.9233	27.95	0.0893433
'PAXBP1'	0.263274	0.000561419	34.67	36.42	33.94	31.42	29.12	31.54	35.01	30.6933	0.0162036
'NPDC1'	0.263274	0.0221488	50.4	50.63	55.02	45.5	47.8	43.38	52.0167	45.56	0.0318541
'TPM4'	0.263183	3.47855e-07	169.31	190.24	170.75	156.28	155.23	151.86	176.767	154.457	0.0754471
'SET'	0.0403826	0.640893	297.99	295.64	291.89	302.67	304.51	300.96	295.173	302.713	0.0312656
'ERICH2'	1.57248	0.736808	0.22	0.38	0.26	0.12	0	0.12	0.286667	0.08	0.0312835
'FBL'	0.262827	3.31183e-07	856.17	865.15	905.47	769.14	776	758.34	875.597	767.827	0.0122491
'PRDX5'	0.262605	0.000913298	198.66	189.1	196.8	166.27	177.15	171.41	194.853	171.61	0.00572511
'MRTO4'	0.262296	0.00513897	46.03	45.4	47.41	41.29	39.26	41.31	46.28	40.62	0.00350657
'MAX'	0.00148879	0.999053	63.88	61.83	60.85	66.49	64.57	67.34	62.1867	66.1333	0.0314941
'SPTBN2'	0.558239	0.603521	0.16	0.17	0.15	0.11	0.13	0.09	0.16	0.11	0.0315622
'CCDC40'	0.359883	0.62627	1.1	1.04	1.26	0.9	0.73	0.91	1.13333	0.846667	0.0316345
'IER2'	0.261979	0.0014869	94.51	100.76	103.15	81.39	95.91	84.36	99.4733	87.22	0.0908402
'SRRT'	0.261562	1.84255e-07	113.29	116.11	110.24	97.83	98.81	99.36	113.213	98.6667	0.0095197
'ALDH18A1'	0.261482	0.000537884	38.32	39.28	37.64	32.49	34.14	34.54	38.4133	33.7233	0.00496988
'IL20RB'	1.57035	0.219315	0.6	0.67	0.37	0.08	0.12	0.3	0.546667	0.166667	0.0318576
'CCDC12'	0.151159	0.221561	104.38	106.62	109.61	98.22	101.75	101.56	106.87	100.51	0.031898
'C11orf21'	0.26046	0.000700185	52.26	52.98	47.57	42.8	45.96	44.07	50.9367	44.2767	0.0392256
'LMNA'	0.260323	1.32203e-09	283.16	294.88	286.3	249.94	253.04	257.65	288.113	253.543	0.00224424
'CTSD'	0.259657	1.08265e-08	311.89	309.52	301.93	271.65	271.48	267.87	307.78	270.333	0.00242362
'FBLIM1'	0.621516	0.376952	1.87	1.75	1.55	1.06	1.09	1.45	1.72333	1.2	0.0322133
'CLEC12B'	1.11088	0.483142	0.28	0.24	0.26	0.1	0.18	0.17	0.26	0.15	0.0322173
'ZFP36'	0.259019	1.05423e-05	199.43	212.12	209.36	177.14	191.28	176.82	206.97	181.747	0.0160222
'ALDOC'	0.258592	1.19559e-08	348.71	352.56	343.91	307.85	299.26	311.91	348.393	306.34	0.00134357
'CCT8'	0.258268	1.79552e-11	1052.84	1059.15	1060.08	924.77	935.47	928.9	1057.36	929.713	1.14178e-05
'LSP1'	0.257434	1.88186e-10	686.1	701.85	679.8	616.95	603.22	597.11	689.25	605.76	0.000729857
'PLEKHF1'	0.314996	0.052111	20.02	18.75	18.03	15.62	17.07	16.81	18.9333	16.5	0.0324186
'SLC37A1'	0.257055	0.0498319	18.27	20.65	17.97	17.94	14.97	17.38	18.9633	16.7633	0.152211
'ONECUT2'	0.25688	0.00628207	8.57	10.17	8.28	7.92	7.22	8.64	9.00667	7.92667	0.214439
'BIVM'	0.256018	0.00663183	22.97	25.8	23.99	20.58	21.8	21.47	24.2533	21.2833	0.0524847
'FOLR2'	0.547447	0.347784	3.9	4.68	3.83	3.09	3.11	2.7	4.13667	2.96667	0.0325509
'GALNT7'	0.240399	0.0703614	11.17	11.63	11.93	9.93	10.05	10.91	11.5767	10.2967	0.032561
'SIGLEC5'	0.255912	0.0178378	23.09	25.28	23.38	21.88	19.61	21.87	23.9167	21.12	0.0524071
'RAC3'	0.31096	0.0733429	34.83	33.85	33.99	28.57	31.01	27.28	34.2233	28.9533	0.0327141
'EXOSC5'	0.255795	0.00515418	138.81	129.33	122.3	112.88	113.1	117.25	130.147	114.41	0.0709755
'SIX5'	0.159571	0.442386	9.95	9.88	10.3	9.3	9.71	9.39	10.0433	9.46667	0.0328033
'NANS'	0.255754	0.019719	70.22	68.55	70.11	64.23	57.69	60.39	69.6267	60.77	0.0348107
'TTC3'	0.255068	4.44629e-06	47.7	53.84	47.87	43.05	42.94	45.52	49.8033	43.8367	0.0817733
'PRDX1'	0.25489	4.53862e-05	322	322.15	324.43	289.72	289	273.54	322.86	284.087	0.0163416
'DPH2'	0.235936	0.0848935	19.35	20.72	18.97	17.07	17.94	17.26	19.68	17.4233	0.0332703
'TREM2'	0.634044	0.078087	9.74	9.57	8.84	7.59	6.05	5.21	9.38333	6.28333	0.0333651
'HSD17B12'	0.254854	0.000273623	69.79	75.42	69.29	60.11	64.3	63.34	71.5	62.5833	0.0251571
'S100A10'	0.254263	0.00015397	365.86	372.28	362.43	323.21	315.4	326.91	366.857	321.84	0.000612576
'COL3A1'	1.30858	0.670172	0.05	0.05	0.07	0.02	0.02	0.04	0.0566667	0.0266667	0.0334717
'DENND2A'	0.793149	0.620487	0.29	0.3	0.21	0.17	0.11	0.17	0.266667	0.15	0.0336414
'SNRNP25'	0.254089	0.00818216	100.05	99.36	104.5	85.5	92	90.14	101.303	89.2133	0.00932663
'C7orf50'	0.253617	0.00584351	96.08	94.25	100.31	81.41	88.28	82.54	96.88	84.0767	0.0107057
'PTGIR'	0.253325	0.040925	28.6	29.54	27.27	22.88	27.29	24.21	28.47	24.7933	0.0879321
'LPAR2'	0.253214	0.000898094	64.31	64.39	63.33	57.11	54.25	58.33	64.01	56.5633	0.0191267
'LDLRAD3'	0.373724	0.0570992	5.6	6.1	5.52	5.11	4.19	4.67	5.74	4.65667	0.0339944
'TCTA'	0.191913	0.222451	23.7	23.74	23.92	21.54	22.65	21.5	23.7867	21.8967	0.0340497
'AKR1A1'	0.252539	0.00441353	96.81	89.04	91	79.84	82.24	79.5	92.2833	80.5267	0.0259
'ATF4'	0.25138	7.75284e-07	544.13	537.13	567.55	479.74	492.43	477.48	549.603	483.217	0.00790076
'ALDH4A1'	0.251306	0.00522773	28.66	30.64	29.51	25.4	26.25	26.89	29.6033	26.18	0.0105948
'NANOG'	3.20101	0.25939	0.2	0.1	0.19	0	0	0.02	0.163333	0.00666667	0.034141
'GADD45B'	0.25051	0.0466299	40.4	47.24	44.17	38.69	38.38	38.99	43.9367	38.6867	0.116331
'RACK1'	0.0509473	0.41181	4129.14	4134.23	4119.33	4207.58	4177.68	4165.79	4127.57	4183.68	0.0342179
'USP16'	0.250047	0.000722242	52.74	54.05	55.74	46.52	47.27	50.06	54.1767	47.95	0.0119615
'LSM7'	0.249542	0.00901108	446.37	419.96	466.9	389.38	405.91	376.36	444.41	390.55	0.0368823
'NOTCH1'	0.249109	0.000854492	46.01	56.85	44.69	42.62	41.82	45.22	49.1833	43.22	0.25835
'NFAM1'	0.249046	0.0346843	9.76	10.13	9.51	8.63	8.85	8.54	9.8	8.67333	0.0116369
'C20orf27'	0.153547	0.110391	108.25	108.41	110.48	105.32	103.19	100.28	109.047	102.93	0.0346368
'TXNL4A'	0.248711	0.0324072	20.95	19.82	22.71	18.32	19.39	18.54	21.16	18.75	0.0884377
'AARS1'	0.248417	1.75614e-06	126.52	136.13	122.98	113.88	108.89	118.57	128.543	113.78	0.0430077
'SIL1'	0.196889	0.173865	26.11	28.02	26.69	25.46	24.4	24.07	26.94	24.6433	0.03488
'MCM6'	0.0391047	0.731814	99.48	101.25	99.48	101.95	103.09	102.4	100.07	102.48	0.034956
'ARPC5L'	0.248082	0.0397624	31.25	31.84	29.07	27.23	27.46	25.69	30.72	26.7933	0.0231557
'GADD45GIP1'	0.181542	0.0941289	49.21	51.05	49.65	46.92	47.47	44.52	49.97	46.3033	0.0349805
'ZNF700'	0.164624	0.105267	36.24	36.6	37.86	34.56	35.59	33.78	36.9	34.6433	0.0349929
'FCRL6'	2.84589	0.575109	0.09	0.12	0.06	0	0	0	0.09	0	0.0350987
'TMED9'	0.24794	0.000185626	105.64	101.67	109.28	94.06	94.7	91.86	105.53	93.54	0.0206815
'FTL'	0.246889	1.95854e-10	9888.87	9777.74	9523.75	8755.65	8610.17	8425.17	9730.12	8597	0.00150915
'TNNI3'	0.730269	0.297455	3.78	4.81	4.12	3.25	1.95	2.82	4.23667	2.67333	0.0352193
'PC'	0.449773	0.0549299	3.91	4.04	3.33	2.72	3.2	2.71	3.76	2.87667	0.0352427
'FGFR4'	0.82873	0.0522989	1.95	1.71	1.72	1.2	1.28	0.73	1.79333	1.07	0.0352739
'TGFBR1'	0.246792	6.28339e-05	32.98	35.9	33.32	33.87	30.16	33.71	34.0667	32.58	0.387578
'ABHD6'	0.401636	0.254331	3.91	4.68	4.33	3.19	3.75	3.25	4.30667	3.39667	0.0353503
'NUCB1'	0.245798	1.90637e-06	226.79	244.67	216.81	206.93	194.24	208.61	229.423	203.26	0.0643278
'ZBED6CL'	0.39636	0.136586	5.2	4.69	4.42	4.02	3.76	3.66	4.77	3.81333	0.0355019
'SIN3B'	0.245537	0.00697091	23.95	27.71	23.78	21.75	20.97	23.85	25.1467	22.19	0.138261
'TFPT'	0.24542	0.0394742	77.47	73.99	74.53	69.55	62.88	65.79	75.33	66.0733	0.0227199
'PKDCC'	0.46542	0.282452	2.67	2.31	2.71	1.91	2.01	1.95	2.56333	1.95667	0.0356839
'EIF2B4'	0.200944	0.161944	35.39	33.22	35.06	31.99	32.46	30.19	34.5567	31.5467	0.0357604
'POLD2'	0.244848	3.77376e-05	151.35	163.63	153.83	141.27	136.97	137.1	156.27	138.447	0.029348
'CPNE9'	1.57207	0.231068	0.39	0.6	0.5	0.18	0.19	0.19	0.496667	0.186667	0.0358573
'MAN2B1'	0.244352	1.60041e-09	352.88	379.3	342.88	313.73	321.57	319.6	358.353	318.3	0.0604228
'RAB3IL1'	1.28035	0.125205	0.89	0.77	0.69	0.23	0.57	0.33	0.783333	0.376667	0.0359215
'MRPL51'	0.244207	0.00872687	170.83	154.58	168.93	147.2	147.12	143.83	164.78	146.05	0.0615784
'EVL'	0.243622	0.000297786	114.48	121.48	118.67	109.09	103.09	97.93	118.21	103.37	0.0242783
'EDEM2'	0.243133	0.0391325	37.58	34.81	36.1	32.67	32.27	31.33	36.1633	32.09	0.0208295
'ASMTL'	0.24251	0.000641771	92.47	90.55	85.85	82.4	76.39	80.44	89.6233	79.7433	0.0206129
'OLIG2'	2.13458	0.0856881	0.28	0.55	0.44	0.04	0.09	0.17	0.423333	0.1	0.0362605
'UBE2D4'	0.00553922	0.999053	4.15	3.5	3.52	4.93	4.47	4.37	3.72333	4.59	0.0363372
'EPDR1'	0.418605	0.0768487	7.41	7.65	6.48	5.39	6.3	5.05	7.18	5.58	0.0363484
'JUNB'	0.242205	0.00185405	93.14	94.44	95.04	79.4	89.32	82.5	94.2067	83.74	0.0654282
'ADGRL2'	1.34974	0.0524217	0.39	0.4	0.32	0.26	0.09	0.15	0.37	0.166667	0.0364115
'LILRB3'	0.59374	0.265191	1.81	1.45	1.61	1.2	0.93	1.31	1.62333	1.14667	0.0364124
'OSM'	0.591417	0.0511839	6.58	5.36	5.63	4.95	3.69	3.67	5.85667	4.10333	0.0364521
'ARMC12'	0.736945	0.621315	0.74	0.56	0.64	0.45	0.5	0.36	0.646667	0.436667	0.0365094
'MIIP'	0.228875	0.0986625	34.58	34.32	31.99	30.8	29.89	29.71	33.63	30.1333	0.0365785
'EML5'	1.27065	0.509223	0.13	0.14	0.08	0	0.07	0.02	0.116667	0.03	0.036592
'ZDHHC14'	0.432144	0.0611214	5.14	4.92	5.84	3.62	4.43	4.34	5.3	4.13	0.0365961
'KCNN4'	0.241967	0.000734764	81.34	81.89	81.24	69.5	74.71	71.9	81.49	72.0367	0.0227955
'TWF1'	0.31364	0.0520306	11.44	11.55	10.45	8.82	10.24	9.24	11.1467	9.43333	0.0368332
'B3GALNT2'	0.241692	0.0086316	19.28	19.88	18.88	17.47	16.37	17.82	19.3467	17.22	0.0203335
'LMAN2'	0.241521	3.01207e-05	199.16	199.29	197.2	169.33	180.89	179.41	198.55	176.543	0.0230463
'TBCB'	0.240646	0.025983	139.36	124.16	145.4	121.17	126.14	116.11	136.307	121.14	0.123355
'ECH1'	0.240541	1.17347e-06	387.66	388.27	378.08	341.15	337.29	347.27	384.67	341.903	0.000675991
'IRF3'	0.239453	0.000388922	145.64	144.69	149.39	131.51	126.5	131.74	146.573	129.917	0.00193528
'STON1'	0.796888	0.161907	0.6	0.71	0.52	0.31	0.33	0.48	0.61	0.373333	0.037029
'SCPEP1'	0.239046	0.00296858	77.78	76.45	81.28	67.45	71.15	71.47	78.5033	70.0233	0.0121434
'RABAC1'	0.371846	0.0653713	42.21	38.15	44.99	31.69	35.43	34.51	41.7833	33.8767	0.0373035
'NREP'	0.238377	0.000424628	94.33	95.98	94.78	81.72	87.71	85.22	95.03	84.8833	0.0214373
'CD207'	2.20673	0.632462	0.1	0.12	0.11	0	0.06	0	0.11	0.02	0.0374188
'TCF3'	0.237122	2.61457e-07	119.78	130.01	122.6	110.5	110.36	112.79	124.13	111.217	0.0440813
'RNF125'	0.236874	0.0312808	12.79	14.11	13.51	12.15	12.43	12.48	13.47	12.3533	0.0907994
'RPS16'	0.236319	1.20259e-07	5761.79	5523.11	5549.7	5102	4964.39	4883.96	5611.53	4983.45	0.00344804
'ILDR2'	2.46735	0.533701	0.02	0.02	0.02	0	0.01	0	0.02	0.00333333	0.0377496
'PABPC3'	3.16472	0.447504	0.06	0.03	0.06	0	0	0	0.05	0	0.0377496
'MLST8'	0.235502	0.0304177	43.05	46.93	44.25	40.93	38.51	41.02	44.7433	40.1533	0.0360862
'CNPY2'	0.235494	0.0321128	65.37	62.46	66.88	54.83	59.79	60.22	64.9033	58.28	0.0414567
'THAP10'	0.411313	0.476005	2.36	2.25	2.68	1.75	1.97	2.05	2.43	1.92333	0.0378333
'OSR2'	1.25803	0.0710767	1.41	1.1	1.71	0.71	0.57	0.56	1.40667	0.613333	0.0379745
'NOC4L'	0.205653	0.246567	22.31	23.55	23.57	22	21.04	20.22	23.1433	21.0867	0.0380922
'CPSF3'	0.00301144	0.999053	77.07	76.97	76.28	80.8	78.88	81.7	76.7733	80.46	0.0381556
'PRAG1'	0.235438	0.0221488	20.28	22.9	18.1	17.66	18.23	18.76	20.4267	18.2167	0.249139
'TXNDC15'	0.247754	0.169711	10.28	9.91	10.75	8.56	9.33	9.52	10.3133	9.13667	0.0383697
'MRPL39'	0.235133	0.0430822	74.63	71.46	73.45	64.59	66.91	64.04	73.18	65.18	0.00333455
'SLC5A6'	0.234761	0.044338	21.2	20.84	19.34	17.97	18.97	17.79	20.46	18.2433	0.0387136
'MYO7B'	0.219864	0.132605	8.83	9.49	8.24	7.45	7.08	7.63	8.85333	7.38667	0.0389361
'ATF7IP2'	0.256782	0.221422	8.25	7.68	8.43	7.54	6.71	7.12	8.12	7.12333	0.0391187
'DHTKD1'	0.234569	0.0061003	21.32	23.58	22.09	18.82	20.89	20.17	22.33	19.96	0.0582683
'GABPA'	0.234541	0.00471946	23.2	23.76	22.69	20.78	20.76	21.17	23.2167	20.9033	0.00856776
'AUTS2'	1.03094	0.163811	0.26	0.36	0.38	0.18	0.15	0.19	0.333333	0.173333	0.0392886
'COL1A1'	0.963953	0.208452	0.39	0.4	0.28	0.16	0.27	0.16	0.356667	0.196667	0.0395941
'SEM1'	0.234408	0.0230358	407.28	384.71	427.62	365.36	354.1	360.52	406.537	359.993	0.0559712
'CD8A'	1.0502	0.534905	0.43	0.32	0.36	0.26	0.22	0.11	0.37	0.196667	0.0398292
'CENPV'	0.157911	0.345622	47.23	47.81	49.6	45.16	44.51	46.51	48.2133	45.3933	0.0398777
'TAF7'	0.0287338	0.873339	131.93	130.1	129.18	134.64	132.59	136.2	130.403	134.477	0.03998
'CNFN'	1.30879	0.384395	2.61	2.39	3.26	1.39	1.73	0.35	2.75333	1.15667	0.0400358
'FZD1'	0.319661	0.295588	1.76	1.72	1.64	1.47	1.31	1.54	1.70667	1.44	0.0400629
'TMEM39A'	0.150783	0.232326	20.99	20.57	20.75	19.55	18.56	17.93	20.77	18.68	0.0400846
'KRTCAP2'	0.209724	0.178874	148.91	153.62	143.34	136.98	138.33	126.4	148.623	133.903	0.0401903
'C21orf58'	0.183859	0.12158	17.52	19.46	18.14	15.56	16.41	16.36	18.3733	16.11	0.0402457
'EZR'	0.234097	0.000248815	68.46	71.53	65.09	61.56	61.56	60.09	68.36	61.07	0.0513084
'OPTN'	0.23307	0.0481498	17.28	18.95	18.45	16.99	15.83	15.88	18.2267	16.2333	0.0361587
'BAG1'	0.232557	0.00833433	28.92	29.99	31.93	27.01	26.82	27.56	30.28	27.13	0.0623472
'KCNK10'	0.232159	0.00186182	20.57	21.67	18.86	18.19	18.15	17.9	20.3667	18.08	0.105831
'ENY2'	0.0241955	0.926201	57.98	58.59	58.77	60.02	61.5	59.91	58.4467	60.4767	0.0407064
'TNIP2'	0.22273	0.0904556	31.26	29.18	30.71	26.98	26.65	28.95	30.3833	27.5267	0.040714
'PRMT1'	0.231596	4.94865e-06	337.19	338.07	332.21	294.24	300.81	304.93	335.823	299.993	0.00157994
'ASPRV1'	0.696168	0.610865	0.89	0.95	0.69	0.44	0.59	0.6	0.843333	0.543333	0.0408145
'FNBP1'	0.230938	0.000598355	69.55	82.36	67.34	65.08	63.29	67.85	73.0833	65.4067	0.23834
'STAP1'	1.15764	0.566499	0.55	0.58	0.85	0.3	0.11	0.41	0.66	0.273333	0.0409001
'GUSB'	0.13685	0.0561978	113.51	113.39	110.4	109.73	107.9	105.66	112.433	107.763	0.0409317
'CLEC10A'	0.230573	0.00512651	79.19	77.94	80.67	72.19	69.52	70.52	79.2667	70.7433	0.00154069
'TMEM158'	1.2483	0.054755	1.74	1.68	1.42	0.55	1.16	0.43	1.61333	0.713333	0.0414052
'ALYREF'	0.133821	0.241401	101.48	102.19	105.27	97.37	98.29	100.03	102.98	98.5633	0.0414327
'SEC24D'	0.230086	0.00207431	35.72	37.27	33.5	31.33	31.77	32.21	35.4967	31.77	0.0696015
'SLC27A1'	0.230006	0.00257273	40.02	42.5	37.56	35.42	35.99	36.31	40.0267	35.9067	0.0973354
'TMEM87A'	0.00992528	0.969664	33.85	31.96	33.12	34.25	35.48	35.53	32.9767	35.0867	0.0415526
'TPST2'	0.229993	0.0112233	23.92	22.97	23.27	21.13	21.7	21.06	23.3867	21.2967	0.00509552
'SRM'	0.229749	0.00781894	96.21	98.27	95.68	84.24	88.32	87.26	96.72	86.6067	0.00393269
'DHDH'	1.07216	0.0755419	2.65	3.81	2.87	1.44	1.72	1.49	3.11	1.55	0.0417129
'CCDC106'	0.181178	0.23462	25.01	26.74	25.29	22.98	23.65	24.3	25.68	23.6433	0.0417241
'LRRC59'	0.229396	0.000111075	82.24	84.14	81.77	73.94	75.14	73.55	82.7167	74.21	0.00120144
'GNL3L'	0.229342	0.00483941	18.12	18.15	19	17.58	16.4	15.65	18.4233	16.5433	0.0590698
'ANKRD27'	0.228582	0.00092271	43.86	48.65	41.69	39.98	39.55	40.81	44.7333	40.1133	0.149778
'MPG'	0.228579	0.00419754	185.84	180.23	171.36	162.22	166.05	152.95	179.143	160.407	0.0311674
'TSACC'	2.69056	0.441482	0.55	0.56	0.52	0.29	0	0	0.543333	0.0966667	0.0419257
'SLC25A1'	0.228421	0.000194646	159.24	168.2	167.39	145.01	146.9	150.87	164.943	147.593	0.0110302
'ETFB'	0.228284	0.00261559	209.26	209.39	213.21	187.52	187.43	191	210.62	188.65	0.000244317
'WNT5B'	0.686799	0.839526	0.18	0.19	0.23	0.1	0.15	0.15	0.2	0.133333	0.0424125
'PPIF'	0.135599	0.0723248	109.7	106.19	109.87	103.77	103.03	105.32	108.587	104.04	0.0424471
'ALDH9A1'	0.0333747	0.891498	48.74	49.91	49.74	50.32	51.27	50.97	49.4633	50.8533	0.0425497
'PITPNA'	0.228231	0.00836804	29.69	28.78	28.21	26.74	26	25.28	28.8933	26.0067	0.00873109
'PLEKHO1'	0.228013	0.00301319	79.92	80.18	80.46	73.51	71.68	68.48	80.1867	71.2233	0.0247763
'PYCR1'	0.227807	0.0309291	44.85	43.54	44.02	37.97	41.08	40.2	44.1367	39.75	0.0280385
'SSR3'	0.227669	0.000207208	63.21	62.1	61.88	57.46	56.36	54.44	62.3967	56.0867	0.00888382
'TELO2'	0.227546	0.00859292	34.57	35.01	35.84	31.65	29.93	32.53	35.14	31.37	0.0228201
'IRAK2'	0.555401	0.293174	1.33	1.42	1.09	1.01	0.78	0.94	1.28	0.91	0.0428043
'PIK3R5'	0.226262	0.00138034	45.72	52.47	45.01	43.9	41.16	43.34	47.7333	42.8	0.163818
'PCNT'	0.225973	0.022059	20.01	24.03	17.87	18.81	17.29	19.21	20.6367	18.4367	0.348116
'MCRS1'	0.00680653	0.981736	57.09	56.01	54.94	58.61	59.33	57.43	56.0133	58.4567	0.0431772
'ICAM3'	0.224838	0.0101014	65.02	67.42	63.51	58.82	58.9	57.45	65.3167	58.39	0.0151801
'NDUFV3'	0.224309	0.00296515	27.87	28.74	27.33	25.63	24.11	24.98	27.98	24.9067	0.00705355
'DERL1'	0.0167002	0.9399	71.15	71.14	73.14	74.88	73.41	76.04	71.81	74.7767	0.0435211
'ARPC4-TTLL3'	0.271058	0.131917	7	7.41	7.73	5.96	6.6	6.75	7.38	6.43667	0.0435773
'WDR1'	0.224211	4.30208e-06	166.49	182.31	168.8	155.21	150.32	160.42	172.533	155.317	0.0519904
'ZBTB7B'	0.0144639	0.9399	54.98	56.99	55.93	57.24	59.09	58.56	55.9667	58.2967	0.0436787
'GNA15'	0.224	9.13476e-05	124.49	133.47	124.11	116.98	110.65	116.21	127.357	114.613	0.03202
'C19orf12'	0.148086	0.444706	9.7	10.01	10.13	9.47	9.17	9.61	9.94667	9.41667	0.0438483
'ANG'	1.1478	0.177663	2.46	1.55	2.18	0.8	1.22	1.06	2.06333	1.02667	0.0439352
'GSTP1'	0.223829	2.74946e-06	1438.71	1380.92	1391.91	1268.81	1249.36	1260.09	1403.85	1259.42	0.00937258
'FAM89A'	0.451684	0.350486	4.45	3.69	4.43	3.35	3.52	2.8	4.19	3.22333	0.0443624
'NENF'	0.255015	0.134472	50.53	46.03	49.57	45.75	40.85	41.96	48.71	42.8533	0.0443719
'P3H1'	0.223643	0.00299922	62.35	62.3	61.07	54.32	53.68	56.56	61.9067	54.8533	0.00616694
'BIN1'	0.555895	0.192565	2.69	3.54	3.05	1.94	2.11	2.5	3.09333	2.18333	0.0446641
'LRRC20'	0.571951	0.180502	1.81	1.8	2.26	1.57	1.19	1.42	1.95667	1.39333	0.0447348
'ANAPC15'	0.171945	0.224848	95.78	94.79	98.24	92.51	87.63	85.64	96.27	88.5933	0.0448172
'SDS'	0.664797	0.740695	0.46	0.63	0.53	0.28	0.42	0.36	0.54	0.353333	0.0450891
'TPGS2'	0.223565	0.00798366	65.07	67.9	71.23	59.92	61.15	65.03	68.0667	62.0333	0.0636832
'SNURF'	0.223532	0.00792897	146.7	187.44	193.75	194.02	151.74	146.24	175.963	164	0.601051
'ESYT1'	0.223136	4.41936e-06	103.37	105.63	98.58	91.83	92.01	93.33	102.527	92.39	0.0341266
'SLC38A2'	0.121195	0.0753864	56.08	56.41	56.08	53.6	54.53	55.07	56.19	54.4	0.0455668
'CPT1A'	0.223013	7.92034e-06	81.71	90.42	82.67	79.65	78.25	78.55	84.9333	78.8167	0.153861
'IVD'	0.222855	0.00174343	51.75	55.42	52.07	48.11	45.59	47.73	53.08	47.1433	0.0181098
'COMMD4'	0.222813	0.0399018	124.47	111.81	120.15	109.48	104.68	107.13	118.81	107.097	0.0732917
'TTPAL'	0.0802785	0.877466	3.13	3.3	2.93	3.44	3.47	3.63	3.12	3.51333	0.0460658
'BLNK'	0.502456	0.240464	1.36	1.29	1.61	1.19	1	1.01	1.42	1.06667	0.0464436
'THOC6'	0.193001	0.113965	60.84	56.39	60.24	51.83	55.43	54.71	59.1567	53.99	0.0465884
'SIX2'	2.30747	0.435628	0.14	0.19	0.14	0	0.1	0	0.156667	0.0333333	0.0467426
'ZBTB8A'	0.955707	0.100812	0.49	0.34	0.44	0.24	0.22	0.24	0.423333	0.233333	0.0470443
'SNX25'	0.566533	0.209167	1.59	1.44	1.34	1.03	0.8	1.22	1.45667	1.01667	0.047137
'EEF1AKMT4'	0.434667	0.25415	10.97	9.81	9.82	6.75	8.91	8.1	10.2	7.92	0.0471832
'CALR'	0.222736	6.84314e-08	674.91	697.64	666.62	608.89	627.79	599.86	679.723	612.18	0.00574002
'ENOX1'	0.357807	0.323482	2.73	2.78	2.78	2.46	2.34	2.09	2.76333	2.29667	0.0475527
'FERMT3'	0.222001	0.000316565	119.61	127	114.1	113.54	104.99	106.47	120.237	108.333	0.0666765
'TAS2R20'	1.05162	0.286694	0.63	0.76	0.6	0.5	0.32	0.19	0.663333	0.336667	0.047591
'DOLK'	0.333355	0.36701	4.98	4.84	4.55	4.38	3.62	3.99	4.79	3.99667	0.0476651
'CBFA2T3'	0.221694	0.00211918	35.97	39.54	35.51	33.11	32.73	34.6	37.0067	33.48	0.0925498
'DYRK1A'	0.221671	0.00309722	27.02	28.11	27.21	24.26	25.1	24	27.4467	24.4533	0.00317854
'PTPN2'	0.0152284	0.944126	57.74	59.36	58.79	61.52	59.68	60.77	58.63	60.6567	0.0477888
'GRAMD1A'	0.129027	0.0988939	68.22	69.39	67	65.85	66.5	64.46	68.2033	65.6033	0.0478778
'GET1'	0.26146	0.114951	27.35	24.87	27.99	23.21	24.51	22.18	26.7367	23.3	0.0479031
'B3GNT2'	0.157098	0.0864707	50.35	48.18	48.22	45.84	46.05	45.68	48.9167	45.8567	0.047948
'CXCL16'	0.540791	0.0706036	4.68	4.71	5.71	3.57	3.51	3.58	5.03333	3.55333	0.0479836
'CD300LF'	0.168918	0.144649	48.04	48.53	46.91	44.52	42.86	46.05	47.8267	44.4767	0.0481394
'PDLIM2'	0.221669	0.0334865	67.39	63.16	62.46	54.25	61.72	56.88	64.3367	57.6167	0.0730026
'UBC'	0.0293469	0.740519	1280.92	1312.77	1283.62	1350.14	1318.78	1326.01	1292.44	1331.64	0.048318
'CD300A'	0.221583	0.00697091	94.41	95.75	96.06	90.06	80.97	85.5	95.4067	85.51	0.0589063
'OPA3'	0.194623	0.0716897	12.76	13.25	12.94	11.94	11.8	12.59	12.9833	12.11	0.0484514
'IFI44L'	0.283418	0.868489	1.01	0.62	0.95	0.61	0.34	0.22	0.86	0.39	0.0485149
'SF3B5'	0.166256	0.0887532	215.92	224.11	210.1	199.27	206.33	200.5	216.71	202.033	0.0485849
'TSPEAR'	0.984793	0.375719	0.4	0.3	0.26	0.15	0.13	0.23	0.32	0.17	0.0487445
'AKR7A2'	0.140531	0.0560306	196.06	186.5	193.3	178.07	184.15	183.2	191.953	181.807	0.0488387
'NUCB2'	0.220381	4.96164e-06	269.79	274.77	276.51	244.53	248.42	246.13	273.69	246.36	0.00103395
'FICD'	0.517423	0.352802	1.14	1.47	1.3	0.92	1.05	0.9	1.30333	0.956667	0.048891
'C3orf86'	1.12122	0.712534	0.84	0.57	0.54	0.12	0.36	0.39	0.65	0.29	0.0489278
'ARRDC2'	0.165934	0.145252	34.58	34.16	36.06	32.02	33.74	32.55	34.9333	32.77	0.0489348
'ARF4'	0.219965	0.00454035	94.46	94.67	94.56	83.6	84.04	88.44	94.5633	85.36	0.0268962
'ATP5MC1'	0.183895	0.266503	130.23	120.81	125.55	115.7	119.32	112.06	125.53	115.693	0.0492246
'NUDT14'	0.237418	0.0993924	71.13	65.88	64.05	57.33	59.61	61.31	67.02	59.4167	0.0493729
'ZNF470'	0.378857	0.297057	1.07	1.28	1.14	1	0.92	0.9	1.16333	0.94	0.0495294
'CDC6'	0.219848	0.036092	24.86	26.02	27.07	23.79	25.21	21.34	25.9833	23.4467	0.14107
'DDOST'	0.219619	3.93964e-07	374.21	378.17	363.81	333.6	337.47	336.62	372.063	335.897	0.00962671
'CHKB'	0.00579082	0.994167	42.84	42.58	41.1	43.58	43.84	45.01	42.1733	44.1433	0.0500326
'NHSL2'	0.0213706	0.983304	0.95	1	0.9	1.08	1.05	1.04	0.95	1.05667	0.0501048
'MT1M'	1.08771	0.645597	2.54	3.28	3.76	1.99	0.66	2.04	3.19333	1.56333	0.0501075
'REEP4'	0.00409468	0.994397	82.41	85.56	85.15	88.18	88.6	88.67	84.3733	88.4833	0.0502792
'MMP14'	0.219181	5.14675e-07	173.92	185.78	171.82	160.21	161.32	158.6	177.173	160.043	0.0545702
'UBE2I'	0.0249964	0.907675	162.81	168.29	180.3	192.81	187.35	191.12	170.467	190.427	0.0502918
'KLHL21'	0.189216	0.0745142	16.68	17.32	16.18	15.47	15.29	15.74	16.7267	15.5	0.0503147
'LY6G5B'	0.247054	0.523508	18.22	20.19	20.06	16.58	17.54	17.48	19.49	17.2	0.0503357
'SLAIN1'	1.4876	0.202562	0.49	0.43	0.51	0.1	0.34	0.15	0.476667	0.196667	0.0504065
'EMP2'	0.218519	0.00858395	29.36	28.22	29.88	27.73	25.8	25.68	29.1533	26.4033	0.0329614
'PDLIM7'	0.21831	0.0308624	76.19	74.97	79.43	63.26	73.08	72.57	76.8633	69.6367	0.138758
'TBCA'	0.143053	0.0667366	378.66	393.11	373.67	365.23	352.98	365.36	381.813	361.19	0.0505905
'SLC31A1'	0.0123001	0.967426	11.5	11.88	11.47	12.36	12.03	11.96	11.6167	12.1167	0.0506744
'ATP5ME'	0.151339	0.307025	834.44	844.22	845.81	756.5	766.57	808.69	841.49	777.253	0.0507632
'KANK1'	0.265073	0.653426	1.07	1.19	1.04	1	0.88	0.93	1.1	0.936667	0.0509077
'ALOX15'	1.79557	0.641801	0.07	0.12	0.07	0.04	0	0.04	0.0866667	0.0266667	0.0509372
'TLR9'	0.917604	0.110722	1.11	1.15	0.75	0.61	0.4	0.66	1.00333	0.556667	0.0509602
'ANKEF1'	0.292552	0.394125	2.3	2.54	2.21	1.9	1.98	2.13	2.35	2.00333	0.050986
'CCDC182'	1.33634	0.326262	1.3	2.06	1.3	1.04	0.52	0.35	1.55333	0.636667	0.0510191
'IFNAR1'	0.218065	0.000461592	34.36	36.55	35.73	31.81	32.82	31.2	35.5467	31.9433	0.0127313
'GNL1'	0.217836	0.00633296	18.9	19.17	18.05	17.33	17.08	16.25	18.7067	16.8867	0.0179312
'MYL12A'	0.217117	0.000282997	848.57	804.41	880.93	754.33	769.26	765.52	844.637	763.037	0.0613415
'N4BP3'	1.13357	0.0518134	0.48	0.49	0.42	0.24	0.13	0.34	0.463333	0.236667	0.0514773
'BIK'	0.47247	0.0604477	22.06	17.72	20.19	15.34	12.93	17.19	19.99	15.1533	0.0515663
'PSAT1'	0.0278086	0.916923	61.08	61.01	60.43	63.93	62.09	62.6	60.84	62.8733	0.0516427
'KLC2'	0.212657	0.567435	4.31	4.79	4.56	4.12	4.2	3.78	4.55333	4.03333	0.0517493
'EDDM13'	2.84093	0.575869	0.28	0.15	0.14	0	0	0	0.19	0	0.051973
'CDC20'	0.21662	0.00529359	91.22	89.92	87.37	80.75	80.64	81.51	89.5033	80.9667	0.0132355
'CHPF2'	0.216054	0.0466299	17.53	18.47	19.8	16.99	15.73	16.48	18.6	16.4	0.0584275
'TUSC2'	0.191753	0.346785	20.38	19.31	20.85	18.41	19.2	18.15	20.18	18.5867	0.0520134
'LIF'	0.849124	0.463293	0.29	0.31	0.41	0.17	0.22	0.22	0.336667	0.203333	0.0520314
'RAB15'	0.987213	0.503109	0.21	0.29	0.33	0.1	0.15	0.2	0.276667	0.15	0.0520778
'FAM241B'	0.589397	0.0592993	9.76	9.34	12.01	7.78	6.68	7.61	10.37	7.35667	0.0521696
'CCNQ'	0.224878	0.541324	11.21	11.69	12	11.01	10.69	9.98	11.6333	10.56	0.0522699
'SAMD1'	0.215912	0.0420053	40.28	38	38.33	34.37	36.48	34.79	38.87	35.2133	0.0193022
'TEP1'	0.215692	0.00110124	24.24	26.37	24.21	22.44	21.02	23.5	24.94	22.32	0.0610199
'ZRSR2'	0.00957122	0.988602	19.2	19.38	20.06	20.7	20.45	20.49	19.5467	20.5467	0.0524255
'ELK1'	0.215281	0.0352356	33.24	35.68	30.25	29.74	28.59	31.51	33.0567	29.9467	0.177518
'ZNF114'	0.395754	0.300045	3.49	3.33	3.34	3.06	2.68	2.48	3.38667	2.74	0.0524857
'MMP25'	0.288359	0.181208	7.34	6.47	7.27	6.05	5.78	6.34	7.02667	6.05667	0.0526426
'CCL20'	1.89517	0.358153	0.62	0.65	1.09	0.33	0.17	0.17	0.786667	0.223333	0.0528417
'SPRING1'	0.181825	0.20875	9.14	9.04	8.77	8.58	8.58	8.09	8.98333	8.41667	0.0528761
'EBNA1BP2'	0.21528	0.0311366	71.15	71.23	71.99	63.71	65.9	64.49	71.4567	64.7	0.00365514
'EFNB1'	0.303372	0.259443	4.67	4.88	4.23	3.61	4.01	4.12	4.59333	3.91333	0.0533014
'WIPI1'	0.572243	0.106402	3.63	4.57	4.9	3.13	3.48	2.48	4.36667	3.03	0.0533036
'KMT5A'	0.21459	0.0222957	34.58	36.52	34.32	32.93	30.61	31.88	35.14	31.8067	0.0260194
'IFIT3'	0.832772	0.315401	1.06	0.92	0.7	0.36	0.63	0.58	0.893333	0.523333	0.0533635
'TIMM13'	0.214569	0.0131504	84.24	82.43	78.4	76.11	75.1	70.74	81.69	73.9833	0.0320833
'HMGN1'	0.214241	0.000244584	572.03	543.74	591.06	483.69	515.31	497.87	568.943	498.957	0.0177821
'C1QA'	0.890554	0.219407	2.75	2.02	3.03	1.59	1.6	1.28	2.6	1.49	0.053609
'BAZ1A'	0.0171797	0.9399	52.81	53.62	52.6	55.04	53.86	55.7	53.01	54.8667	0.0536659
'LAX1'	0.554158	0.701144	0.26	0.36	0.35	0.16	0.25	0.22	0.323333	0.21	0.0538015
'NFKBIZ'	0.588758	0.0581109	2.56	2.73	2.04	1.91	1.57	1.67	2.44333	1.71667	0.0538546
'ARL3'	0.298107	0.120953	6.03	6.95	6.73	5.53	5.97	5.35	6.57	5.61667	0.0540525
'B3GNT7'	0.214074	2.31438e-06	177.02	190.39	172.48	162.74	164.21	162.39	179.963	163.113	0.0869338
'SERF2'	0.213452	6.56907e-06	248.62	252.55	254.67	228.64	230.56	225.76	251.947	228.32	0.000617799
'CTU2'	0.385727	0.0860813	10.43	12.58	11.66	9.28	10.26	8.29	11.5567	9.27667	0.0543777
'COL16A1'	1.10888	0.165782	0.5	0.3	0.49	0.2	0.26	0.15	0.43	0.203333	0.0544059
'PRPSAP2'	0.231638	0.0823181	29.56	29.68	31.51	25.25	27.78	28.21	30.25	27.08	0.0544582
'ULK3'	0.156515	0.151864	33.8	34.98	33.08	31.22	32.73	32.09	33.9533	32.0133	0.0544971
'TIMP1'	0.213237	0.00493582	270.35	262.55	258.36	245.22	237.55	232.16	263.753	238.31	0.00802295
'C16orf72'	0.00432863	0.993979	19.19	19.39	19.16	19.83	20.7	20.11	19.2467	20.2133	0.0545926
'ASPH'	0.212563	0.0204053	24.09	27.01	23.59	21.35	22.97	24.23	24.8967	22.85	0.209109
'C2orf68'	0.0664571	0.786773	18.36	19.22	20.86	16.81	17.79	16.32	19.48	16.9733	0.0547935
'RYR1'	0.731093	0.34971	0.12	0.15	0.16	0.1	0.06	0.11	0.143333	0.09	0.054852
'ADAMTS15'	0.832135	0.190242	0.43	0.62	0.53	0.3	0.3	0.31	0.526667	0.303333	0.0549055
'FAM81A'	0.358111	0.318161	2.74	2.87	2.38	2.09	2.05	2.35	2.66333	2.16333	0.0549418
'PJA1'	0.387387	0.403862	2.84	2.61	3.08	2.53	2.27	1.94	2.84333	2.24667	0.0550285
'LAT'	0.212395	0.0135071	72.33	76.88	76.49	67.97	66.1	71.05	75.2333	68.3733	0.0286702
'NXF3'	0.00566675	0.987077	55.47	56.83	55.11	57.76	57.58	59.98	55.8033	58.44	0.0550867
'SASH3'	0.2116	0.0144415	42.07	44.41	40.82	37.5	37.92	40.15	42.4333	38.5233	0.0459924
'BCL2L15'	1.14777	0.285687	0.2	0.31	0.22	0.14	0.12	0.1	0.243333	0.12	0.0553118
'ITGB2'	0.211156	4.31969e-06	404.86	434.19	388.21	374.93	356.7	382.74	409.087	371.457	0.0884074
'RTN4R'	0.496784	0.131919	4.74	5.11	5.75	3.26	4.58	3.78	5.2	3.87333	0.0556881
'BOP1'	0.151097	0.0660205	75.76	72.83	74.26	68.15	71.66	71.4	74.2833	70.4033	0.0558761
'MTHFD2L'	0.318037	0.418087	5.67	4.29	4.78	4.13	3.23	3.22	4.91333	3.52667	0.0559387
'DNAJA1'	0.210804	0.000493418	122.34	126.66	128.16	113.29	116.71	112.55	125.72	114.183	0.00756993
'TMSB15B'	0.824991	0.543753	1.65	1.64	1.25	0.37	0.77	1.14	1.51333	0.76	0.0559971
'E2F4'	0.155221	0.140847	52.16	49.72	49.66	47.53	48.78	46.85	50.5133	47.72	0.056256
'ZFP2'	0.986493	0.439423	0.53	0.52	0.37	0.35	0.13	0.27	0.473333	0.25	0.0563947
'MTG1'	0.310336	0.0710388	8.84	9.34	8.11	6.73	7.84	7.72	8.76333	7.43	0.0564009
'CDKN3'	0.178875	0.344539	53.75	56.82	58.21	53.36	51.86	50.14	56.26	51.7867	0.0565023
'OSTC'	0.209804	0.012048	192.26	180.98	199.88	174.74	174.23	172.32	191.04	173.763	0.0853378
'MPPED2'	1.87939	0.746814	0.09	0.05	0.08	0	0	0.05	0.0733333	0.0166667	0.0566481
'RPS5'	0.20967	1.44336e-05	4701.18	4468.08	4639.82	4193.01	4219.05	4099.7	4603.03	4170.59	0.0117619
'CREB3'	0.275045	0.0602278	29.28	31.92	30.1	27.8	24.04	27.41	30.4333	26.4167	0.057011
'MCOLN1'	0.226567	0.278147	12.12	13.38	12.51	11.42	11.08	11.64	12.67	11.38	0.0570529
'GMFG'	0.209455	0.000373457	1145.67	1110.66	1189.54	1036.83	1040.97	1041.4	1148.62	1039.73	0.0407243
'PARM1'	2.84569	0.575109	0.02	0.02	0.04	0	0	0	0.0266667	0	0.057191
'HAVCR1'	3.16489	0.447504	0.07	0.14	0.07	0	0	0	0.0933333	0	0.057191
'SLC30A2'	2.84569	0.575109	0.03	0.03	0.06	0	0	0	0.04	0	0.057191
'GCNT3'	2.84569	0.575109	0.02	0.02	0.04	0	0	0	0.0266667	0	0.057191
'PDIA3'	0.20928	1.01501e-05	166.89	166.91	168.1	152.12	153.39	151.39	167.3	152.3	7.45648e-05
'RGS14'	0.172692	0.0782112	47.23	46.73	44.59	41.38	44.29	43.47	46.1833	43.0467	0.0575304
'MUS81'	0.208561	0.0359325	41.06	39.14	39.94	35.61	37.22	37.16	40.0467	36.6633	0.0116502
'RGS10'	0.208537	0.00453718	247.38	239.49	248.67	219.1	219.32	229.66	245.18	222.693	0.00832889
'CD63'	0.208343	0.000887149	316.39	306.8	296.21	277.65	271.38	283.21	306.467	277.413	0.0198906
'LRP8'	0.207756	0.0251868	17.94	21.04	17.44	17.63	18.1	17.35	18.8067	17.6933	0.427906
'SRSF9'	0.20703	0.00234792	268.19	250.26	260.06	236.75	230.9	241.07	259.503	236.24	0.027034
'HINT2'	0.232428	0.229493	71.02	68.94	76.2	60.89	68.12	63.18	72.0533	64.0633	0.0580277
'SNRNP35'	0.223379	0.208397	32.03	31.68	32.75	28.86	26.18	29.74	32.1533	28.26	0.0580808
'MVB12A'	0.12401	0.418087	59.44	58.01	59.92	56.47	58.13	56.52	59.1233	57.04	0.058189
'MRC2'	0.206773	7.74468e-05	159.25	180.71	156.01	154.78	145.74	151.32	165.323	150.613	0.190148
'BRD9'	0.205614	0.0321037	45.29	49.6	43.35	43.43	38.98	43.4	46.08	41.9367	0.158194
'NDUFC2'	0.205185	0.0115106	67.06	65.68	66.47	59.52	62.38	59.83	66.4033	60.5767	0.0124442
'MCF2'	2.20673	0.632462	0.03	0.05	0.05	0	0.03	0	0.0433333	0.01	0.0585639
'EGLN3'	0.463018	0.136077	4.27	3.4	4.06	2.8	3.07	3.08	3.91	2.98333	0.0585886
'VASP'	0.204978	0.000130943	210.22	208.9	211.24	192.72	195.04	187.41	210.12	191.723	0.0098098
'SWI5'	0.225934	0.431872	34.03	31.58	30.79	27.46	29.96	29.11	32.1333	28.8433	0.0588249
'DDX39A'	0.204705	0.000908053	179.7	180.04	180.17	167.12	160.07	163.65	179.97	163.613	0.0147899
'ANGPTL2'	1.12155	0.726281	0.07	0.1	0.06	0	0.05	0.03	0.0766667	0.0266667	0.0589572
'CYP2S1'	0.564749	0.0526507	3.84	4.81	3.66	2.62	2.84	3.28	4.10333	2.91333	0.0590213
'PIM3'	0.20469	0.0450516	42.1	41.62	41.68	37.3	38.85	38.3	41.8	38.15	0.00928976
'PYM1'	0.202683	0.0933666	73.38	69.18	74.39	63.46	69.53	63.98	72.3167	65.6567	0.059235
'CORO1B'	0.00822961	0.964742	49.54	47.85	47.76	50.53	50.63	50.72	48.3833	50.6267	0.0593857
'TEX264'	0.204615	0.0317989	81.66	84.98	83.04	76.91	76.6	72.18	83.2267	75.23	0.0166727
'TNFAIP8L2'	0.176983	0.25871	49.38	46.43	48.95	44.69	44.6	45.27	48.2533	44.8533	0.0595965
'AQP3'	0.625309	0.107967	3.7	4.66	3.4	2.24	3.1	2.65	3.92	2.66333	0.0596134
'FGR'	0.204226	0.0303405	47.6	49.51	43.88	43.7	41.87	43.24	46.9967	42.9367	0.122174
'TVP23B'	0.0493702	0.890751	41.44	40.96	40.95	37.52	36.38	39.44	41.1167	37.78	0.0604764
'SRP19'	0.218145	0.124896	24.94	25.2	23.14	21.7	23.31	21.18	24.4267	22.0633	0.0604874
'CHMP3'	0.00690556	0.976189	53.71	51.35	52.64	54.87	55.37	54.97	52.5667	55.07	0.0606422
'C1orf216'	0.338292	0.0779418	9.44	9.9	8.34	7.08	7.93	8.1	9.22667	7.70333	0.0607396
'LOC107984156'	0.591399	0.706398	1.71	1.28	1.86	1.01	1.24	0.89	1.61667	1.04667	0.0607538
'TMEM33'	0.0683954	0.762965	13.78	13.48	14.17	15.28	15.43	14.28	13.81	14.9967	0.0607877
'TMED2'	0.203626	0.00118961	125.19	124.96	131.92	116.19	113.39	119.61	127.357	116.397	0.0215603
'PSMD7'	0.203623	0.011005	106.26	100.3	102.76	95.48	91.14	95.89	103.107	94.17	0.0183693
'EGLN2'	0.203613	0.0160336	65.23	66.25	66.84	62.53	60.79	57.75	66.1067	60.3567	0.0427719
'NPIPB3'	0.203483	0.012927	39.69	39.75	37.83	37.66	34.28	35.22	39.09	35.72	0.0577062
'DNPEP'	0.203356	0.0235031	30.51	31.6	30.09	29.34	28.77	26.37	30.7333	28.16	0.0872679
'BTBD19'	0.381114	0.729478	1.02	0.9	0.95	0.81	0.67	0.51	0.956667	0.663333	0.0616907
'FGFRL1'	0.203244	0.0323653	29.91	31.21	31.6	26.44	28.39	28.77	30.9067	27.8667	0.0310772
'PTPRS'	1.19569	0.0869408	0.31	0.46	0.29	0.15	0.15	0.21	0.353333	0.17	0.0617831
'TAF9B'	0.319321	0.239363	6.29	5.5	5.63	4.54	4.77	5.39	5.80667	4.9	0.0619169
'NAV2'	0.485538	0.257292	0.54	0.67	0.53	0.48	0.33	0.44	0.58	0.416667	0.0620923
'SLC26A6'	0.202968	0.0309889	38.51	40.52	38	35.76	34.26	37.64	39.01	35.8867	0.0694581
'THEM6'	0.183069	0.177663	27.58	26.74	25.61	24.44	24.54	25.33	26.6433	24.77	0.0624132
'ITGA1'	2.30602	0.187021	0.07	0.07	0.03	0	0.01	0.03	0.0566667	0.0133333	0.0624139
'ZNF503'	0.505786	0.148611	2.2	2.89	2.71	1.93	2.1	1.74	2.6	1.92333	0.0624668
'TMEM150B'	0.464032	0.146752	7.37	9.09	7.38	6.06	5.36	6.8	7.94667	6.07333	0.0625967
'MAP2K1'	0.149581	0.0806549	57.02	60.05	57.58	56.57	54.72	53.89	58.2167	55.06	0.0626989
'SOWAHB'	1.8932	0.374746	0.12	0.13	0.12	0.03	0	0.08	0.123333	0.0366667	0.0627109
'CHCHD7'	0.202464	0.0783087	43.68	42.95	43.47	40.36	37.53	40.88	43.3667	39.59	0.062725
'PTMA'	0.202682	4.11018e-05	4069.68	3820.9	3978.98	3545.17	3669.49	3623.75	3956.52	3612.8	0.0251663
'HLA-DRB1'	0.202418	0.00349221	240.81	236.8	252.36	227.13	221.8	217.57	243.323	222.167	0.0258117
'TMEM121B'	0.202361	0.00332208	46.55	50.88	47.39	44.96	44.48	42.66	48.2733	44.0333	0.0653926
'ZDBF2'	1.44602	0.105407	0.18	0.23	0.14	0.09	0.03	0.13	0.183333	0.0833333	0.0631637
'CD70'	0.202265	0.00451461	178.84	183.75	179.15	173.23	168.62	165.61	180.58	169.153	0.0169129
'SPATS2'	0.237161	0.575869	3.52	3.39	3.28	2.84	3.23	2.82	3.39667	2.96333	0.0632964
'LETM1'	0.202196	0.0391081	16.89	18.63	17.32	16.95	15.9	15.45	17.6133	16.1	0.0939808
'INSYN2A'	4.16688	0.110137	0.08	0.11	0.04	0	0	0	0.0766667	0	0.0633676
'NXPE3'	0.256744	0.0506037	5.59	5.47	5.54	4.7	4.7	5.24	5.53333	4.88	0.0633831
'IGSF8'	0.202244	0.256677	17.14	16.47	15.7	15.72	13.95	14.11	16.4367	14.5933	0.063678
'ABHD15'	0.201987	0.000112272	100.97	107.31	104.66	96.05	94.28	95.86	104.313	95.3967	0.0311307
'RPN2'	0.201575	2.98741e-05	220.84	225.29	211.82	198.05	200.79	203.17	219.317	200.67	0.0301963
'RAB32'	0.337403	0.0570992	34.23	31.24	37.41	26.81	28	30.83	34.2933	28.5467	0.0637273
'NCLN'	0.20133	0.0179617	45.47	46.63	47.99	38.98	44.47	44.82	46.6967	42.7567	0.161846
'UNG'	0.201127	0.0472649	49.6	48.27	47.63	42.24	47.01	43.88	48.5	44.3767	0.0823708
'SLC17A9'	0.200502	0.0159818	47.22	53.24	47.98	46.19	45.09	42.55	49.48	44.61	0.106512
'SPON2'	0.359837	0.188692	8.99	9.21	10.77	7.82	8.09	7.39	9.65667	7.76667	0.0639828
'DENND10'	0.00715183	0.977107	56.23	55.7	56.95	57.55	59.86	58.16	56.2933	58.5233	0.0641439
'SND1'	0.200432	4.53862e-05	225.09	239.33	210.85	210.21	201.6	205.4	225.09	205.737	0.133265
'BCAP31'	0.200287	0.0013157	274.8	283.81	270.73	261.97	256.76	240.13	276.447	252.953	0.0492002
'RGL2'	0.200188	0.0317143	35.45	37.76	34.44	33.87	30.98	33.3	35.8833	32.7167	0.0753854
'NEXN'	0.684234	0.335845	0.95	0.69	0.88	0.6	0.44	0.68	0.84	0.573333	0.0644568
'GLO1'	0.0231791	0.921634	101.78	105.25	102.56	107.8	107.55	104.92	103.197	106.757	0.0645447
'IL12RB1'	0.235498	0.0624574	26.81	25.15	25.38	23.06	24.35	21.22	25.78	22.8767	0.0648112
'ZNF124'	0.334924	0.133141	8.66	8.76	9.87	8.34	7.74	7.49	9.09667	7.85667	0.0648617
'KLRC2'	2.84093	0.575869	0.21	0.1	0.1	0	0	0	0.136667	0	0.0650375
'CHID1'	0.199225	0.0398024	85.65	85.27	83.57	81.21	80.42	72.95	84.83	78.1933	0.120669
'RPL6'	0.199056	5.59815e-07	3654.62	3649.66	3661.86	3381.51	3317.3	3323.2	3655.38	3340.67	0.00339489
'SNX11'	0.012987	0.963973	25.21	24.66	24.86	25.89	26.94	25.7	24.91	26.1767	0.0651455
'LIMD2'	0.199043	0.00255124	212.98	217.52	219.58	194.26	203.92	189.81	216.693	195.997	0.0230591
'RPN1'	0.198506	2.04338e-05	262.96	269.19	257.62	245.17	234.5	244.03	263.257	241.233	0.00980618
'DES'	0.985114	0.368858	0.71	0.47	0.67	0.33	0.35	0.35	0.616667	0.343333	0.0653719
'MPRIP'	0.19839	0.00539749	27.53	32.75	27.3	27.06	25.95	27.69	29.1933	26.9	0.325754
'PIH1D1'	0.19826	0.00663226	192.98	193.74	190.1	187.42	170.92	170.24	192.273	176.193	0.0982519
'PABPC4'	0.014851	0.9399	196.92	204.06	196.01	210.29	206.07	204.95	198.997	207.103	0.0653968
'DDX56'	0.148177	0.132623	64.57	63.71	61.27	59.28	59.85	60.69	63.1833	59.94	0.0654077
'PPP1R12C'	0.198184	0.0108359	59.54	60.17	60.31	53.61	58.35	53.12	60.0067	55.0267	0.0934012
'PNPLA2'	0.198119	0.0269155	46	46.27	44.21	40.69	42.18	42.25	45.4933	41.7067	0.0113527
'ITGB7'	0.196154	0.00332534	69.51	71.75	67.25	64.83	62.78	63.88	69.5033	63.83	0.03239
'CCDC170'	0.278181	0.621752	1.18	1.19	1.04	0.99	0.93	1.03	1.13667	0.983333	0.0661655
'FASTKD5'	0.167103	0.227039	22.44	21.18	21.58	19.94	21.16	20.03	21.7333	20.3767	0.0662741
'COLGALT1'	0.196106	3.71471e-05	188.32	194.48	177.85	174.39	168.48	170.8	186.883	171.223	0.0707761
'KCNAB3'	0.285001	0.729539	1.54	1.67	1.57	1.2	1.1	1.45	1.59333	1.25	0.0663949
'PLPBP'	0.196076	0.00721363	69.31	69.9	68.95	62.14	65.89	63.9	69.3867	63.9767	0.0313296
'GNB2'	0.00558601	0.97624	181.55	189.57	188.99	193.95	196.26	196.21	186.703	195.473	0.0666838
'DMPK'	0.256674	0.166762	10.01	11.19	10.55	8.55	9.93	9.3	10.5833	9.26	0.0667349
'WARS1'	0.195931	0.00230614	126.88	133.47	117.93	116.86	109.59	120.03	126.093	115.493	0.133399
'PGD'	0.195803	6.18196e-05	204.87	212.97	206.91	190.59	193.18	189.78	208.25	191.183	0.010393
'S100A8'	1.46862	0.547725	3.57	2.46	1.94	0	0.62	1.86	2.65667	0.826667	0.0668221
'TMEM121'	1.07209	0.617728	0.48	0.44	0.28	0.15	0.3	0.15	0.4	0.2	0.0668542
'ANK1'	0.953839	0.376486	0.15	0.16	0.18	0.08	0.05	0.13	0.163333	0.0866667	0.0669328
'P2RY6'	0.226518	0.0776589	25.35	26.08	23.04	21.68	22.45	21.29	24.8233	21.8067	0.0669378
'C9orf24'	1.26142	0.345622	0.95	0.83	0.66	0.6	0.07	0.32	0.813333	0.33	0.067035
'RINL'	0.127796	0.222202	39.06	38.03	37.56	37	37.23	36.21	38.2167	36.8133	0.0673529
'TOM1L1'	0.26867	0.619022	3.55	3.15	3.28	2.98	3.04	2.84	3.32667	2.95333	0.0674068
'BCAT2'	0.205265	0.0992976	45.34	44.99	43.95	40.76	42.92	38.8	44.76	40.8267	0.0674386
'IL17C'	2.68785	0.449076	0.33	0.12	0.33	0	0	0.12	0.26	0.04	0.0675258
'ALDH1B1'	0.181513	0.109206	24.16	25.68	24.17	22.57	22.19	23.88	24.67	22.88	0.0675454
'PEA15'	0.195463	0.0104653	67.45	66.78	64.19	59.36	62.1	60.78	66.14	60.7467	0.0146589
'PLEKHG2'	0.19542	0.0318813	18.2	22.52	18.95	18.48	17.82	18.18	19.89	18.16	0.323179
'SURF2'	0.243019	0.641721	12.63	11.75	12.25	10.74	10.11	11.63	12.21	10.8267	0.0677613
'CMTM3'	0.195355	0.00615126	103.43	102.25	96.57	92.39	93.21	92.1	100.75	92.5667	0.0576918
'DLK2'	3.42581	0.345614	0.2	0.07	0.14	0	0	0	0.136667	0	0.0679411
'FAM117A'	0.194845	0.0163056	55.28	58.47	54.66	50.83	51.93	51.69	56.1367	51.4833	0.0497269
'ZBTB9'	0.364285	0.146494	5.79	6.02	5.68	4.12	5.05	5.11	5.83	4.76	0.0680734
'LAIR1'	0.194835	4.63789e-05	141.16	151.03	137.19	131.83	133.86	134.36	143.127	133.35	0.136279
'SLC39A7'	0.194812	0.016709	58.95	61.07	59.03	52.98	55.67	55.07	59.6833	54.5733	0.00938481
'TOR1A'	0.188479	0.118905	36.93	34.26	35.55	32.61	32.99	32.98	35.58	32.86	0.0682451
'N6AMT1'	0.438486	0.204124	1.97	1.75	1.59	1.36	1.37	1.39	1.77	1.37333	0.0683021
'RNF149'	0.326506	0.0822554	9.89	9.54	8.98	8.24	8.31	6.62	9.47	7.72333	0.0683153
'SREBF2'	0.194179	0.000276415	186.84	210.52	176.99	182.08	172.47	175.15	191.45	176.567	0.270302
'ST3GAL5'	0.0156435	0.970258	10.9	10.8	11.12	11.58	11.95	11.24	10.94	11.59	0.068641
'ZYX'	0.0108182	0.9399	362.82	373.8	357.33	387.56	373.46	380.35	364.65	380.457	0.0686838
'RANBP1'	0.193729	0.0141723	166.36	167.53	171.85	158.16	155.67	149.76	168.58	154.53	0.0129682
'ZNF75A'	0.214311	0.172174	14.88	15.93	15.15	14.46	14.06	14.39	15.32	14.3033	0.0687602
'SEZ6L'	0.511857	0.068173	1.79	1.81	1.43	1.25	1.21	1.25	1.67667	1.23667	0.0688902
'NDUFB2'	0.183945	0.275958	197.93	182.93	194.82	169.35	184.82	173.27	191.893	175.813	0.0691138
'BMERB1'	1.33756	0.121279	0.71	1.11	0.67	0.32	0.32	0.44	0.83	0.36	0.069282
'ILF2'	0.193132	0.00168068	177.96	171.82	168.21	158.97	160.79	156.66	172.663	158.807	0.0260253
'LAMA5'	0.336419	0.357346	0.73	0.86	0.76	0.65	0.64	0.64	0.783333	0.643333	0.069546
'BBS5'	0.204887	0.533894	4.77	4.95	4.92	4.72	4.34	4.3	4.88	4.45333	0.0695811
'NXF1'	0.19311	0.016349	53.48	55.62	50.28	49.07	50.28	46.62	53.1267	48.6567	0.0850431
'SMAGP'	0.533231	0.852599	0.65	0.69	0.54	0.46	0.47	0.47	0.626667	0.466667	0.0695862
'APRT'	0.192872	0.00885155	318.65	313.86	308.31	305.78	278.8	283.4	313.607	289.327	0.0869075
'PPP1R14C'	0.446499	0.193377	4.07	3.91	4.9	3.04	3.45	3.5	4.29333	3.33	0.0696865
'RTN4RL2'	0.394404	0.550048	1.79	2.14	1.85	1.73	1.55	1.33	1.92667	1.53667	0.0696939
'CTPS1'	0.1928	0.0391253	35.59	38.22	36.06	32.67	33.12	35.18	36.6233	33.6567	0.0570786
'HOXA6'	2.68785	0.449076	0.36	0.13	0.37	0	0.13	0	0.286667	0.0433333	0.0697356
'CLSTN2'	0.475024	0.271139	0.41	0.46	0.39	0.35	0.25	0.35	0.42	0.316667	0.0697868
'PRDM13'	1.5685	0.469785	0.21	0.1	0.15	0.03	0.03	0.1	0.153333	0.0533333	0.0698386
'GNG4'	1.05128	0.277384	0.28	0.41	0.25	0.17	0.17	0.12	0.313333	0.153333	0.0700899
'CALU'	0.192237	0.00453434	40.65	41.48	40.22	38.03	36.62	38.39	40.7833	37.68	0.0121504
'MAP2K2'	0.123787	0.051683	214.21	213.84	213.32	202.2	207.91	209.01	213.79	206.373	0.0702395
'ICA1'	0.364353	0.0854605	8.35	10.17	9.17	8.25	7.21	7.35	9.23	7.60333	0.0702408
'PPEF2'	1.56978	0.63248	0.09	0.12	0.06	0	0.06	0.03	0.09	0.03	0.070484
'NOP56'	0.192172	0.00116768	154.49	154.34	151.81	140.8	138.5	144.69	153.547	141.33	0.00998432
'GPX4'	0.192092	0.000441125	649.68	639.04	636.44	590.76	573.2	601.07	641.72	588.343	0.0104749
'SEC61A2'	0.36285	0.233906	4.46	5.42	4.72	3.76	4.04	3.96	4.86667	3.92	0.0707975
'CDK5'	0.197304	0.242672	40.08	42.02	42.18	39.67	35.8	38.33	41.4267	37.9333	0.0708433
'CDK4'	0.191928	0.0161154	96.08	94.24	99.38	87.52	86.25	93.09	96.5667	88.9533	0.0475866
'JMJD6'	0.198584	0.0911217	44.77	42.79	41.29	37.11	40.01	40.73	42.95	39.2833	0.0709859
'JOSD2'	0.306077	0.107243	41.07	44.15	48.49	37.59	39.29	36.33	44.57	37.7367	0.0709912
'COL15A1'	0.65428	0.197501	0.81	0.83	0.8	0.69	0.52	0.43	0.813333	0.546667	0.0710289
'DDX31'	0.0988714	0.765825	7.64	7.76	6.67	8.4	8.69	8.4	7.35667	8.49667	0.071298
'RNASE10'	0.283578	0.740534	1.03	1.03	0.93	0.77	0.92	0.88	0.996667	0.856667	0.0715467
'NT5E'	1.1499	0.0755403	0.97	0.54	0.78	0.29	0.36	0.44	0.763333	0.363333	0.0715783
'PLK1'	0.191765	0.00624526	88.14	92.01	83.85	79.45	80.45	83.05	88	80.9833	0.0790555
'MDH2'	0.0204775	0.898565	230.93	238.77	232.91	247.35	238.42	242.42	234.203	242.73	0.071735
'U2AF2'	0.191746	0.000417685	235.19	228.57	222.26	205.72	216.3	204.2	228.673	208.74	0.020145
'F8A1'	0.168484	0.745011	6.9	6.43	6.65	6.14	6.22	6.36	6.66	6.24	0.0720866
'ATAD3B'	0.270306	0.104472	12.39	11.93	10.85	9.91	10.04	10.97	11.7233	10.3067	0.0721004
'SH3BP4'	1.02381	0.34527	0.2	0.23	0.33	0.18	0.1	0.12	0.253333	0.133333	0.07231
'SAE1'	0.190108	0.000332213	136.28	145.66	137.17	128.17	127.73	130.68	139.703	128.86	0.0576939
'GRAMD4'	0.189903	0.00336692	68.32	69.04	61.65	59.42	59.28	63.96	66.3367	60.8867	0.13585
'MAF'	3.07285	0.147911	0.11	0.15	0.05	0	0	0.04	0.103333	0.0133333	0.0723894
'CD81'	0.189823	0.000595271	302.39	293.89	292.9	270.58	268.35	274.99	296.393	271.307	0.00384044
'SLC1A7'	0.535084	0.605777	1	0.8	0.76	0.71	0.5	0.64	0.853333	0.616667	0.0724575
'UGT8'	0.287722	0.752107	0.83	0.86	0.76	0.73	0.76	0.67	0.816667	0.72	0.0725064
'METAP2'	0.00800793	0.962654	84.04	82.35	82.9	89.17	84.88	86.9	83.0967	86.9833	0.0727098
'NAGK'	0.010719	0.995617	8.59	8.43	8.26	8.68	9.26	8.89	8.42667	8.94333	0.0727373
'AGRN'	0.189661	8.9629e-05	62.83	66.84	64.49	58.7	60.54	59.8	64.72	59.68	0.0329006
'WNT8A'	3.16472	0.447504	0.09	0.03	0.09	0	0	0	0.07	0	0.0728274
'SLC12A3'	0.2936	0.0622058	7.51	7.36	6.62	6.25	6.52	6.14	7.16333	6.30333	0.0728383
'EID1'	0.137518	0.0513169	164.73	158.4	163.46	159.46	152.62	153.28	162.197	155.12	0.0729035
'TPD52L2'	0.121485	0.211055	62.86	61.08	61.64	60.28	59.93	60.06	61.86	60.09	0.0729712
'CLIC1'	0.189291	0.000145741	914.06	886.05	919.34	844.57	828.18	827.99	906.483	833.58	0.00795277
'HMGB2'	0.104815	0.0601247	499.41	508.54	510.68	488.56	497.92	498.14	506.21	494.873	0.0731282
'RPL37A'	0.189278	0.00141121	677.01	645.48	694.37	635.23	632.47	594.45	672.287	620.717	0.0572229
'MSX2'	0.518834	0.434243	1.41	1.84	1.74	1.02	1.47	1.15	1.66333	1.21333	0.0733061
'FPGS'	0.172596	0.0872625	43.88	45.33	43.74	39.96	43.2	41.16	44.3167	41.44	0.0733501
'AOC1'	0.362648	0.520375	2.32	2.26	1.98	1.72	2.04	1.7	2.18667	1.82	0.0735627
'EFNA5'	2.798	0.229493	0.04	0.09	0.11	0.02	0	0.02	0.08	0.0133333	0.0736372
'CARHSP1'	0.0265027	0.93229	41.46	42.13	41.15	42.29	42.52	43.57	41.58	42.7933	0.0736478
'IRGQ'	0.264699	0.0894267	3.55	3.97	3.87	3.18	3.62	3.17	3.79667	3.32333	0.0738294
'HMGB1'	0.064051	0.345622	354.13	349.43	351.48	353.87	357.04	356.7	351.68	355.87	0.0738345
'FAR1'	0.184685	0.0639924	17.14	18	17.85	15.54	16.54	17	17.6633	16.36	0.0740321
'RELB'	0.197783	0.307756	15.62	14.4	14.88	13.03	14.31	13.84	14.9667	13.7267	0.0740628
'GUCY1A2'	1.47332	0.516492	0.02	0.04	0.03	0.01	0.01	0.01	0.03	0.01	0.0741799
'KCTD17'	0.254357	0.42019	8.67	8.62	9.22	8.39	7.46	7.06	8.83667	7.63667	0.0741959
'IQSEC3'	0.783563	0.0872129	0.75	0.74	0.77	0.32	0.55	0.57	0.753333	0.48	0.0746709
'SRPK3'	0.428901	0.511431	2.34	2.26	1.83	1.62	1.85	1.53	2.14333	1.66667	0.0747915
'CALM2'	0.188929	0.000177075	556.41	554.26	571.26	505.92	515.07	520.47	560.643	513.82	0.00283178
'ANXA5'	0.188862	0.0198614	85.28	92	87.36	82.15	81.4	80.26	88.2133	81.27	0.0638937
'EHD1'	0.188849	0.0230518	28.04	28.36	26.73	25.41	25.89	25.43	27.71	25.5767	0.0403917
'ARHGAP23'	0.0134261	0.975978	5.35	5.49	5.23	5.77	5.51	5.57	5.35667	5.61667	0.0751973
'KRT86'	2.86257	0.095784	0.18	0.33	0.49	0	0.1	0.05	0.333333	0.05	0.0752599
'ZNF789'	0.195065	0.185307	26.6	28.3	27.03	25.77	23.15	21.48	27.31	23.4667	0.075349
'OTOF'	0.414376	0.81684	0.21	0.27	0.27	0.17	0.19	0.21	0.25	0.19	0.0753764
'SLC2A3'	0.188633	0.000889546	88.72	90	82.6	80.57	80.01	80.64	87.1067	80.4067	0.0980696
'TMEM205'	0.188511	0.028383	196.24	192.83	193.8	177.01	175.56	176.69	194.29	176.42	0.000869597
'NME2'	0.18817	0.000318311	1518.24	1492.15	1549.2	1400.18	1413.16	1374.89	1519.86	1396.08	0.005152
'TOP1'	0.0317021	0.813154	121.11	121.16	121.53	122.89	126.55	125.15	121.267	124.863	0.0756067
'STX5'	0.19104	0.0758026	47.06	51.49	49.29	47.12	45.18	43.79	49.28	45.3633	0.0756464
'BEND5'	0.573916	0.194416	4.26	3.5	3.74	1.97	3.3	2.76	3.83333	2.67667	0.0756608
'NAA10'	0.162802	0.152214	59.59	57.76	57.62	52.68	56.77	54.88	58.3233	54.7767	0.0756732
'KCNK17'	0.312568	0.24765	11.23	10.72	11.29	8.44	10.29	9.47	11.08	9.4	0.0757345
'EIF1AY'	0.154136	0.353327	40.71	40.05	42.42	39.17	37.53	39.65	41.06	38.7833	0.0760978
'DUSP2'	0.522409	0.110391	5.73	6.23	6.35	3.84	5.49	3.86	6.10333	4.39667	0.0760997
'ACKR3'	0.834958	0.256902	1.15	1.54	1.01	0.81	0.71	0.66	1.23333	0.726667	0.0762442
'HS6ST3'	1.44798	0.603144	0.02	0.04	0.04	0.01	0.02	0.01	0.0333333	0.0133333	0.0764504
'FUT8'	0.238547	0.24072	6.07	6.8	6.16	5.64	5.49	5.68	6.34333	5.60333	0.076503
'FIBCD1'	0.519071	0.295808	1.73	1.45	1.32	1.06	1.13	1.11	1.5	1.1	0.0765447
'COX17'	0.196168	0.287753	196.32	193.64	179.94	177.9	176.91	160.13	189.967	171.647	0.0765715
'FBXO31'	0.22947	0.200546	4.99	5.62	5.45	4.74	4.57	5.04	5.35333	4.78333	0.076607
'STK19'	0.241226	0.345622	16.11	17.78	18.2	15.14	15.46	15.15	17.3633	15.25	0.0766807
'CTSW'	0.32462	0.180247	15.73	16.35	15.62	13.84	14.39	11.73	15.9	13.32	0.0767255
'GTSE1'	0.170498	0.147487	21	22.43	21.13	20.14	19.86	20.06	21.52	20.02	0.0770015
'ENOSF1'	0.187831	0.0415719	33.1	31.92	33.43	30.96	30.35	28.79	32.8167	30.0333	0.0291176
'COPRS'	0.285336	0.300366	24.52	21.83	25.58	20.8	21.25	19.7	23.9767	20.5833	0.0772026
'ATP2B2'	0.873653	0.482514	0.19	0.13	0.17	0.12	0.06	0.12	0.163333	0.1	0.0774149
'DHRS13'	0.265586	0.486747	6.31	5.6	5.8	4.76	5.19	5.55	5.90333	5.16667	0.077419
'ACY1'	0.165617	0.144518	72.56	68.65	68.05	67.2	65.73	63.12	69.7533	65.35	0.0778092
'ORAI3'	0.0097264	0.964742	56.85	57.76	54.97	59.49	58.44	59.18	56.5267	59.0367	0.0779117
'CYP2C8'	2.30582	0.424775	0.29	0.12	0.17	0.06	0.06	0	0.193333	0.04	0.0779418
'RCAN1'	0.280354	0.0729802	14.91	16.8	14.81	13.3	13.26	13.52	15.5067	13.36	0.077957
'SRRD'	0.0784259	0.864563	9.83	8.99	9.84	7.28	8.7	8.61	9.55333	8.19667	0.0782092
'GALNT6'	0.172563	0.169711	13.66	14.33	13.52	13.43	12.41	12.92	13.8367	12.92	0.0782496
'MILR1'	0.0147195	0.944752	71.05	69.65	73.85	75.95	73.31	76.96	71.5167	75.4067	0.0783776
'NDUFS2'	0.024358	0.898038	194.92	190.35	194.62	199.9	195.34	201.36	193.297	198.867	0.0784329
'CYP20A1'	0.0924175	0.716205	9.5	8.64	8.35	9.35	10.04	10.26	8.83	9.88333	0.0785555
'RPL22'	0.0191454	0.910109	801.76	769.79	794.1	822.12	813.06	820.91	788.55	818.697	0.0785687
'EXOSC4'	0.297394	0.0653124	57.16	58.78	66.17	47.66	56.46	51.39	60.7033	51.8367	0.0786669
'SH3BGRL3'	0.187693	0.00220692	898.43	844.12	881.18	824.14	803.62	786.45	874.577	804.737	0.0280721
'GRN'	0.187575	4.77617e-05	326.12	331.81	319.18	307.68	296.08	298.45	325.703	300.737	0.00800748
'EVPL'	0.791022	0.24974	0.3	0.47	0.43	0.27	0.22	0.23	0.4	0.24	0.0789162
'DKC1'	0.187532	0.0136551	79.03	76.89	81.11	70.6	73.5	74.53	79.01	72.8767	0.0223751
'ZBTB42'	0.263281	0.385877	3.82	4.04	3.81	3.11	3.41	3.68	3.89	3.4	0.0790838
'ARPC1B'	0.187289	0.000403017	328.77	322.36	323.92	299.47	300.64	300.34	325.017	300.15	0.00481233
'HEATR3'	0.154556	0.397264	9.22	9.1	9.69	8.9	8.68	8.78	9.33667	8.78667	0.0792162
'CFAP206'	2.47048	0.538134	0.05	0.14	0.09	0	0	0.05	0.0933333	0.0166667	0.0792301
'ZP3'	0.307483	0.397601	9.07	7.65	8.61	6.58	7.85	6.92	8.44333	7.11667	0.079238
'NAGS'	1.46009	0.334267	0.36	0.6	0.37	0.06	0.34	0.11	0.443333	0.17	0.0794705
'ACAA2'	0.00703717	0.986308	22.95	23.5	22.26	24.12	24.18	23.57	22.9033	23.9567	0.0794881
'COL11A2'	0.665462	0.323821	0.5	0.5	0.69	0.43	0.32	0.38	0.563333	0.376667	0.0794924
'LBHD1'	0.301183	0.0757056	14.77	16.3	15.79	14.73	12.01	13.2	15.62	13.3133	0.0796599
'NRM'	0.151088	0.126845	104.43	100.8	101.35	95.04	92.82	100.01	102.193	95.9567	0.0797564
'HYAL1'	0.334934	0.43748	3.23	2.69	2.89	2.67	2.45	2.29	2.93667	2.47	0.0797764
'SIGLEC1'	0.519564	0.371767	0.54	0.64	0.48	0.4	0.43	0.39	0.553333	0.406667	0.0798377
'ATG101'	0.241681	0.0856881	46.48	41.52	46.85	39.71	39.27	38.99	44.95	39.3233	0.0798613
'RWDD2B'	0.229854	0.191119	10.38	11.56	10.66	10.18	9.93	9.1	10.8667	9.73667	0.079892
'C9orf78'	0.16369	0.124624	59.45	58.76	62.83	57.58	56.99	55.4	60.3467	56.6567	0.0799685
'ACSBG2'	0.467793	0.486128	1.26	1.68	1.69	1.17	0.93	1.27	1.54333	1.12333	0.0800504
'AP4M1'	0.150981	0.50921	17.71	16.37	17.17	15.38	15.89	16.45	17.0833	15.9067	0.0803595
'ADAMTSL5'	0.352451	0.547485	1.83	2.2	2.26	1.87	1.7	1.51	2.09667	1.69333	0.0806709
'S100A5'	1.03163	0.418906	1.29	1.64	2.22	0.56	1.34	0.72	1.71667	0.873333	0.0806743
'DNAJC25'	0.223691	0.489782	6.95	6.43	7.12	5.81	6.51	6.16	6.83333	6.16	0.0807886
'GRM4'	1.25384	0.254985	0.21	0.21	0.11	0.03	0.12	0.08	0.176667	0.0766667	0.0811095
'TAL1'	0.718281	0.296058	0.51	0.85	0.89	0.35	0.35	0.36	0.75	0.353333	0.0811541
'SRF'	0.186986	0.0319101	34.32	38.43	35.34	31.76	32.89	34.48	36.03	33.0433	0.123628
'SIRT2'	0.186901	0.0193828	77.86	84.03	77.36	74.79	73.29	73.37	79.75	73.8167	0.10303
'IGSF9B'	0.622097	0.408765	0.18	0.14	0.13	0.07	0.12	0.11	0.15	0.1	0.0816234
'CPLX1'	0.593615	0.722273	0.52	0.51	0.53	0.31	0.46	0.32	0.52	0.363333	0.0816867
'STT3A'	0.18688	0.000368821	134.71	136.91	127.53	124.45	120.2	124.93	133.05	123.193	0.0533539
'TMEM198'	0.332464	0.397601	4.64	4.02	3.97	3.08	3.68	3.76	4.21	3.50667	0.0817794
'RAN'	0.117424	0.0531445	239.8	235.22	243.59	229.54	231.43	235.93	239.537	232.3	0.0818774
'MLEC'	0.186663	0.00105164	81.35	92.39	82.14	79.77	74.35	80.61	85.2933	78.2433	0.177582
'VAT1'	0.18663	0.00491606	78.22	85.71	77.65	73.57	75.4	74.11	80.5267	74.36	0.13552
'LIPT1'	0.0359132	0.964833	5.47	5.58	5.7	6.23	5.89	5.79	5.58333	5.97	0.0822535
'MATK'	0.185576	0.0370699	65.21	64.57	64.71	60.72	62.54	57.28	64.83	60.18	0.0923953
'CYSRT1'	0.546627	0.776941	1.58	1.86	1.59	1.51	0.95	1.15	1.67667	1.20333	0.0823398
'APMAP'	0.185562	0.0302761	64.29	70.83	71.59	64.99	61.66	64.47	68.9033	63.7067	0.140674
'TNFAIP8L3'	0.818602	0.360263	0.99	1.01	0.64	0.53	0.44	0.6	0.88	0.523333	0.0823901
'ZC3H12B'	2.20673	0.63248	0.01	0.03	0.02	0.01	0	0	0.02	0.00333333	0.0824417
'EML6'	0.983712	0.716205	0.07	0.07	0.05	0.01	0.05	0.03	0.0633333	0.03	0.0824417
'STC2'	0.915912	0.0999432	0.92	1.05	0.78	0.24	0.6	0.7	0.916667	0.513333	0.0824423
'PRKCQ'	0.164104	0.690585	4.21	4.59	4.3	4	3.89	4.19	4.36667	4.02667	0.0824738
'CST3'	0.185268	0.00122306	620.92	619.84	622.93	555.01	587.49	554.82	621.23	565.773	0.0354738
'CADM4'	0.466479	0.407819	2.69	2.05	2.19	1.55	1.96	1.74	2.31	1.75	0.0828752
'NAP1L5'	0.627265	0.185113	2.49	3.44	2.73	1.71	2.53	1.63	2.88667	1.95667	0.0833019
'CCL22'	0.823142	0.414031	0.66	0.53	0.53	0.5	0.25	0.25	0.573333	0.333333	0.0833455
'RIPOR2'	1.70295	0.254264	0.17	0.15	0.14	0.1	0.02	0.1	0.153333	0.0733333	0.0833492
'OXCT2'	0.258371	0.763306	2.47	2.33	2.21	1.87	2.19	2.1	2.33667	2.05333	0.0833654
'AP2S1'	0.184656	0.0214273	337.51	321.58	337.67	301.65	319.37	296.99	332.253	306.003	0.0416312
'PSMB5'	0.181542	0.128736	91.23	85.26	87.34	78.14	80.64	85.55	87.9433	81.4433	0.0834901
'TP53INP2'	0.532952	0.0757056	2.83	3.07	2.23	2	1.8	2.1	2.71	1.96667	0.0835641
'NOL3'	0.482526	0.051818	9.08	7.62	9.88	6.71	6.66	6.82	8.86	6.73	0.0837012
'BLCAP'	0.116716	0.45033	33.99	33.82	35	32.91	33.59	33.14	34.27	33.2133	0.0837648
'IRF8'	0.183683	7.1543e-05	351.49	357.23	364.48	327.7	332.55	334.22	357.733	331.49	0.00840219
'DMBX1'	1.2322	0.518674	0.18	0.14	0.09	0.07	0.07	0.04	0.136667	0.06	0.0838383
'MRPL36'	0.306324	0.0714086	92.01	79.45	78.18	73.26	66.1	72.21	83.2133	70.5233	0.0839115
'RASL11B'	1.18699	0.473622	0.41	0.44	0.36	0.11	0.33	0.11	0.403333	0.183333	0.084007
'HAAO'	0.363149	0.109066	17.15	14.73	14.15	12.65	12.02	13.27	15.3433	12.6467	0.0840076
'MMP9'	0.749168	0.435628	0.72	0.72	0.98	0.32	0.55	0.65	0.806667	0.506667	0.0841405
'ACSBG1'	1.35604	0.160937	0.45	0.23	0.27	0.08	0.14	0.11	0.316667	0.11	0.0843872
'ATP1B1'	0.583826	0.31558	1.84	1.82	1.77	1.45	0.93	1.43	1.81	1.27	0.0844148
'PHC1'	0.490811	0.209962	1.47	1.56	1.35	0.89	0.91	1.33	1.46	1.04333	0.0845298
'TRMT6'	0.234292	0.183476	13.35	12.19	12.56	10.5	11.19	12.18	12.7	11.29	0.0845593
'EIF2S2'	0.1835	0.00933713	178.63	172.77	190.46	172.6	162.59	171.68	180.62	168.957	0.143132
'BTG3'	0.430678	0.115671	10.28	9.13	12.11	7.46	7.72	8.91	10.5067	8.03	0.0851146
'SIGLEC12'	0.18344	0.0110896	90.29	97.48	91.26	84.5	88.61	90.34	93.01	87.8167	0.146302
'FAM13A'	0.803772	0.164133	0.62	0.62	0.43	0.4	0.32	0.4	0.556667	0.373333	0.0852552
'NIBAN2'	0.183242	0.00560205	50.38	52.54	49.97	46.88	46.54	48.18	50.9633	47.2	0.0226029
'ANKRD12'	0.183201	0.00418439	32.62	32.68	32.91	30.18	30.84	29.61	32.7367	30.21	0.0148741
'ATP5MK'	0.123314	0.512868	334.87	333.16	333.86	318.47	325.99	308.11	333.963	317.523	0.0853531
'CPT1B'	0.218145	0.110819	18.29	20.46	20.12	17.43	17.15	18.53	19.6233	17.7033	0.0853855
'COL25A1'	1.31367	0.695426	0.04	0.09	0.07	0.04	0	0.03	0.0666667	0.0233333	0.0854391
'MCM3AP'	0.182973	0.00858395	44.06	48.85	40.63	41.24	40.12	41.77	44.5133	41.0433	0.280864
'CD1A'	2.79214	0.245845	0.31	0.42	0.13	0	0.14	0	0.286667	0.0466667	0.0856814
'TBX3'	0.225379	0.204124	6.98	7.05	6.59	6.65	6.09	5.84	6.87333	6.19333	0.0857169
'TMEM160'	0.475955	0.437151	9.87	8.52	10.13	6.23	6.48	8.81	9.50667	7.17333	0.0857675
'DAD1'	0.127045	0.226658	246.57	248	240.56	232.46	241.87	230.02	245.043	234.783	0.0861449
'ARIH2'	0.00407343	0.994251	35.11	35.87	34.24	37.8	37.02	35.72	35.0733	36.8467	0.0861741
'SMARCD2'	0.00403024	0.988083	117.13	118.18	112.39	121.69	123.03	118.5	115.9	121.073	0.0861972
'H1-2'	0.383038	0.163196	25.91	26.99	26.05	21.91	17.92	23.6	26.3167	21.1433	0.0862321
'SNX9'	0.358081	0.0591539	8.27	8.04	7.5	6.11	7	7.42	7.93667	6.84333	0.0862667
'RRP12'	0.174326	0.0854605	19.76	21.21	19.75	18.37	19.12	19.1	20.24	18.8633	0.0862722
'THOC1'	0.004008	0.999053	27.18	27.93	25.93	29.37	28.44	28.19	27.0133	28.6667	0.0862924
'GSK3A'	0.182965	0.0390719	64.62	61.81	65.34	57.48	59.31	61.01	63.9233	59.2667	0.0349755
'ANAPC5'	0.0377373	0.775313	116.44	118.96	114.78	121.87	119.82	118.96	116.727	120.217	0.0863449
'GPATCH4'	0.205402	0.164133	22.58	23.23	23.23	20.28	22.35	20.28	23.0133	20.97	0.0863974
'BASP1'	0.178811	0.302221	23.04	24.29	24.54	22.03	23.34	21.34	23.9567	22.2367	0.086452
'SELENOS'	0.331755	0.0672171	26.96	25.32	30.65	24.52	21.13	23.84	27.6433	23.1633	0.0865774
'HDHD5'	0.182944	0.0282426	76.55	78.55	79.93	73.44	71.72	73.05	78.3433	72.7367	0.014484
'LCMT2'	0.220279	0.327395	3.21	3.39	3.59	3.19	3.13	2.88	3.39667	3.06667	0.0867119
'MB21D2'	0.629265	0.644319	0.34	0.43	0.47	0.34	0.2	0.31	0.413333	0.283333	0.0867138
'CDK9'	0.166722	0.0653713	51.28	51.64	48.15	48.28	45.62	47.62	50.3567	47.1733	0.0868313
'MAB21L3'	0.182911	0.010271	49.66	60.29	51.46	50.6	48.89	49.91	53.8033	49.8	0.346806
'JPT1'	0.182432	0.0326333	111.34	108.35	109.43	98.97	106.12	99.86	109.707	101.65	0.0550768
'TNNT1'	0.145301	0.344433	65.98	63.89	65.04	58.73	63.03	62.05	64.97	61.27	0.0869886
'FABP3'	0.400669	0.91782	0.5	0.38	0.52	0.22	0.4	0.15	0.466667	0.256667	0.0870019
'L1CAM'	1.43366	0.165519	0.37	0.2	0.21	0.06	0.12	0.12	0.26	0.1	0.0871979
'PNPLA6'	0.182359	0.00260953	60.09	62.91	57.39	55.19	54.78	56.98	60.13	55.65	0.0905097
'RPS19'	0.181491	7.1543e-05	2589.39	2537.87	2619.46	2397.36	2394.25	2399.81	2582.24	2397.14	0.015821
'STK10'	0.181212	0.00922539	48.24	54.98	48.1	47.77	44.36	46.98	50.44	46.37	0.207847
'ARL6IP4'	0.181043	0.016709	285.92	267.79	287.35	257.75	257.08	266.36	280.353	260.397	0.0681917
'GEM'	0.984397	0.110949	1.92	1.08	1.67	0.69	1.21	0.62	1.55667	0.84	0.0877583
'TMC6'	0.180952	0.0334544	43.27	43.91	40.77	39.1	38.1	36.71	42.65	37.97	0.019998
'NOP10'	0.00858807	0.978283	260.26	270.25	262.63	272.74	269.41	279.58	264.38	273.91	0.0882791
'SRRM5'	0.494311	0.553309	0.94	1.22	1.24	0.88	0.8	0.85	1.13333	0.843333	0.0883962
'AGPAT2'	0.180946	0.0462762	87.28	90.82	89.96	83.3	86.52	78.68	89.3533	82.8333	0.085443
'TONSL'	0.180915	0.0349653	40.24	42.94	44.79	35.91	43.27	37.92	42.6567	39.0333	0.244979
'MRPL4'	0.153235	0.111007	124.26	120.68	127.62	113.86	121.75	115.97	124.187	117.193	0.0884412
'SAPCD1'	0.146613	0.754656	17.76	18.26	17.63	16.9	17.54	16.37	17.8833	16.9367	0.0884716
'FLVCR1'	0.303657	0.124624	4.41	4.94	3.99	3.39	3.86	3.78	4.44667	3.67667	0.088506
'ITPKA'	0.611007	0.403808	2.36	1.62	1.83	1.2	1.28	1.3	1.93667	1.26	0.0888613
'SPCS3'	0.180547	0.00703349	52.92	51.9	52.32	47.26	50.07	48.66	52.38	48.6633	0.0324951
'LMNB1'	0.180528	0.000542589	187.7	203.06	198.62	185.38	175.38	180.03	196.46	180.263	0.0495704
'CENPX'	0.272064	0.0939661	63.51	63.63	55.36	52.45	53.01	51.79	60.8333	52.4167	0.089116
'SMIM35'	1.6664	0.398955	0.12	0.2	0.09	0.03	0.03	0.07	0.136667	0.0433333	0.0891291
'MAFF'	0.320298	0.108599	13.35	11.46	11.92	9.43	11.6	9.5	12.2433	10.1767	0.0892028
'HMGN3'	0.09879	0.525854	107.69	113.37	111.67	103.26	107.36	97.05	110.91	102.557	0.0892953
'CFL1'	0.179868	0.000214485	949.27	952.67	974.84	898.8	897.5	871.4	958.927	889.233	0.00452459
'NOS2'	0.370378	0.47523	1.22	1.37	1.51	1.18	0.97	1.2	1.36667	1.11667	0.0894356
'LAG3'	1.12159	0.517463	0.51	0.33	0.31	0.17	0.3	0.11	0.383333	0.193333	0.089586
'TMEM50B'	0.200816	0.110391	25.7	24.69	25.8	21.8	24.57	23.06	25.3967	23.1433	0.0896361
'CRLF2'	0.542798	0.264606	3.85	4.08	2.99	2.54	2.62	2.76	3.64	2.64	0.0896375
'KCNAB1'	0.525415	0.543753	0.43	0.33	0.36	0.34	0.24	0.23	0.373333	0.27	0.0896458
'KDM1B'	0.0121651	0.969248	10.96	11.75	11.24	12.23	11.95	11.71	11.3167	11.9633	0.089757
'TSC22D3'	0.179849	0.00836804	103.81	108.01	105.3	96.48	98.29	99.41	105.707	98.06	0.00940025
'AGPAT3'	0.179497	0.0196679	29.35	32.68	28.53	27.19	28.14	29.74	30.1867	28.3567	0.296121
'GPC3'	0.509258	0.5038	1.4	1.26	1.46	0.89	1.04	1.27	1.37333	1.06667	0.0902913
'PGP'	0.253785	0.174238	9.54	9.66	8.43	8.44	8.14	7.78	9.21	8.12	0.0904393
'RASSF1'	0.179215	0.027304	108.84	99.83	104.89	95.24	95.44	95.44	104.52	95.3733	0.0724446
'RECQL4'	0.179182	0.0354909	40.22	42.77	37.06	35.51	36.26	39.19	40.0167	36.9867	0.213134
'NCAPH2'	0.178536	0.0330775	78.12	89.27	72.16	74.14	75.77	76.61	79.85	75.5067	0.478487
'ING5'	0.162899	0.157974	29.58	27.16	29.5	27.26	25.64	26.74	28.7467	26.5467	0.0906359
'PSMC3'	0.177851	0.0106534	145.81	144.94	142.83	132.84	130.82	139.1	144.527	134.253	0.041762
'SMOC1'	1.72237	0.56153	0.1	0.05	0.1	0.03	0	0.06	0.0833333	0.03	0.0908331
'SDF4'	0.177771	0.0103813	120.9	131.3	116.93	118.9	111.02	112.33	123.043	114.083	0.1617
'DAPK1'	0.379879	0.0692768	3.7	3.67	3	2.92	2.89	2.63	3.45667	2.81333	0.0910568
'FUCA2'	0.000454556	0.999053	48.04	46.9	46.57	48.68	51.36	48.77	47.17	49.6033	0.0910954
'RARG'	0.299686	0.333164	4.78	4.73	5.22	4.43	3.89	4.6	4.91	4.30667	0.0911305
'CAPN5'	0.343136	0.156449	3.74	4.32	3.88	3.27	2.83	3.71	3.98	3.27	0.0911485
'MGAT1'	0.102758	0.158698	89.12	90.6	87.55	83.62	86.72	87.24	89.09	85.86	0.0911935
'NAAA'	0.16781	0.185843	37.47	39.83	38.13	37.56	33.84	34.66	38.4767	35.3533	0.0912799
'SYT17'	1.40216	0.341474	0.25	0.31	0.4	0.18	0.19	0.19	0.32	0.186667	0.0914635
'TAF15'	0.0444643	0.728085	125.54	124.7	123.23	127.27	125.34	128.32	124.49	126.977	0.0914969
'RNF41'	0.0105611	0.952823	41.37	40.49	41.08	43.04	44.67	41.97	40.98	43.2267	0.0915094
'CNOT3'	0.00692904	0.975488	51.4	54.51	52.69	56.07	55.12	55.09	52.8667	55.4267	0.0917033
'EIF3I'	0.115399	0.0982203	175.56	172.05	170.06	170.5	165.54	167.22	172.557	167.753	0.0918614
'NR2C2AP'	0.153079	0.42822	36.57	37.46	36.15	32.97	35.9	34.25	36.7267	34.3733	0.0919092
'ISOC2'	0.161682	0.265191	65.9	70.55	68	65.31	64.89	60.34	68.15	63.5133	0.0919154
'PCDHGB6'	0.326425	0.890273	0.44	0.34	0.39	0.28	0.35	0.22	0.39	0.283333	0.0919375
'DNTTIP2'	0.015443	0.9399	23.05	23.63	23	24.64	23.5	24.42	23.2267	24.1867	0.0921159
'MTSS1'	0.551286	0.135139	1.34	1.75	1.58	0.88	1.36	1.2	1.55667	1.14667	0.0923737
'PUF60'	0.177283	0.00649236	138.32	137.19	131.95	126.28	127.81	125.83	135.82	126.64	0.0336724
'EMILIN2'	0.176963	0.0105366	37.06	43.64	38.68	37.56	37.24	39.32	39.7933	38.04	0.474737
'ODAD3'	0.280369	0.365863	7.71	7.97	7.24	6.42	7.35	6.14	7.64	6.63667	0.0925999
'EXT1'	0.468444	0.20875	0.84	1.03	0.79	0.7	0.68	0.64	0.886667	0.673333	0.0927449
'BCL2L12'	0.214098	0.101641	66.04	66.81	67.83	54.68	60.35	63.3	66.8933	59.4433	0.0929727
'PDK2'	0.259476	0.163615	12.17	12.48	12.09	10.26	9.19	11.46	12.2467	10.3033	0.0930128
'STXBP2'	0.0121641	0.9399	266.93	279.75	277.16	287.25	285.77	286.14	274.613	286.387	0.0931733
'TBC1D3C'	4.3067	0.0842043	0.1	0.31	0.16	0	0	0	0.19	0	0.0931795
'CKLF'	0.19664	0.0998807	170.22	154.15	167.47	153.27	152.32	145.44	163.947	150.343	0.0932777
'AAMP'	0.115793	0.179851	111.77	109.27	109.67	108.68	104.95	107.76	110.237	107.13	0.0932851
'LOC645202'	2.46434	0.540106	0.07	0.05	0.02	0.02	0	0	0.0466667	0.00666667	0.0933561
'GHDC'	0.176729	0.0216117	64.24	65.88	65.03	60.95	59.2	61.33	65.05	60.4933	0.00645505
'HVCN1'	0.176542	0.0453675	81.66	82.67	83.77	78.9	77.19	74.75	82.7	76.9467	0.0243022
'FHOD1'	0.176019	0.0399018	45.3	48.19	43.53	40.73	43	42.3	45.6733	42.01	0.0966174
'DAB2IP'	0.535437	0.277616	0.68	0.89	0.76	0.49	0.63	0.67	0.776667	0.596667	0.0940112
'SHC4'	0.446493	0.933618	0.13	0.09	0.18	0.05	0.02	0.1	0.133333	0.0566667	0.0941913
'NDUFAF8'	0.379101	0.207582	37.3	28.99	37.15	25.02	27.08	28.18	34.48	26.76	0.0943268
'MYOF'	0.475531	0.150934	1.17	1.57	1.3	1.04	0.85	1.16	1.34667	1.01667	0.0948075
'PAQR6'	0.171069	0.668917	7.88	8.15	7.42	6.7	7.14	7.52	7.81667	7.12	0.0948455
'COMMD7'	0.00650137	0.985488	79.87	75.73	76.19	80.03	81.92	80.63	77.2633	80.86	0.0949816
'BICDL1'	0.178224	0.382235	10.38	11.06	11.65	10.08	9.33	10.45	11.03	9.95333	0.0951764
'EIF2AK3'	0.210466	0.0962721	12.56	13.9	13.01	11.83	11.61	12.67	13.1567	12.0367	0.0953108
'ITM2C'	0.176002	0.000108444	475.8	471.89	475.11	440.42	440.61	445.18	474.267	442.07	0.000123199
'CIR1'	0.00323687	0.999053	70.82	74.37	71.52	78.09	74.93	74.22	72.2367	75.7467	0.0953556
'GCM1'	2.84589	0.575109	0.02	0.05	0.02	0	0	0	0.03	0	0.095466
'NTHL1'	0.270173	0.243125	23.8	24.01	27.23	22.32	21.36	21.82	25.0133	21.8333	0.0955218
'PMEL'	0.395532	0.664217	1.36	1.55	1.2	0.96	1.05	1.24	1.37	1.08333	0.0958283
'LYRM2'	0.170137	0.224589	9.66	10.49	10.05	9.73	9.17	9.33	10.0667	9.41	0.0958535
'H3-5'	0.59457	0.723494	1.09	1.41	1.04	0.78	0.56	1.03	1.18	0.79	0.0959217
'YIF1A'	0.168313	0.253494	59.54	59.5	61.82	53.74	58.72	56.69	60.2867	56.3833	0.0959519
'MYL12B'	0.111241	0.146435	233.87	237.95	242.49	230.2	225.14	234.71	238.103	230.017	0.0961414
'NAPRT'	0.174266	0.0313412	89.92	88.98	86.86	80.38	82.76	81.5	88.5867	81.5467	0.00433087
'MTDH'	0.173647	0.000672485	100	99.28	100.3	90.97	93.19	94	99.86	92.72	0.00971268
'ELOVL6'	0.39973	0.13716	2.23	2.09	1.73	1.66	1.5	1.65	2.01667	1.60333	0.0962612
'VSIG10L'	0.258023	0.48297	3.25	3.11	2.79	2.54	2.78	2.73	3.05	2.68333	0.0964111
'PCDHB11'	0.987857	0.739793	0.07	0.12	0.09	0.05	0.05	0.05	0.0933333	0.05	0.0964375
'CCL3L1'	1.57506	0.486255	0.67	0.89	1.02	0.72	0.09	0.18	0.86	0.33	0.0964976
'CYB5B'	0.173487	0.0214312	41.98	40.95	41.75	38.95	39.16	38.29	41.56	38.8	0.00275867
'HES1'	1.64963	0.344078	0.4	0.28	0.61	0.14	0.14	0.15	0.43	0.143333	0.0968093
'PPARD'	0.172724	0.02253	47.09	52	46.18	45.94	43.86	45.83	48.4233	45.21	0.21031
'IFI27L2'	0.142335	0.486384	191.25	178.85	184.56	167.53	176.72	178.51	184.887	174.253	0.0979143
'TERF2IP'	0.135049	0.196039	59.41	57.01	60.01	56	57.45	55.61	58.81	56.3533	0.097928
'SPN'	0.172073	1.35613e-05	158.9	168.06	160.18	150.25	149.77	154.98	162.38	151.667	0.0436203
'FEN1'	0.171868	0.0226075	83.7	89.28	88	80.42	81.61	81.51	86.9933	81.18	0.0684363
'GPR153'	0.391314	0.24404	2.45	2.8	2.12	1.92	1.81	1.98	2.45667	1.90333	0.0982566
'PTP4A2'	0.00802573	0.966391	49.82	51.67	50.49	51.24	53.36	53.83	50.66	52.81	0.0984813
'ERCC1'	0.127316	0.0545543	114.8	118.36	112.41	112.21	109.22	110.29	115.19	110.573	0.0984915
'RPS11'	0.171818	0.000111433	10971.7	10647.3	11012.9	10031.9	10077.1	10156.5	10877.3	10088.5	0.0142137
'RASGRF1'	0.549239	0.320802	0.73	0.82	0.85	0.41	0.62	0.69	0.8	0.573333	0.0986023
'C7orf25'	0.285075	0.413764	6.77	6.86	5.9	5.73	5.61	5.55	6.51	5.63	0.0986249
'MOB3A'	0.171636	0.000792782	174.57	185.82	167.47	167.96	159.78	164.69	175.953	164.143	0.144514
'SGTA'	0.103659	0.257203	76.69	78.16	78.15	75.71	75.2	77.15	77.6667	76.02	0.0986645
'PCDHGA12'	1.57155	0.566271	0.11	0.15	0.07	0	0.04	0.08	0.11	0.04	0.0987208
'FAM222A'	0.464179	0.585929	0.89	0.72	0.9	0.5	0.77	0.59	0.836667	0.62	0.0987934
'SIRT6'	0.180442	0.154114	45.78	46.58	47.37	41.17	45.35	43.37	46.5767	43.2967	0.098836
'TMEM101'	0.202963	0.105807	44.33	44.04	46.19	38.6	40.79	43.59	44.8533	40.9933	0.0990875
'RANBP17'	0.617062	0.718764	0.31	0.35	0.33	0.22	0.24	0.31	0.33	0.256667	0.0992784
'LPAR5'	0.362674	0.258831	3.76	4.44	4.75	3.59	3.85	3.14	4.31667	3.52667	0.099648
'CAPNS1'	0.169571	0.00186182	443.72	437.77	452.97	420.39	409.82	421.4	444.82	417.203	0.00940552
'HADHA'	0.0488188	0.57943	182.24	182.62	182.87	186.25	183.61	187.31	182.577	185.723	0.0997835
'HSPBP1'	0.114123	0.568645	30.28	29.56	28.79	27.98	29.03	28.07	29.5433	28.36	0.100056
'CYBA'	0.169468	0.0021617	975.34	958.69	976.76	888.31	928.94	878.4	970.263	898.55	0.0311466
'CAPRIN2'	0.491408	0.11409	2.07	2.89	2.44	1.68	1.84	1.93	2.46667	1.81667	0.100551
'PROCR'	0.603726	0.194509	6.03	4.46	4.32	2.35	4.28	3.19	4.93667	3.27333	0.100785
'ALG5'	0.1744	0.269325	48.08	45.46	46.95	41.29	45.61	43.68	46.83	43.5267	0.100907
'CCNA1'	0.193035	0.188692	30.87	30.41	30.96	28.44	26.5	29.61	30.7467	28.1833	0.100975
'MTHFD1L'	0.003298	0.999053	36.58	39.26	36.48	40.3	38.52	41.43	37.44	40.0833	0.101054
'SPATA32'	1.88378	0.746062	0.09	0.09	0.18	0.09	0	0	0.12	0.03	0.101192
'GP1BA'	1.88378	0.746062	0.04	0.04	0.08	0.04	0	0	0.0533333	0.0133333	0.101192
'MAP1B'	1.88378	0.746062	0.01	0.01	0.02	0	0.01	0	0.0133333	0.00333333	0.101192
'KCNE5'	0.169069	0.032844	127.91	124.93	118.28	114.08	117.11	115.63	123.707	115.607	0.0937029
'TNFSF12'	0.891496	0.538629	1.02	0.59	0.79	0.42	0.51	0.43	0.8	0.453333	0.101314
'CNN2'	0.168843	0.000939931	309.87	321.95	291.35	293.57	279.43	290.14	307.723	287.713	0.139664
'CYP1A1'	0.274666	0.60412	2.62	2.71	2.73	2.59	2.24	2.19	2.68667	2.34	0.101667
'TWSG1'	0.232352	0.194273	9.04	8.49	9.71	8.33	8.25	7.85	9.08	8.14333	0.101829
'KLHL17'	0.313457	0.0990234	11.42	10.88	10.78	8.08	10.29	9.45	11.0267	9.27333	0.101888
'POLR1F'	0.156334	0.431169	9.04	9.19	9.6	8.54	8.64	9.11	9.27667	8.76333	0.102038
'PCCA'	0.00172396	0.999053	18.75	19.41	18.08	19.22	20.13	19.99	18.7467	19.78	0.102156
'H3-3A'	0.168831	0.00703349	806.26	772.91	821.05	739.7	776.18	726.41	800.073	747.43	0.062993
'EPX'	1.16312	0.0697393	1.32	1.18	0.65	0.5	0.58	0.39	1.05	0.49	0.102332
'RPL13A'	0.168196	0.000486106	8058.74	7672.79	8016.06	7369.33	7397.81	7435.13	7915.86	7400.76	0.048869
'EIF5A'	0.167919	0.00469414	394.35	398.9	414.12	368.68	385.38	373.88	402.457	375.98	0.0284091
'MAP3K12'	0.536279	0.247419	1.42	1.1	0.95	0.7	0.78	0.88	1.15667	0.786667	0.102538
'PLA2G2C'	0.506	0.72906	1.22	1.23	1.19	0.97	1.03	0.66	1.21333	0.886667	0.102693
'RPL10A'	0.167743	1.66913e-05	4617.02	4676.65	4554.1	4361.77	4277.79	4263.56	4615.92	4301.04	0.00273315
'SLC10A3'	0.039188	0.9399	18.49	18.88	18.86	18.9	19.13	19.36	18.7433	19.13	0.103106
'ANAPC11'	0.181205	0.193966	131.16	118.05	131.1	109.99	119.51	116.42	126.77	115.307	0.103117
'RIMS4'	2.13036	0.0895492	0.25	0.2	0.09	0.04	0.06	0.04	0.18	0.0466667	0.103243
'TMEM145'	0.45787	0.227808	5.02	5.79	5.61	4.9	4.15	3	5.47333	4.01667	0.103305
'RNH1'	0.167691	0.00146172	322.32	316.87	304.21	298.84	290.42	294.25	314.467	294.503	0.0477227
'HNRNPM'	0.167196	0.0086754	218.17	217.45	221.99	194.71	217.32	204.37	219.203	205.467	0.165941
'YPEL1'	0.213607	0.269781	6.4	7.13	7.16	6.49	6.17	6.09	6.89667	6.25	0.104233
'CEP83'	0.0147748	0.964742	10.61	11.83	12.31	13.02	12.36	13.31	11.5833	12.8967	0.104437
'ADPRHL1'	0.521238	0.569024	0.39	0.3	0.45	0.34	0.17	0.15	0.38	0.22	0.104602
'ADAMTS17'	0.856387	0.253437	0.25	0.43	0.44	0.18	0.18	0.28	0.373333	0.213333	0.104732
'SON'	0.167048	0.00199767	144.57	148.71	140	129.63	127.03	124.12	144.427	126.927	0.00697347
'HTR3B'	1.17912	0.593407	0.11	0.18	0.11	0.05	0.11	0.03	0.133333	0.0633333	0.104942
'UTP6'	0.0013545	0.999053	100.25	97.96	102.24	106.85	101.31	105.85	100.15	104.67	0.104991
'BTD'	0.138178	0.671466	6.43	5.59	5.2	4.5	4.7	5.2	5.74	4.8	0.105029
'C7orf61'	0.752017	0.462627	1.94	1.67	2.68	1.17	1.57	1.19	2.09667	1.31	0.105427
'ASPSCR1'	0.196771	0.225518	25.06	25.23	25.68	22.38	24.76	22.48	25.3233	23.2067	0.10543
'LBH'	0.630038	0.226647	1.44	1.3	1.93	1.1	0.86	1.23	1.55667	1.06333	0.105603
'METRNL'	0.177414	0.197029	38.36	37.08	36.56	32.74	35.98	35.48	37.3333	34.7333	0.105613
'PEBP1'	0.166447	0.0101936	223.83	215.31	211.92	201.27	203.58	204.86	217.02	203.237	0.0504096
'PFN1'	0.166433	0.000809308	2198.88	2146.66	2203.52	1973.72	2067.35	2070.22	2183.02	2037.1	0.0250916
'TSPAN32'	0.208285	0.0707804	49.44	50.84	49.93	48.69	42.82	43.35	50.07	44.9533	0.105958
'YWHAH'	0.137463	0.087114	129.77	122.51	125.44	119.72	119.41	122.09	125.907	120.407	0.106258
'PRPF38A'	0.0149227	0.9399	53.27	56.05	53.31	58.1	57.11	55.22	54.21	56.81	0.106346
'ARHGAP30'	0.166112	0.000334071	159.3	162.97	154.1	149.88	145.12	150.53	158.79	148.51	0.0359884
'HLA-DQB1'	0.136209	0.483174	27.77	29	29.29	28.16	27.2	26.94	28.6867	27.4333	0.106613
'TIMM17A'	0.204269	0.102573	49.72	46	49.88	44.33	47.01	41.6	48.5333	44.3133	0.106814
'TDG'	0.0370883	0.88286	35.59	34.66	34.63	36.24	35.73	35.42	34.96	35.7967	0.106891
'H4C5'	1.88378	0.746062	0.58	0.6	1.15	0.61	0	0	0.776667	0.203333	0.106925
'AMH'	2.88634	0.373778	0.06	0.24	0.17	0	0.06	0	0.156667	0.02	0.106991
'SLBP'	0.165409	0.0372698	96.27	95.91	94.58	89.26	91.56	88.56	95.5867	89.7933	0.00992702
'C3orf70'	0.626891	0.558836	0.24	0.27	0.18	0.18	0.11	0.18	0.23	0.156667	0.107254
'UBE2Q1'	0.0296949	0.891498	52.6	53.54	53.17	55.76	54.86	53.58	53.1033	54.7333	0.107749
'TK1'	0.116626	0.177663	133.44	132.91	131.44	125.75	128.96	131.06	132.597	128.59	0.107868
'TP53I11'	0.19422	0.13559	18.5	20.97	18.8	16.8	17.22	18.28	19.4233	17.4333	0.107884
'TUBA1C'	0.165268	0.00966559	177.57	176.08	180.03	167.86	173.73	162.6	177.893	168.063	0.0788085
'EIF4A1'	0.081078	0.11289	1396.35	1394.45	1387.13	1386.92	1387.33	1378.01	1392.64	1384.09	0.108089
'WDR62'	0.216935	0.143726	10.58	11.05	12.4	9.06	9.49	10.8	11.3433	9.78333	0.108104
'PARD6B'	0.606302	0.539161	0.51	0.39	0.35	0.24	0.27	0.36	0.416667	0.29	0.108156
'ALDH3A2'	0.17772	0.130806	18.9	19.83	18.05	17.35	17.53	17.74	18.9267	17.54	0.108176
'DNAAF3'	0.33496	0.154994	9.34	9.49	8.07	7.44	6.71	8.49	8.96667	7.54667	0.108302
'SUSD1'	0.165131	0.00855176	84.95	90.67	86.11	83.9	80.28	81.35	87.2433	81.8433	0.070098
'CMTM1'	0.597259	0.417521	2.65	3.33	3.95	2.08	2.09	2.85	3.31	2.34	0.108707
'NPIPB15'	0.283926	0.296581	7.94	8.99	7.3	6.63	6.65	7.01	8.07667	6.76333	0.108922
'SMIM4'	0.250844	0.574551	30.8	31.62	26.38	23	25.87	27.12	29.6	25.33	0.109139
'MDK'	0.706836	0.080022	11.04	9.45	10.49	4.05	9.11	6.34	10.3267	6.5	0.10931
'C2CD2'	0.202608	0.213339	7.45	7.05	6.56	6.74	6.18	6.09	7.02	6.33667	0.109334
'PPM1J'	0.706462	0.677693	0.6	0.71	0.43	0.46	0.33	0.33	0.58	0.373333	0.109536
'XAGE1A'	0.249808	0.956142	0.47	0.38	0.45	0.38	0.38	0.29	0.433333	0.35	0.109696
'ZNF101'	0.0146974	0.962654	14.48	15.52	14.32	16.64	16.21	15.12	14.7733	15.99	0.109795
'FSD1L'	0.189283	0.797869	0.8	0.88	0.89	0.68	0.71	0.83	0.856667	0.74	0.110015
'PLEKHO2'	0.166717	0.0979304	26.37	27.07	24.87	24.81	23.78	24.79	26.1033	24.46	0.110019
'RTN4RL1'	0.721758	0.802753	0.16	0.14	0.11	0.06	0.09	0.12	0.136667	0.09	0.110048
'DONSON'	0.225396	0.133212	20.79	18.95	18.7	16.27	18.6	17.75	19.48	17.54	0.110064
'AGA'	0.199769	0.359555	13.09	14.37	14.6	12.47	13.36	12.66	14.02	12.83	0.11019
'CD53'	0.164992	0.00796727	205.31	219.15	209.81	204.52	195.31	192.33	211.423	197.387	0.0633347
'RIN2'	0.601435	0.221441	0.95	1.34	0.98	0.64	0.82	0.86	1.09	0.773333	0.110472
'R3HCC1'	0.167941	0.0837932	75.52	80.31	75.05	72.74	74.56	68.52	76.96	71.94	0.110551
'STX1A'	0.167873	0.462936	15.2	15.61	14.58	14.61	14.1	14.41	15.13	14.3733	0.110692
'LRFN3'	0.350596	0.124398	4.37	4.37	3.71	2.95	3.9	3.42	4.15	3.42333	0.110893
'ARHGEF25'	0.988829	0.44536	0.34	0.46	0.65	0.34	0.28	0.14	0.483333	0.253333	0.11102
'HK3'	0.152646	0.38039	13.7	14.72	14.67	13.83	13.53	13.22	14.3633	13.5267	0.111115
'PSMD3'	0.0297466	0.892934	81.31	81.05	83.91	85.22	82.97	85.62	82.09	84.6033	0.111334
'C19orf73'	0.571242	0.792889	1.47	1.75	1.29	0.98	1.38	0.8	1.50333	1.05333	0.111403
'KIF9'	0.268953	0.634499	8.57	7.07	9.53	5.9	7.18	6.69	8.39	6.59	0.111656
'NEK10'	3.58787	0.152858	0.02	0.09	0.08	0	0	0.02	0.0633333	0.00666667	0.111828
'ZNF606'	0.0338118	0.9399	4.26	4.39	4.5	4.76	4.44	4.74	4.38333	4.64667	0.112032
'TRIM28'	0.164899	0.000246008	230.32	242.33	224.38	218.72	217.16	217.1	232.343	217.66	0.107181
'PKIG'	0.43741	0.50534	4.55	3.62	3.47	3.14	2.81	3.06	3.88	3.00333	0.112135
'PRPF40B'	0.288864	0.486747	2.83	2.8	2.61	2.44	2.07	2.58	2.74667	2.36333	0.11215
'FOXRED1'	0.187307	0.20852	22.81	24.32	26.04	23.04	21.68	21.43	24.39	22.05	0.112268
'IRF1'	0.123345	0.443997	25.28	26.97	27.25	25.55	24.28	25.03	26.5	24.9533	0.112497
'ZDHHC23'	0.279302	0.546843	1.46	1.59	1.45	1.09	1.16	1.44	1.5	1.23	0.112536
'PPT2'	0.657609	0.201867	2.3	3.15	2.05	1.38	2	1.62	2.5	1.66667	0.112726
'LOC102724788'	1.16514	0.240954	0.58	0.89	0.52	0.35	0.39	0.33	0.663333	0.356667	0.112728
'SAFB'	0.0243324	0.891247	109.13	113.83	108.94	116.92	114.6	112.78	110.633	114.767	0.112912
'CACHD1'	1.87939	0.746814	0.03	0.02	0.02	0	0	0.02	0.0233333	0.00666667	0.113145
'CDK11B'	0.139147	0.192565	35.18	35.73	33.83	34.44	32.76	32.5	34.9133	33.2333	0.113234
'SHMT2'	0.164512	0.00112356	214.88	227.5	214.72	207.69	201.28	206.62	219.033	205.197	0.0638392
'LTO1'	0.167171	0.621663	7.6	8.16	7.79	7.32	7.55	6.65	7.85	7.17333	0.113425
'STMN1'	0.163599	0.0068036	471.48	451.33	464.75	443.03	439.62	419	462.52	433.883	0.0429298
'EIF5B'	0.124855	0.0650497	65.29	62.8	65.22	62.25	62.38	62.09	64.4367	62.24	0.113846
'LAMB3'	0.193389	0.57469	3.59	3.56	3.3	3.03	3.25	3.36	3.48333	3.21333	0.113857
'C3'	0.341929	0.408765	1.52	1.64	1.41	1.47	1.17	1.15	1.52333	1.26333	0.113951
'LRIG1'	0.286	0.264606	4.88	4.7	4.52	3.96	3.09	4.29	4.7	3.78	0.114322
'ABRACL'	0.18278	0.207415	100.07	91.17	99.38	88.01	89.89	90.55	96.8733	89.4833	0.114345
'RIMKLA'	0.263866	0.14765	2.73	2.72	2.34	2.19	2.25	2.39	2.59667	2.27667	0.114385
'ITGB1BP2'	0.699878	0.471661	2.3	2.02	1.77	1.84	0.75	1.1	2.03	1.23	0.114388
'APEX1'	0.163563	0.000536948	812.04	800.52	802.89	764.5	756.07	746.27	805.15	755.613	0.0024943
'IL1RN'	0.380994	0.0883031	11.14	13.31	10.45	8.72	10.01	9.73	11.6333	9.48667	0.11468
'WDR59'	0.0227275	0.9399	31.39	35.82	31.86	35.84	36.95	37.1	33.0233	36.63	0.114961
'PDZK1'	1.56996	0.737423	0.12	0.16	0.06	0	0.06	0.06	0.113333	0.04	0.115017
'SDF2L1'	0.35524	0.163993	27.96	26.14	31.3	20.61	27.22	22.23	28.4667	23.3533	0.115082
'CDRT4'	0.244226	0.45186	5.93	5.78	5.13	4.89	5.13	4.94	5.61333	4.98667	0.115434
'TCF24'	1.88397	0.746062	0.04	0.09	0.04	0	0.04	0	0.0566667	0.0133333	0.115557
'PRKN'	1.56991	0.483251	0.13	0.2	0.07	0	0.04	0.08	0.133333	0.04	0.115752
'FAM89B'	0.132513	0.489511	39.94	40.4	42.15	39.07	39.81	38.62	40.83	39.1667	0.115811
'CLDND2'	0.285167	0.749877	2.22	2	2.32	1.63	2.08	1.84	2.18	1.85	0.115929
'RILPL2'	0.162958	0.0134988	161.66	159.85	164.15	151.58	152.02	152.28	161.887	151.96	0.0135757
'UPK3BL2'	0.278647	0.135122	16.31	16.43	15.88	13.06	13.36	15.7	16.2067	14.04	0.116663
'SLC25A17'	0.151368	0.603521	11.08	10.43	10.29	10.1	9.82	10.05	10.6	9.99	0.116725
'HADHB'	0.0197705	0.9399	116.23	114.9	111.03	116.73	118.5	118.58	114.053	117.937	0.11686
'LLPH'	0.00351574	0.999053	11.31	11.49	11.7	11.61	12.34	12.3	11.5	12.0833	0.117036
'TIMM8B'	0.289439	0.128736	49.43	52.13	58.63	41.15	50.37	45.9	53.3967	45.8067	0.117436
'HMX3'	0.0255769	0.920108	53.17	55.36	55.23	56.23	56.72	56.29	54.5867	56.4133	0.11752
'TRIB2'	0.823599	0.101301	0.94	0.73	1.26	0.53	0.56	0.66	0.976667	0.583333	0.117533
'ECHS1'	0.151471	0.0733429	174.64	167.02	179.61	159.15	165.92	168.32	173.757	164.463	0.117607
'HNRNPC'	0.0463109	0.520515	546.87	549.15	555.92	558.79	557.39	556.7	550.647	557.627	0.117646
'SLC46A2'	0.724653	0.697764	0.28	0.3	0.44	0.26	0.17	0.22	0.34	0.216667	0.117778
'MMP11'	4.30842	0.0888714	0.04	0.23	0.22	0	0	0	0.163333	0	0.118083
'RALBP1'	0.0178282	0.9399	61.95	65.34	63.53	65.62	66.22	66.46	63.6067	66.1	0.118084
'SLC43A3'	0.162749	0.00457935	153.38	163.89	147.01	148.31	144.57	142.24	154.76	145.04	0.17781
'FAM32A'	0.0102887	0.944757	200.51	207.39	196.8	213.74	204.07	213.01	201.567	210.273	0.118476
'BMP8B'	0.281347	0.0624892	8.61	10.22	8.74	8.67	7.29	7.62	9.19	7.86	0.118551
'TRA2A'	0.00281576	0.999053	51.66	53.23	53.7	53.62	56.25	54.63	52.8633	54.8333	0.118899
'DNAJC8'	0.00819447	0.969512	176.19	171.83	162.14	174.88	183.87	194.95	170.053	184.567	0.119034
'DNAJC30'	0.224641	0.496736	5.78	5.87	5.73	5.2	5.61	4.83	5.79333	5.21333	0.119179
'BST2'	0.162535	0.0178432	476.67	470.05	501.59	471.15	443.9	443.53	482.77	452.86	0.0872658
'MX2'	0.279815	0.178076	7.89	8.72	7.41	6.99	7.58	6.32	8.00667	6.96333	0.119573
'CCDC137'	0.217511	0.0782066	31.62	33.23	30.88	27.44	27.61	31.36	31.91	28.8033	0.120033
'C19orf25'	0.161116	0.293493	24.19	24.26	23.42	22.85	23.33	21.36	23.9567	22.5133	0.120146
'RAD21'	0.0257487	0.831833	220.24	228	222.62	227.83	228.51	237.05	223.62	231.13	0.120251
'HSBP1L1'	0.62546	0.404764	4.33	6.75	6.63	4.41	4.42	3.15	5.90333	3.99333	0.120279
'GRINA'	0.0460807	0.702497	159.01	158.35	155.2	160.58	161.13	159.45	157.52	160.387	0.120488
'UGGT1'	0.16247	0.0182677	19.31	21.65	20.07	18.86	18.92	19.42	20.3433	19.0667	0.199754
'VPS26B'	0.117443	0.131754	56.32	56.92	54.53	54.21	53.47	54.87	55.9233	54.1833	0.120743
'MRPS7'	0.168028	0.258101	50.13	53.28	54.75	47.73	51.3	48.79	52.72	49.2733	0.120768
'GABRR2'	0.551539	0.544552	0.41	0.54	0.63	0.26	0.42	0.41	0.526667	0.363333	0.120854
'SERF1B'	0.581782	0.531164	3.09	3.93	3.59	2.74	3.14	1.77	3.53667	2.55	0.121323
'RAD1'	0.0310723	0.9399	8.16	8.35	8.43	8.37	8.64	8.69	8.31333	8.56667	0.121327
'WDR83'	0.202445	0.344043	27.4	25.34	29.69	25.43	24.58	23.32	27.4767	24.4433	0.12152
'MAPRE1'	0.0317788	0.831658	140.62	140.49	141.57	143.69	143.11	148.27	140.893	145.023	0.121565
'ANKRD29'	0.348858	0.9399	0.06	0.1	0.06	0.03	0.03	0.06	0.0733333	0.04	0.121629
'DOK4'	0.390233	0.427666	2.55	2	2.13	1.81	1.83	1.76	2.22667	1.8	0.121658
'SNRPA'	0.014889	0.9399	196.77	206.64	206.85	213.88	208.59	211.89	203.42	211.453	0.121723
'ISG20L2'	0.141621	0.265191	28	27.81	26.97	27.07	26.6	25.33	27.5933	26.3333	0.121734
'PSMA7'	0.162465	0.0346665	249.54	252.48	262.98	232.48	243.03	241.87	255	239.127	0.0415098
'CHRM4'	0.740943	0.499119	0.65	0.49	0.49	0.17	0.39	0.45	0.543333	0.336667	0.121973
'SMC4'	0.0137699	0.9399	120.3	123.24	116.45	123.37	123.48	127.91	119.997	124.92	0.122036
'TMEM138'	0.0893908	0.864563	13.85	15.37	14.37	13.32	13.31	13.57	14.53	13.4	0.122139
'SNU13'	0.162347	0.0372647	116.41	121.02	115.44	108.05	112.22	110.31	117.623	110.193	0.028906
'MIA'	1.79282	0.648722	1.01	1.22	0.39	0.41	0.41	0	0.873333	0.273333	0.122176
'CMC1'	0.189455	0.377306	19.59	18.56	21.13	19.09	17.34	17.07	19.76	17.8333	0.122348
'ISG15'	0.324978	0.359974	22.1	26.03	27.6	20.59	21.35	21.28	25.2433	21.0733	0.122578
'TMEM54'	0.925272	0.106402	3.57	3.63	5.98	2.9	2.84	1.72	4.39333	2.48667	0.122741
'APOBEC3C'	0.000937029	0.999053	94.24	98.72	92.18	100.95	99.04	99.41	95.0467	99.8	0.122983
'RPL18'	0.161917	0.00085656	5090.88	4839.14	4942.62	4611.35	4678.07	4618.61	4957.55	4636.01	0.0391941
'YJU2'	0.119307	0.353289	67.01	66.02	63.99	62.89	64.23	63.48	65.6733	63.5333	0.123091
'SMS'	0.154908	0.10484	89.19	87.26	91.69	83.55	88.35	81.48	89.38	84.46	0.123193
'TBX21'	0.763583	0.485958	0.68	0.52	0.65	0.41	0.21	0.54	0.616667	0.386667	0.123219
'ENSA'	0.161655	0.0060935	280.72	280.63	271.38	260.04	260.67	255.95	277.577	258.887	0.0136844
'LSAMP'	4.30291	0.082681	0.05	0.04	0.13	0	0	0	0.0733333	0	0.123499
'GCH1'	0.702787	0.5497	0.53	0.7	0.53	0.21	0.47	0.46	0.586667	0.38	0.123584
'RUNX3'	0.160251	0.00231638	93.48	99.55	94.62	91.38	89.06	91.32	95.8833	90.5867	0.0889298
'IFT27'	0.178797	0.498318	29.63	26.72	28.11	25.1	26.92	26.35	28.1533	26.1233	0.123833
'MDGA1'	0.409366	0.462991	0.99	0.75	0.69	0.55	0.63	0.57	0.81	0.583333	0.123952
'ELOVL1'	0.212579	0.155879	32.29	35.89	32.37	31.08	29.88	30.93	33.5167	30.63	0.12504
'RTRAF'	0.0199417	0.9399	20.44	19.33	19.96	20.49	20.69	20.88	19.91	20.6867	0.125109
'PREB'	0.0246075	0.895613	143.8	143.55	138.41	143.63	149.92	146.88	141.92	146.81	0.125109
'MORN3'	0.663872	0.538791	0.82	0.86	0.43	0.5	0.43	0.17	0.703333	0.366667	0.125135
'HOXC4'	0.664605	0.817178	0.24	0.32	0.37	0.2	0.26	0.2	0.31	0.22	0.125266
'HOXB13'	1.30818	0.493679	0.16	0.3	0.19	0	0.1	0.17	0.216667	0.09	0.125296
'OS9'	0.107949	0.050533	236.86	244.69	243.4	234.78	238.41	234.48	241.65	235.89	0.125319
'CETP'	1.14553	0.414031	0.37	0.83	0.67	0.23	0.47	0.2	0.623333	0.3	0.125494
'OSGEP'	0.162276	0.176763	40.81	41.84	44.38	39.77	39.09	40.55	42.3433	39.8033	0.125504
'POTEJ'	2.69615	0.483251	0.03	0.12	0.15	0	0	0.04	0.1	0.0133333	0.125566
'SCO2'	0.231542	0.22856	34.52	40.18	38.46	35.84	33.03	32.19	37.72	33.6867	0.125642
'ZNF593'	0.228201	0.366302	45.73	50.19	52.94	44.08	44.09	44.76	49.62	44.31	0.125721
'FZD6'	0.276882	0.49571	2.5	2.53	2.65	2.1	2.5	2.06	2.56	2.22	0.125777
'TTYH2'	0.185172	0.248318	13.11	13.19	11.96	11.87	11.92	11.56	12.7533	11.7833	0.125813
'HGH1'	0.180206	0.123155	27.8	30.42	27.79	26.68	25.86	27.24	28.67	26.5933	0.12611
'HSD17B8'	0.235315	0.398907	23.96	21.51	23.29	18.75	20.42	22.23	22.92	20.4667	0.126262
'KLHDC3'	0.0243814	0.909154	119.82	122.14	118.09	120.76	126.08	125.27	120.017	124.037	0.126294
'RARS1'	0.0113722	0.957467	60.54	60.35	61.06	62.01	65.41	62.46	60.65	63.2933	0.126398
'KCNN2'	0.222129	0.0707804	44.12	45	38.49	38.31	35.39	39.39	42.5367	37.6967	0.126563
'P3H2'	0.724193	0.612825	0.36	0.28	0.44	0.32	0.22	0.18	0.36	0.24	0.126605
'PSMD8'	0.160089	0.0103813	204.45	207.63	209.74	196	191.66	197.28	207.273	194.98	0.00600614
'SH2D2A'	1.6323	0.251451	0.32	0.88	0.6	0.14	0.21	0.25	0.6	0.2	0.126814
'ICAM2'	0.331234	0.333291	13	10.88	10.62	9.57	8.55	10.7	11.5	9.60667	0.127154
'IL21R'	0.220055	0.208849	6.77	7.33	6.77	5.98	6.29	6.81	6.95667	6.36	0.127323
'APOC1'	0.154838	0.4895	110.62	115.08	116.54	111.19	94.62	102.18	114.08	102.663	0.127454
'CRTAP'	0.0531289	0.671942	51.43	50.51	50.62	51.27	51.78	52.87	50.8533	51.9733	0.127474
'RNF181'	0.00845261	0.975706	204.9	193.81	196.72	201.28	211.89	208.53	198.477	207.233	0.127659
'BIN2'	0.159867	0.00085656	265.57	280.22	264.41	258.86	248.63	253.39	270.067	253.627	0.0630662
'LRRC75A'	0.505924	0.679241	0.57	0.65	0.73	0.51	0.58	0.33	0.65	0.473333	0.12778
'PAICS'	0.159754	0.00312	134.43	135.27	130.88	124.22	129.13	122.51	133.527	125.287	0.0322633
'SRPRA'	0.159618	0.0169538	86.95	94.72	87.84	87.75	80.86	85.16	89.8367	84.59	0.176296
'PFDN6'	0.161004	0.174986	210.96	209.94	200.45	190.76	186.87	204.91	207.117	194.18	0.128808
'USP48'	0.00175986	0.999053	106.07	108.22	104.58	114.87	107.48	116.93	106.29	113.093	0.128818
'BOLA2'	0.210499	0.271139	228.76	203.16	211.26	193.12	207.5	181.19	214.393	193.937	0.129007
'MAMSTR'	0.986286	0.377918	0.7	0.75	1.2	0.23	0.76	0.38	0.883333	0.456667	0.129472
'SLC22A25'	1.40282	0.701523	0.02	0.02	0.04	0.01	0.01	0.01	0.0266667	0.01	0.129612
'SERTAD3'	0.219933	0.174238	37.37	34.02	37.16	30.15	34.82	33.41	36.1833	32.7933	0.129924
'SYT5'	0.410203	0.758431	0.61	0.93	0.82	0.31	0.58	0.66	0.786667	0.516667	0.130047
'WDR77'	0.272688	0.142106	13.85	12.9	11.84	11.16	10.11	12.35	12.8633	11.2067	0.130212
'NCF4'	0.158284	0.00788917	352.78	351.61	348.88	344.84	321.5	325.82	351.09	330.72	0.101195
'MRPL54'	0.14912	0.25508	199.91	196.03	212.42	195.34	192.51	185.87	202.787	191.24	0.130417
'KPNA2'	0.15814	0.0156444	127.24	134.12	129.89	124.14	123.9	120.42	130.417	122.82	0.0418489
'PTCH1'	0.77627	0.182615	0.39	0.49	0.34	0.31	0.28	0.31	0.406667	0.3	0.130535
'RBFA'	0.166562	0.235812	10.29	10.21	10.51	9.61	10.2	9.27	10.3367	9.69333	0.130686
'EIF3H'	0.0332076	0.74964	302.46	294.28	290.96	304.73	304.05	304.32	295.9	304.367	0.131044
'RFTN1'	0.211358	0.267779	9.67	10.87	10.66	9.38	9.89	9.35	10.4	9.54	0.131107
'UQCRQ'	0.181505	0.236165	37.59	35.03	36.04	34.24	35.1	31.39	36.22	33.5767	0.131587
'LFNG'	0.302966	0.185858	9.52	10.72	9.88	8.77	7.26	9.5	10.04	8.51	0.131664
'SLC66A2'	0.167075	0.0752982	54.75	51.48	50.13	48.51	49.15	48.64	52.12	48.7667	0.131688
'C16orf54'	0.247727	0.0678359	20.2	23.44	21.45	20.82	19.16	17.6	21.6967	19.1933	0.131764
'CR1'	2.31057	0.178874	0.04	0.11	0.05	0.01	0.02	0.01	0.0666667	0.0133333	0.131766
'SRSF5'	0.018854	0.919894	415.96	417.6	416.16	443.19	423.96	426.81	416.573	431.32	0.131922
'SNED1'	0.259817	0.409716	1.78	1.77	1.53	1.64	1.37	1.4	1.69333	1.47	0.132042
'SEC63'	0.157834	0.00416437	94.87	96.32	93.59	87.75	89.47	89.4	94.9267	88.8733	0.00464938
'PABPN1'	0.0158237	0.9399	115.16	110.51	110.15	116.37	118.72	113.38	111.94	116.157	0.13226
'ING4'	0.00854968	0.980878	50.77	47	50.88	52.92	51.04	53.59	49.55	52.5167	0.132282
'RNASE4'	0.52898	0.515091	1.36	1.66	1.16	1.25	1.02	0.83	1.39333	1.03333	0.132306
'CADM1'	0.50793	0.152371	1.95	1.98	1.98	1.02	1.5	1.77	1.97	1.43	0.132567
'FOXD4L5'	0.401832	0.913141	0.15	0.2	0.16	0.13	0.13	0.14	0.17	0.133333	0.132659
'RPL37'	0.0153587	0.9399	179.36	177.5	188.16	192.16	190.28	185.5	181.673	189.313	0.132685
'TIMM50'	0.152067	0.126491	79.55	80.01	76.65	75.25	76.89	70.26	78.7367	74.1333	0.132765
'ISLR'	1.57415	0.429949	0.28	0.32	0.24	0.25	0	0.05	0.28	0.1	0.133018
'DDR1'	0.710965	0.56233	0.73	0.36	0.76	0.28	0.27	0.39	0.616667	0.313333	0.133024
'UBE2M'	0.181163	0.061923	118.71	118.44	118.74	110.35	115.77	103.43	118.63	109.85	0.133065
'PSTPIP1'	0.274917	0.25871	10.08	11.26	9.6	9.42	7.94	9.55	10.3133	8.97	0.133236
'CBX3'	0.157641	0.0189176	158.64	153.85	158.28	145	152.12	146.19	156.923	147.77	0.0322402
'TRAF7'	0.157028	0.0225121	80.35	85.3	78.45	76.29	72.18	81.8	81.3667	76.7567	0.258899
'MUC12'	1.57003	0.645032	0.02	0.03	0.01	0	0.01	0.01	0.02	0.00666667	0.133583
'EPPK1'	0.894402	0.740519	0.02	0.03	0.04	0.01	0.02	0.02	0.03	0.0166667	0.133583
'ANPEP'	0.498673	0.20054	1.84	2.65	1.92	1.27	1.73	1.63	2.13667	1.54333	0.133679
'RBM8A'	0.0138637	0.9399	40.98	43.6	41.91	43.64	44.77	43.38	42.1633	43.93	0.133758
'TRIB1'	0.255589	0.0710767	16.77	16.41	15.89	13.16	14.26	15.95	16.3567	14.4567	0.133989
'H1-5'	0.664204	0.893647	0.49	0.52	0.33	0.35	0.35	0.18	0.446667	0.293333	0.134195
'FAM110D'	1.89674	0.371767	0.1	0.31	0.19	0.04	0.04	0.09	0.2	0.0566667	0.134345
'PSMC5'	0.125445	0.145574	144.06	142.46	139.44	138.89	132	139.03	141.987	136.64	0.134366
'VAMP8'	0.120706	0.080684	747.89	746.13	776.64	742	708.66	738.53	756.887	729.73	0.134396
'GNAI1'	0.378738	0.21643	1.3	1.06	1.2	0.93	0.82	1.14	1.18667	0.963333	0.134561
'DEK'	0.0439359	0.700189	153.71	155.63	154.36	155.4	162.12	160.39	154.567	159.303	0.134589
'DDIT3'	0.240305	0.26133	36.36	31.48	34.91	27.69	32.88	30.48	34.25	30.35	0.13468
'FAM20C'	0.0598692	0.614231	46.05	50.41	47.88	50.72	51.91	50.52	48.1133	51.05	0.134701
'BCL6'	0.423581	0.505951	1.04	1.38	1.07	0.59	0.97	0.98	1.16333	0.846667	0.134798
'RER1'	0.0351377	0.882419	43	42.56	41.97	42.7	44.37	43.89	42.51	43.6533	0.135051
'RNASEH2C'	0.192627	0.143726	27.53	25.01	26.16	23.41	25.82	23.27	26.2333	24.1667	0.135286
'MYBPH'	0.15701	0.00365588	373.97	403.76	359.97	369.23	349.27	353.18	379.233	357.227	0.225624
'SNRPN'	0.142986	0.12253	107.24	103.31	105.91	103.54	102.81	98	105.487	101.45	0.13572
'DMWD'	0.249053	0.136885	9.85	11.52	10.59	8.53	9.99	9.74	10.6533	9.42	0.135727
'FAM209A'	1.2353	0.521885	1.1	1.39	1.77	0.47	0.24	1.31	1.42	0.673333	0.135738
'MDM4'	0.156976	0.0171704	25.72	29.01	24.62	27.3	24.38	25.87	26.45	25.85	0.724202
'FUS'	0.156453	0.000744066	488.86	515.02	489.99	476.11	452.53	476.8	497.957	468.48	0.0654568
'BARX1'	0.882657	0.16758	1.76	1.87	3.05	1.13	1.14	1.54	2.22667	1.27	0.136013
'AKT2'	0.155543	0.0270704	73.18	85.88	72.25	72.26	76.06	75.01	77.1033	74.4433	0.611094
'NUDT1'	0.182154	0.200031	142.1	142.39	158.61	139	138.52	127.33	147.7	134.95	0.136285
'INSL3'	1.79084	0.660979	0.54	0.38	0.36	0	0	0.39	0.426667	0.13	0.136299
'SCAMP5'	0.513276	0.0598293	4.07	4.81	3.63	2.93	3.81	3.33	4.17	3.35667	0.136367
'CCZ1'	0.23229	0.107567	20.71	21.5	21.23	18.45	20.74	17.54	21.1467	18.91	0.136424
'BACH2'	2.6879	0.0707804	0.07	0.22	0.12	0.03	0.03	0.03	0.136667	0.03	0.13671
'MIDN'	0.174792	0.0859982	23.34	25.89	24.65	23.4	22.61	22.77	24.6267	22.9267	0.136821
'PNPLA8'	0.00265813	0.999053	13.16	13.29	12.48	13.72	13.18	14.2	12.9767	13.7	0.136869
'PCDH12'	1.92724	0.233949	0.06	0.2	0.21	0	0.07	0.07	0.156667	0.0466667	0.136947
'NCR3'	2.30602	0.19963	1.15	0.7	0.31	0.35	0.15	0	0.72	0.166667	0.136962
'LAPTM4A'	0.20901	0.0662636	78.03	71.99	80.27	71.1	64.61	73.91	76.7633	69.8733	0.136967
'TGM1'	0.186373	0.877095	1.34	1.47	1.39	1.33	1.34	1.2	1.4	1.29	0.137241
'NUDT5'	0.10633	0.262011	47.3	48.56	47.74	46.79	47.55	45.99	47.8667	46.7767	0.137317
'PTBP1'	0.00192109	0.999053	212.13	225.63	211.18	224.35	228.03	228.95	216.313	227.11	0.137462
'RNF168'	0.149744	0.323593	10.78	10.18	10.85	10.44	9.79	9.98	10.6033	10.07	0.137472
'ACOXL'	1.87939	0.746936	0.07	0.03	0.04	0.04	0	0	0.0466667	0.0133333	0.137647
'CNPPD1'	0.190522	0.0526101	55.14	56.39	50.93	50.56	46.74	52.26	54.1533	49.8533	0.137705
'LDHA'	0.0336915	0.719794	984.67	980.81	989.17	1015.46	990.64	1030.49	984.883	1012.2	0.137894
'TM9SF1'	0.157783	0.300244	26.75	26.76	24.59	24.61	23.71	24.88	26.0333	24.4	0.137914
'NTRK3'	0.42982	0.901465	0.17	0.17	0.13	0.14	0.06	0.01	0.156667	0.07	0.137981
'DCTD'	0.156174	0.0777464	68.13	73.1	73.4	66.68	67.26	69.06	71.5433	67.6667	0.138208
'BAX'	0.155474	0.0367792	357.63	338.26	348.28	330.56	308.23	325.58	348.057	321.457	0.0405872
'ROGDI'	0.16499	0.255344	44.18	45.95	48.9	44.08	44.02	41.51	46.3433	43.2033	0.138306
'TMEM161A'	0.116431	0.318103	49.46	51.88	48.83	48.1	48.15	47.43	50.0567	47.8933	0.138397
'PSMB6'	0.177453	0.153072	120.51	118.5	125.75	118.17	105.22	114.94	121.587	112.777	0.138464
'POLR2H'	0.10756	0.51795	74.39	71.05	76.74	67.63	73.03	68.49	74.06	69.7167	0.138528
'MPND'	0.288682	0.288445	9.89	12.23	10.53	9.39	9.82	8.71	10.8833	9.30667	0.13868
'LAGE3'	0.133412	0.746062	21.31	21.68	21.49	21.29	19.9	20.49	21.4933	20.56	0.138703
'H3C12'	1.24711	0.653426	1.77	0.74	1.76	0.38	1.12	0.38	1.42333	0.626667	0.138718
'PPP1CA'	0.155249	0.00911661	270.59	267	262.19	251.76	252.76	249.18	266.593	251.233	0.0131365
'C17orf67'	0.590917	0.367363	2.22	1.58	1.65	1.7	1.02	1.09	1.81667	1.27	0.138943
'RPL36A-HNRNPH2'	0.903648	0.402339	8.59	8.64	5.81	6.74	4.55	1.64	7.68	4.31	0.139068
'CD1C'	3.04818	0.313043	0.21	0.13	0.04	0	0	0.04	0.126667	0.0133333	0.139364
'WFS1'	0.67292	0.444698	0.55	0.64	0.58	0.25	0.37	0.55	0.59	0.39	0.139417
'INHBB'	1.98641	0.569797	0.09	0.03	0.12	0.03	0	0.03	0.08	0.02	0.139435
'KLKB1'	2.20673	0.63248	0.03	0.12	0.06	0.03	0	0	0.07	0.01	0.139435
'CTAGE6'	0.792715	0.701916	0.34	0.28	0.2	0.2	0.18	0.16	0.273333	0.18	0.139452
'WTAP'	0.0108096	0.954478	100.71	97.33	99.97	104.43	103.53	99.85	99.3367	102.603	0.139563
'PGLS'	0.154668	0.0259247	280.37	277.19	280.34	257.77	266.23	260.37	279.3	261.457	0.00996385
'SRSF3'	0.154307	0.0229164	134.34	125.65	137.14	124.55	126.43	124.94	132.377	125.307	0.174622
'SPG21'	0.202111	0.252851	25.37	24.11	22.04	22.39	21.54	21.02	23.84	21.65	0.139816
'NUDT19'	0.165986	0.321739	14.56	14.54	14.88	14.09	12.98	14.21	14.66	13.76	0.139912
'RPS19BP1'	0.201587	0.172003	84.81	80.79	92.05	77.43	77.14	80.57	85.8833	78.38	0.139968
'BBIP1'	0.211156	0.411837	11.51	10.33	11.9	10.4	9.71	10.45	11.2467	10.1867	0.139984
'FAM53A'	0.237158	0.715778	2.46	2.38	2.69	2.16	2.46	2.06	2.51	2.22667	0.140117
'SP100'	0.0336321	0.891498	40.16	40.71	39.44	44.67	40.53	44.78	40.1033	43.3267	0.14012
'KLF16'	0.168266	0.133578	32.59	32.07	34.07	29.35	32.49	30.66	32.91	30.8333	0.140543
'RANGAP1'	0.154235	0.0494609	53.57	59.72	52.99	51.76	52.35	52.79	55.4267	52.3	0.282595
'EXOC3'	0.154176	0.00160203	289.94	308.42	285.47	282.7	266.57	285.85	294.61	278.373	0.154875
'TIMM10'	0.195881	0.141885	137.05	136.07	153.37	132.43	126.85	128.88	142.163	129.387	0.141776
'SURF6'	0.160305	0.163692	19.46	20.09	21.25	19.09	19.39	18.77	20.2667	19.0833	0.141882
'EIF4E2'	0.0974811	0.343934	121.96	120.09	116.75	116.03	111.19	117.76	119.6	114.993	0.142123
'BIRC5'	0.147359	0.155058	39.27	41.64	39.46	38.43	36.43	39.28	40.1233	38.0467	0.142474
'CCL2'	0.509272	0.436743	7.72	5.64	8.13	4.72	4.54	6.63	7.16333	5.29667	0.142771
'HTRA2'	0.1379	0.387241	33.04	33.54	31.51	31.54	31.92	29.99	32.6967	31.15	0.142776
'SNX8'	0.19481	0.204716	9.02	10.1	9.51	9.32	8.35	8.64	9.54333	8.77	0.142999
'NDUFB7'	0.0416412	0.871836	321.3	324.06	329.67	332.62	332.61	326.98	325.01	330.737	0.143122
'INF2'	0.153909	0.00626697	53.39	57.7	51.74	50.85	50.58	51.88	54.2767	51.1033	0.211967
'EGFL7'	0.25423	0.100701	35.82	39.5	32.75	31.35	33.65	30.06	36.0233	31.6867	0.143195
'RHNO1'	0.150896	0.309008	33.86	31.73	33.31	30.17	31.08	32.53	32.9667	31.26	0.14334
'EPGN'	2.46748	0.538791	0.08	0.16	0.05	0	0.04	0.03	0.0966667	0.0233333	0.143672
'FBXO27'	1.13882	0.549156	0.22	0.41	0.26	0.05	0.18	0.23	0.296667	0.153333	0.143765
'LTBR'	0.144489	0.18311	46.38	47.85	46.71	43.94	44.42	46.77	46.98	45.0433	0.143794
'TXN2'	0.0301797	0.889575	160.79	160.06	164.65	170.3	164.42	164.34	161.833	166.353	0.143893
'GRIN2C'	0.824458	0.645861	0.07	0.15	0.13	0.05	0.09	0.05	0.116667	0.0633333	0.144006
'TCN2'	0.721691	0.385127	1.32	1.21	0.74	0.54	0.64	0.9	1.09	0.693333	0.144136
'PDRG1'	0.150073	0.55341	14.89	14.49	15.53	13.83	13.98	14.79	14.97	14.2	0.144276
'UBA7'	0.013555	0.9399	57.03	56.6	55.39	60.66	56.92	58.61	56.34	58.73	0.14446
'CDC42SE1'	0.0347445	0.823766	88.62	88.12	85.53	90.14	88.1	91.39	87.4233	89.8767	0.144478
'RPS9'	0.153152	0.00288301	4492.11	4272.92	4483.68	4143.02	4144.71	4181.51	4416.24	4156.41	0.0643801
'LAMTOR2'	0.180341	0.120541	229.27	207.11	227.64	205.69	206.57	202.56	221.34	204.94	0.144542
'SLC50A1'	0.237511	0.114229	38.31	42.29	35.29	34.67	33.5	33.75	38.63	33.9733	0.144632
'SERF1A'	0.199092	0.898565	4.27	4.06	3.59	2.74	3.81	3.29	3.97333	3.28	0.144729
'TUBA1B'	0.15307	0.000415161	1584.57	1562.71	1535.38	1500.37	1458.72	1467.57	1560.89	1475.55	0.0113365
'B4GALNT3'	0.349561	0.755669	0.35	0.43	0.46	0.33	0.38	0.31	0.413333	0.34	0.145158
'FAM131B'	0.456364	0.641472	0.84	0.47	0.62	0.5	0.31	0.41	0.643333	0.406667	0.145331
'SPCS2'	0.187076	0.0586902	54.31	48.38	52.53	47.3	49.76	46.52	51.74	47.86	0.145335
'WDR46'	0.146893	0.114537	65.06	67.33	66.26	65.56	60.29	62.74	66.2167	62.8633	0.145735
'LOC102723728'	0.701239	0.169756	34.75	21.2	36.88	18.16	25.44	16.77	30.9433	20.1233	0.145782
'STMN3'	0.119665	0.257212	55.28	54.6	55.57	53.88	51.87	54.47	55.15	53.4067	0.145851
'CMPK2'	0.271932	0.434542	4	3.95	3.87	2.99	3.75	3.53	3.94	3.42333	0.145857
'DTNB'	0.2527	0.193377	8.82	9.42	9.91	7.94	9.26	7.7	9.38333	8.3	0.146054
'DOCK9'	1.17282	0.283605	0.24	0.17	0.13	0.08	0.03	0.16	0.18	0.09	0.146073
'CARD10'	0.357188	0.369748	1.93	2.35	1.91	1.82	1.86	1.4	2.06333	1.69333	0.146172
'LAMP5'	0.0043097	0.981293	258.58	278.95	263.24	285.03	275.9	280.49	266.923	280.473	0.146204
'TBL3'	0.00143359	0.999053	8.77	9.3	8.65	9.55	9.07	9.47	8.90667	9.36333	0.146296
'PARP1'	0.152996	0.00412987	104.7	112.04	103.5	101.23	98.5	103.18	106.747	100.97	0.150245
'PSMD13'	0.135895	0.117487	138.44	132	141.19	133.44	129.19	131.07	137.21	131.233	0.1464
'NUDCD1'	0.00517771	0.99409	18.26	18.96	17.57	18.9	19.02	19.51	18.2633	19.1433	0.146484
'HID1'	1.56709	0.493571	0.2	0.06	0.18	0	0.09	0.06	0.146667	0.05	0.14668
'JAM2'	0.850945	0.697064	0.13	0.25	0.25	0.07	0.05	0.19	0.21	0.103333	0.146777
'RSPO1'	1.99104	0.336154	0.09	0.31	0.18	0.12	0.04	0	0.193333	0.0533333	0.14733
'RFC2'	0.0976517	0.444698	67.7	67.26	68.65	66.42	66.97	67.44	67.87	66.9433	0.147707
'GGT7'	0.219965	0.220775	15.56	13.99	14.18	14.24	12.86	13.11	14.5767	13.4033	0.147905
'GPAT4'	0.0168103	0.9399	31.1	30.98	30.21	31.97	31.04	33.02	30.7633	32.01	0.148109
'THAP7'	0.15422	0.468397	36.42	38.09	38.27	34	36.61	36.47	37.5933	35.6933	0.148123
'CCDC180'	0.422744	0.496921	0.78	1.13	0.76	0.81	0.5	0.51	0.89	0.606667	0.148191
'UQCRB'	0.00105505	0.999053	48.27	45.24	48.88	49.43	50.47	50.01	47.4633	49.97	0.148303
'LDLRAD2'	0.518594	0.593147	0.63	0.42	0.57	0.45	0.3	0.44	0.54	0.396667	0.148334
'COL6A3'	0.715249	0.541826	0.15	0.2	0.16	0.15	0.11	0.04	0.17	0.1	0.148386
'FGF18'	0.560222	0.567558	0.96	1.34	1.02	0.54	0.82	1	1.10667	0.786667	0.148421
'CBR1'	0.163291	0.374776	38.73	38.6	40.13	37.57	38.19	34.72	39.1533	36.8267	0.14846
'MSTN'	0.861735	0.803993	0.1	0.11	0.17	0.07	0.11	0.04	0.126667	0.0733333	0.148551
'FABP6'	1.30882	0.825504	0.38	0.39	0.75	0	0.2	0.41	0.506667	0.203333	0.148572
'ARFGAP1'	0.00795943	0.975526	32.42	33.16	31.24	34.05	32.58	34.66	32.2733	33.7633	0.148819
'BCAR3'	0.256057	0.702253	1.81	1.58	1.8	1.56	1.53	1.6	1.73	1.56333	0.14892
'SLC39A3'	0.206164	0.059407	55.98	54.04	60.67	47.24	52.4	54.93	56.8967	51.5233	0.149021
'TRIM8'	0.137994	0.216761	32.34	34.57	33.02	32.1	31.71	31.68	33.31	31.83	0.149218
'CORO1A'	0.152709	0.000329515	994.36	998.6	965.18	940.26	933.04	922.09	986.047	931.797	0.0198653
'COL24A1'	0.254265	0.0681693	7.48	8.12	7.72	7.61	6.15	6.81	7.77333	6.85667	0.149376
'TMSB4X'	0.15246	0.000522897	9039.62	8811.73	9006.06	8421.34	8389.7	8460.66	8952.47	8423.9	0.0123662
'RTL5'	0.453607	0.281508	1.5	1.35	1.91	1.27	1.28	1.11	1.58667	1.22	0.149986
'IRF7'	0.242766	0.063989	40.41	39.41	40.2	33.98	39.46	35.71	40.0067	36.3833	0.150181
'TMC8'	0.152397	0.0295242	69.28	73.34	62.43	68.74	64.39	66.94	68.35	66.69	0.665543
'VIPR1'	1.08818	0.42982	0.26	0.5	0.28	0.26	0.12	0.16	0.346667	0.18	0.150296
[truncated: 5,745 more rows]

## Sheet: Down
Gene Symbol	log2 (MV411_V / Control_MV411d_2)	Qvalue (MV411_V / Control_MV411d_2)	13_M_V TPM	14_M_V TPM	15_M_V TPM	4_Md_Ctrl TPM	5_Md_Ctrl TPM	6_Md_Ctrl TPM	MV411_V Average TPM	Control_MV411d_2 Average TPM	P-Value
'MARCHF7'	-0.286739	5.16932e-10	105.95	106.94	103.97	136.51	134.07	134.84	105.62	135.14	1.7441e-05
'DCTN4'	-0.267158	1.05909e-07	78.04	77.22	76.01	97.74	96.61	98.84	77.09	97.73	2.02208e-05
'NCOA4'	-0.240208	8.3581e-06	81.84	82.65	83.57	103.73	103.05	101.63	82.6867	102.803	2.09273e-05
'RITA1'	-0.0825657	0.758237	22.38	22.58	22.68	25	25.16	24.85	22.5467	25.0033	4.04253e-05
'TMEM30A'	-0.180507	0.000148695	111.78	113.1	112.67	133.94	133.26	135.41	112.517	134.203	4.10963e-05
'ADAM8'	-0.397738	3.01966e-05	15.96	16.4	15.69	22.29	22.63	22.18	16.0167	22.3667	4.62808e-05
'FAM107B'	-0.293958	1.14089e-08	77.88	79.49	76.23	100.03	99.08	101.75	77.8667	100.287	6.63561e-05
'MS4A6A'	-0.130006	0.0067579	589.31	583.65	578.66	660.44	672.15	669.9	583.873	667.497	7.06374e-05
'FAR2'	-1.04807	4.14417e-10	2.87	3.15	2.94	6.76	6.35	6.39	2.98667	6.5	7.62804e-05
'SERPINB1'	-0.34505	3.07012e-07	53.68	51.39	52.51	69.3	70.15	70.78	52.5267	70.0767	7.84067e-05
'STX1B'	-0.778964	0.00380263	1.24	1.35	1.3	2.38	2.36	2.24	1.29667	2.32667	8.63435e-05
'HAL'	-0.632012	3.51296e-19	20.03	21.68	21.45	34.59	33.1	35.22	21.0533	34.3033	0.000106976
'DAZAP2'	-0.0890707	0.144476	358.21	352.25	352.36	399.09	396.95	393.87	354.273	396.637	0.00010755
'ZRANB3'	-0.130044	0.648452	3.34	3.35	3.4	3.83	3.91	3.89	3.36333	3.87667	0.000110056
'CYTIP'	-0.402047	1.51387e-10	49.82	53.04	51.08	72.53	69.46	71.8	51.3133	71.2633	0.000110886
'PCNP'	-0.0918536	0.261905	112.07	110.02	111.85	123.81	125.64	124.88	111.313	124.777	0.000114733
'TOMM20'	-0.0775736	0.234345	212.39	209.27	212.17	232.3	236.16	235.5	211.277	234.653	0.000138421
'SWAP70'	-0.357924	0.000135106	11.43	11.52	11.09	15.25	15.39	15.46	11.3467	15.3667	0.000148638
'EIF4A2'	-0.249181	5.91254e-07	338.2	331.74	344.36	429.11	424.57	414.26	338.1	422.647	0.000150196
'RAB18'	-0.0117079	0.95368	24.01	24.06	24.26	25.63	25.43	25.67	24.11	25.5767	0.000161978
'ZC3H7A'	-0.142419	0.0925359	34.2	34.86	33.88	40.11	39.86	39.31	34.3133	39.76	0.000163033
'GPR108'	-0.114801	0.131074	107.6	107.45	105.19	120.07	122.63	122.19	106.747	121.63	0.000179177
'APH1B'	-0.151345	0.177581	20.17	20.38	20.6	23.83	23.75	24.33	20.3833	23.97	0.000186942
'EVI2B'	-0.339645	1.9429e-11	144.09	147.58	142.1	190.3	197.08	189.59	144.59	192.323	0.000188343
'TLR1'	-0.3951	0.00139326	7.45	7.82	7.26	10.81	10.85	11.14	7.51	10.9333	0.000192438
'GDI2'	-0.0581669	0.408765	280.13	284.9	281.96	308.91	307.94	311.17	282.33	309.34	0.000194882
'ENO2'	-0.236943	0.000558074	63.86	64.48	61.87	79.29	76.85	79.62	63.4033	78.5867	0.000221174
'HNMT'	-0.170927	0.128053	50.1	53.81	53.29	74.49	71.37	72.64	52.4	72.8333	0.000221483
'KLHDC10'	-0.272134	0.005028	10.44	10.01	9.92	12.57	13.02	13.02	10.1233	12.87	0.000241546
'SYT2'	-0.991722	4.9934e-33	6.08	7.24	6.01	13.79	12.62	13.85	6.44333	13.42	0.000247425
'TRIQK'	-0.229963	0.00475867	28.43	28.1	29.08	35.48	34.34	35.48	28.5367	35.1	0.000248169
'ENPP2'	-0.476599	1.70234e-13	35.02	36.89	34.84	51.28	51.11	53.98	35.5833	52.1233	0.000253072
'USP15'	-0.145114	0.0735231	31.24	32.64	31.89	39.08	37.93	38.92	31.9233	38.6433	0.000261823
'CES4A'	-2.08682	6.48662e-06	0.25	0.51	0.51	1.98	1.93	1.71	0.423333	1.87333	0.000271637
'CCDC25'	-0.0938668	0.374746	37.19	37.06	36.36	41.9	41.08	41.1	36.87	41.36	0.000277406
'PHF10'	-0.209279	7.22819e-05	146.79	153.68	150.86	179.64	185.72	183.26	150.443	182.873	0.000286754
'CREB5'	-0.917999	3.6715e-13	2.77	2.71	2.24	5.8	5.54	5.43	2.57333	5.59	0.000287095
'EVI2A'	-0.30908	3.76356e-07	59.51	61.1	58.83	79.95	76.73	77.1	59.8133	77.9267	0.000291084
'CHRNA6'	-1.01321	0.01858	0.86	1.05	1.08	1.99	2.14	2.21	0.996667	2.11333	0.000301155
'CD302'	-0.419962	4.17666e-13	46.54	45.42	47.09	63.48	65.98	66.39	46.35	65.2833	0.000304984
'HNRNPLL'	-0.266062	0.000483581	49.72	49.21	48.88	62.96	61.59	61.22	49.27	61.9233	0.000320636
'PMEPA1'	-0.298691	0.346875	2.05	2.06	2.16	2.75	2.64	2.77	2.09	2.72	0.000332491
'TXNIP'	-0.436493	9.34509e-34	381.42	392.13	379.32	553.39	530.93	554.48	384.29	546.267	0.000333025
'SENP6'	-0.264848	0.00043975	20.53	20.68	20.95	26.03	26.08	26.81	20.72	26.3067	0.000341216
'CCDC78'	-0.266924	0.133308	18.69	19.28	19.8	24.04	24.25	25.12	19.2567	24.47	0.000348962
'CEPT1'	-0.162428	0.160453	32.3	32.75	32.25	38.31	38.43	37.51	32.4333	38.0833	0.000349459
'HAUS4'	-0.0923846	0.27638	151.59	149.5	147.91	169.68	168.29	165.66	149.667	167.877	0.000349749
'MCU'	-0.334545	0.00148551	16.14	17.22	16.41	21.39	22.01	22.6	16.59	22	0.000354317
'RCHY1'	-0.183535	0.312024	7.15	6.88	7.15	8.31	8.42	8.58	7.06	8.43667	0.000357646
'FCGR1A'	-0.178469	0.0155312	164.35	158.57	164.3	190.87	196.9	191.21	162.407	192.993	0.000367085
'SMIM13'	-0.356852	0.044753	4.11	3.86	3.89	5.44	5.4	5.15	3.95333	5.33	0.000368814
'KLHDC8B'	-0.523421	0.240872	2.12	2.11	1.92	3.15	3	2.96	2.05	3.03667	0.000372201
'RHOBTB3'	-0.578639	0.000809308	2.61	2.89	2.9	4.33	4.2	4.55	2.8	4.36	0.000374612
'CCSAP'	-0.263293	0.00426096	14.89	14.26	14.1	18.54	18.05	18	14.4167	18.1967	0.000386893
'NMI'	-0.00316208	0.999053	148.29	147.51	148.76	155.51	157.16	155.79	148.187	156.153	0.000390589
'MBD4'	-0.166171	0.115053	35.3	34.36	33.93	39.88	40.85	40.98	34.53	40.57	0.000391504
'C9orf72'	-0.468419	1.26516e-08	22.92	24.24	22.69	35.62	33.24	34.94	23.2833	34.6	0.000393593
'IGF1'	-0.986784	4.14203e-60	18.03	19.64	21.16	37.74	39.09	39.02	19.61	38.6167	0.000401036
'PHLDA1'	-0.155323	0.136077	13.66	14.14	13.94	16.34	16.57	16.01	13.9133	16.3067	0.000412613
'GPD2'	-0.362016	0.00714669	5.02	5.27	4.83	7.13	6.76	6.86	5.04	6.91667	0.000412927
'CRAT'	-0.171888	0.148616	23.83	24.74	23.84	29.63	28.5	28.83	24.1367	28.9867	0.000450163
'FRS2'	-0.381474	0.00765878	3.85	3.79	3.67	5.32	5.03	5.12	3.77	5.15667	0.000472883
'CASD1'	-0.246121	0.220471	5.28	5.6	5.28	6.91	6.73	7.07	5.38667	6.90333	0.000488838
'CAB39'	-0.140383	0.0470728	54.3	53.6	52.39	62.37	61.15	62.14	53.43	61.8867	0.000489694
'CDC42SE2'	-0.174511	0.00138669	80.82	82.85	79.72	95.47	97.33	96.3	81.13	96.3667	0.000491538
'IL1RAP'	-0.552893	5.22884e-20	31.9	33.41	30.79	48.81	48.81	52.31	32.0333	49.9767	0.00049657
'EXOC8'	-0.323947	0.0182677	6.06	6.22	5.76	8.11	7.94	7.69	6.01333	7.91333	0.000498674
'IRAG2'	-0.287136	0.000310254	39.74	39.61	38.57	49.71	49.56	51.58	39.3067	50.2833	0.000503234
'SACM1L'	-0.0829874	0.487664	36.98	36.27	37.19	40.68	41.3	40.78	36.8133	40.92	0.000508961
'MAP3K5'	-0.581713	0.0114225	1.7	1.79	1.65	2.67	2.83	2.9	1.71333	2.8	0.000525721
'ZCCHC7'	-0.199644	0.00876358	50.39	49.1	49.06	58	59.08	60.25	49.5167	59.11	0.000533562
'BROX'	-0.225631	0.00915012	23.63	23.67	22.47	27.98	29.03	29.01	23.2567	28.6733	0.000537438
'RYK'	-0.809015	0.00684695	1.76	1.67	1.43	3.05	3.07	2.83	1.62	2.98333	0.000541127
'MS4A3'	-0.0725932	0.27913	423.84	418.04	423.27	463.67	466.76	473.77	421.717	468.067	0.000542538
'TARP'	-0.236366	1.16306e-07	321.26	330.34	310.54	406.84	390.33	399.63	320.713	398.933	0.000548075
'EEPD1'	-0.314715	0.00288301	10.93	11.35	10.52	14.7	13.88	14.37	10.9333	14.3167	0.00055912
'TBL1XR1'	-0.0980254	0.25934	25.63	26.32	26.35	29.76	29.25	28.98	26.1	29.33	0.000598898
'HPS3'	-0.0917215	0.526526	21.28	21.84	21.82	24.51	25.35	24.94	21.6467	24.9333	0.000602559
'PNISR'	-0.116848	0.0329213	117.48	121.14	120.09	135.14	138.31	139.75	119.57	137.733	0.000610414
'ADGRE1'	-0.933716	0.0137668	0.99	1.21	1.01	1.92	2.11	2	1.07	2.01	0.000610558
'SERINC1'	-0.0700686	0.449862	76.17	77.07	74.99	85.03	83.6	83.43	76.0767	84.02	0.000626591
'PYGL'	-0.272436	5.72155e-09	154.08	157.96	148.77	199.65	189.04	196.57	153.603	195.087	0.000631195
'TMBIM1'	-0.13193	0.322007	30.85	29.92	30.04	34.8	35.28	34.79	30.27	34.9567	0.000634885
'MAT2B'	-0.100654	0.320944	63.19	65.32	64.23	71.49	72.62	73.1	64.2467	72.4033	0.000636042
'DHRS3'	-0.747036	0.00890308	4.82	4.38	4.89	8.37	9.05	8.2	4.69667	8.54	0.000639952
'ASAH1'	-0.181687	0.025519	44.09	45.82	43.62	52.34	54.15	53.46	44.51	53.3167	0.00064599
'ABCB7'	-0.249625	0.0197984	12.93	12.4	12.11	15.27	15.61	15.98	12.48	15.62	0.000647104
'MUC8'	-0.783176	0.120953	1.17	0.96	1.14	1.95	2.11	1.89	1.09	1.98333	0.000651038
'CD9'	-0.939821	0.00865288	2.68	3.4	3.22	6.29	6.44	5.98	3.1	6.23667	0.000657465
'AZIN1'	-0.126262	0.0225673	138.19	135.02	134.91	157.68	153.09	157.5	136.04	156.09	0.000679103
'IPCEF1'	-0.587367	2.08646e-06	3.65	3.71	3.88	5.82	5.77	6.19	3.74667	5.92667	0.000686699
'NPEPPS'	-0.213241	8.19453e-05	58.85	61.58	58.47	70.6	73.35	73.35	59.6333	72.4333	0.000688233
'ITGA4'	-0.387114	2.82685e-17	56.33	61.61	58.12	81.89	78.9	81.7	58.6867	80.83	0.00069708
'TFE3'	-0.156305	0.134136	25.66	26.11	25.02	29.39	30.12	30.56	25.5967	30.0233	0.000700039
'NUP43'	-0.16963	0.0888508	25.34	24.28	25.76	31.05	30.11	31.22	25.1267	30.7933	0.000705443
'PPP2R5A'	-0.149329	0.0802475	46.27	45.81	45.83	53.33	53.55	54.57	45.97	53.8167	0.000716206
'VTA1'	-0.170389	0.0505917	16.84	16.11	16.34	19.02	19.59	19.82	16.43	19.4767	0.000719322
'CYSLTR1'	-0.29312	0.000208356	36.37	36.83	34.19	45.16	47.44	45.84	35.7967	46.1467	0.000720702
'ARMC8'	-0.252265	0.0169817	13.66	14.49	13.92	17.18	18.15	17.53	14.0233	17.62	0.000729061
'ATG16L2'	-0.420194	5.0629e-13	64.99	71.44	66.44	95.61	90.89	91.24	67.6233	92.58	0.000729253
'EMB'	-0.115768	0.00836804	265.19	273.48	264.41	301.05	306.09	308.36	267.693	305.167	0.000730279
'SLC25A36'	-0.160035	0.0333373	37.14	35.95	37.54	42.5	43.44	44.25	36.8767	43.3967	0.000732515
'PPP2R2D'	-0.197013	0.00815384	25.93	26.4	24.91	32.38	30.81	31.93	25.7467	31.7067	0.000758454
'RABGAP1L'	-0.289568	8.48053e-07	55.8	59.2	55.3	73.11	70.05	72.99	56.7667	72.05	0.000775794
'TLR6'	-0.564982	0.00107823	2.17	2.38	2.09	3.58	3.26	3.36	2.21333	3.4	0.000783734
'MYLIP'	-0.548484	1.03198e-25	64.49	72.45	63.58	103.65	97.83	104.84	66.84	102.107	0.000791932
'DNAJA2'	-0.0749864	0.520515	48.29	49.23	48.5	54.69	53.85	53.27	48.6733	53.9367	0.000839628
'C18orf25'	-0.269071	0.00891728	10.7	11.11	10.33	13.66	13.07	13.62	10.7133	13.45	0.000853608
'HLA-C'	-0.0312417	0.734579	881.59	899.95	887.73	952.89	949.99	963.85	889.757	955.577	0.000859592
'NUDT12'	-0.502057	0.0573885	2.31	2.37	2.51	3.65	3.4	3.69	2.39667	3.58	0.000860213
'CAPN7'	-0.384795	4.25976e-05	15.19	15.2	13.87	19.97	20.17	20.96	14.7533	20.3667	0.000866657
'DNAJC19'	-0.233953	0.178076	22.39	21.89	23.29	27.15	28.67	27.9	22.5233	27.9067	0.000874159
'P4HA1'	-0.214064	2.44248e-06	229.04	229.38	230.61	283.17	276.48	281.14	229.677	280.263	0.00090211
'FAM20B'	-0.121684	0.283279	15.13	15.41	15.76	17.99	17.47	17.49	15.4333	17.65	0.00090321
'TPK1'	-0.266543	0.171288	10	9.33	9.55	12.49	11.79	12.09	9.62667	12.1233	0.000912095
'MCTS1'	-0.126881	0.29154	7.9	7.86	7.65	9.01	8.89	9.01	7.80333	8.97	0.000912784
'BAZ2B'	-0.230089	1.89064e-06	48.18	51.12	48.54	61.15	58.75	61.37	49.28	60.4233	0.000913125
'CCNG1'	-0.148296	0.0231313	155.13	152.08	159.52	182.5	184.11	178.81	155.577	181.807	0.000933768
'TRMT1L'	-0.250416	0.00986088	15.03	15.41	15.44	19.23	18.64	19.51	15.2933	19.1267	0.000935908
'MED23'	-0.219086	0.0235324	14.65	15.47	15.23	18.52	18.02	18.08	15.1167	18.2067	0.000955986
'TOGARAM1'	-0.304574	0.0346843	4.57	4.9	4.55	6.11	5.84	6.21	4.67333	6.05333	0.000958886
'NBPF26'	-0.253526	0.112595	4.83	5.08	5	6.29	6.2	6.19	4.97	6.22667	0.000960426
'RBM39'	-0.134647	0.00624227	162.76	168.15	164.66	182	187.61	185.88	165.19	185.163	0.000961787
'PPFIBP2'	-0.354808	0.00991258	9.07	9.49	9.26	13.01	12.65	12.21	9.27333	12.6233	0.000983074
'DDIT4'	-0.158086	0.105624	66.31	63.12	65.32	74.62	77.73	76.23	64.9167	76.1933	0.000987931
'SIKE1'	-0.246337	0.00100988	19.59	19.96	18.93	24.4	24.07	24.53	19.4933	24.3333	0.00100839
'SP3'	-0.16374	0.0258619	23.17	24.01	24.49	28.26	27.89	29.09	23.89	28.4133	0.00102215
'MKRN1'	-0.195703	0.00348755	61.36	64.14	61.39	76.64	75.15	75.36	62.2967	75.7167	0.00105471
'CLK4'	-0.212181	0.196215	13.95	13.16	13.88	17	16.4	16.6	13.6633	16.6667	0.00105651
'MTFR1L'	-0.105552	0.387468	49.7	51.57	50.77	57.02	58	56.86	50.68	57.2933	0.00106036
'AMY2B'	-0.401991	4.3479e-05	29.11	26.56	26.82	36.66	39.85	37.94	27.4967	38.15	0.00106147
'NBN'	-0.235623	0.000576226	35.51	39.07	37.41	50.8	48.53	48.44	37.33	49.2567	0.00106501
'DSC2'	-0.952297	0.016709	0.53	0.5	0.58	1	1.14	1.09	0.536667	1.07667	0.00109319
'ATXN3'	-0.111645	0.489798	8.18	8.14	8.11	9.35	9.2	9.16	8.14333	9.23667	0.00109732
'RHOT1'	-0.192464	0.0365925	28.01	29.79	27.77	37.43	35.58	35.42	28.5233	36.1433	0.00109741
'UBE2R2'	-0.258155	1.70952e-05	40.12	42.87	40.69	52.42	50.03	53.08	41.2267	51.8433	0.00109837
'KIAA1143'	-0.108297	0.262931	25.1	25.93	25.1	29.25	28.85	28.24	25.3767	28.78	0.00109857
'NCAM1'	-0.522654	0.00683661	2.18	2.28	2.17	3.38	3.16	3.38	2.21	3.30667	0.00109924
'RIPK2'	-0.352984	0.00475867	15.01	15.13	15.83	21.19	19.8	20.24	15.3233	20.41	0.00110823
'FBXL20'	-0.2667	7.2067e-06	16.41	17.65	16.63	21.84	20.92	21.39	16.8967	21.3833	0.0011111
'API5'	-0.098127	0.284032	39.79	41.33	40.3	44.92	45.81	46.39	40.4733	45.7067	0.00111388
'TMX3'	-0.0339163	0.879832	33.99	33.65	34.59	37.59	36.84	37.14	34.0767	37.19	0.00111784
'TMED8'	-0.384248	7.52817e-13	29.54	32.37	29.46	42.72	39.82	42.78	30.4567	41.7733	0.00116569
'VPS26A'	-0.024056	0.9399	30.63	30.09	30.66	32.58	32.31	32.94	30.46	32.61	0.00116816
'PHYKPL'	-0.231072	0.00267283	37.2	37.39	38.26	44.81	43.29	45.01	37.6167	44.37	0.00117904
'KPNA4'	-0.13565	0.142491	12.02	12.54	12.1	14.31	13.94	14.13	12.22	14.1267	0.00118225
'ITPRID2'	-0.334851	1.32203e-09	40.97	44.01	40.52	54.3	55.22	58.49	41.8333	56.0033	0.00118473
'SERP1'	-0.0425529	0.783054	66.77	65.33	66.57	70.86	72.56	71.94	66.2233	71.7867	0.00120012
'IFNGR1'	-0.188859	0.0627255	41.38	40.93	43.41	49.54	51.3	50.96	41.9067	50.6	0.00120813
'PURB'	-0.0628305	0.657561	12.88	13.11	12.72	14.32	14.04	14.2	12.9033	14.1867	0.00120963
'EIF3E'	-0.0752724	0.25871	1025.5	998.19	1030.39	1156.09	1135.93	1119.67	1018.03	1137.23	0.0012181
'LMBRD1'	-0.251725	0.0124188	16.54	16.28	16.31	20.98	20.36	20.23	16.3767	20.5233	0.00122714
'LAMP2'	-0.140607	0.0137607	80.52	81.52	81.34	93.54	92.27	94.91	81.1267	93.5733	0.00123222
'GNG7'	-0.136595	0.252723	17.13	17.78	16.99	19.66	20.15	20.24	17.3	20.0167	0.00123561
'CCDC69'	-0.246837	0.121735	9.27	9	8.71	11.61	10.94	11.1	8.99333	11.2167	0.00123904
'ASGR2'	-0.32577	0.00251948	38.87	37.78	36.19	50.14	50.52	49.42	37.6133	50.0267	0.00124435
'KLHL9'	-0.298776	0.00205097	10.23	10.65	10.86	13.38	13.47	14.24	10.58	13.6967	0.00126627
'WDFY1'	-0.272055	5.95508e-06	43.63	44.45	41.6	57.06	53.74	53.94	43.2267	54.9133	0.00130255
'IFIH1'	-0.59545	0.00365586	2.88	3.35	3.15	5.02	5.23	4.65	3.12667	4.96667	0.00130287
'DIXDC1'	-0.595766	0.00342286	2.16	2.26	1.87	3.66	3.27	3.36	2.09667	3.43	0.00130618
'DDX54'	-0.0713712	0.467807	45.3	46.69	46.32	50.9	50.58	51.47	46.1033	50.9833	0.00131439
'TENT2'	-0.295454	6.90708e-07	50.14	51.75	50.32	63.91	67.4	66.82	50.7367	66.0433	0.0013201
'PAFAH1B2'	-0.106734	0.381361	23.2	23.03	23.1	26.03	26.29	25.75	23.11	26.0233	0.00132553
'RRN3'	-0.114705	0.301875	26.1	26.5	25.57	29.18	29.55	30.32	26.0567	29.6833	0.00132637
'FAM220A'	-0.261547	0.063459	16.78	16.31	17.3	21.01	21.15	21.42	16.7967	21.1933	0.00133161
'CCR1'	-0.217867	5.0697e-05	100.5	104.46	98.68	125.11	122.14	124.08	101.213	123.777	0.00136714
'PKIB'	-0.454064	1.84255e-07	88.32	77.62	87.68	126.9	119.66	118.21	84.54	121.59	0.00139384
'SMAD5'	-0.125048	0.396487	8.12	8.31	8.02	9.62	9.22	9.51	8.15	9.45	0.00139786
'SMYD3'	-0.0384633	0.824024	190.79	194.4	195.69	210.77	212.64	209.66	193.627	211.023	0.00140518
'LRRC8D'	-0.160124	0.036948	45.82	46.14	43.96	54.22	52.87	53.42	45.3067	53.5033	0.00140761
'RSBN1'	-0.297144	0.00255124	8.8	9.15	9.65	12.22	11.64	11.93	9.2	11.93	0.00140807
'PPP1CC'	-0.252773	8.28933e-06	135.56	131.43	138.04	169.33	168.41	170.58	135.01	169.44	0.00141308
'HLA-B'	-0.0980018	0.0537628	2104.14	2087.99	2136.67	2357.57	2344.69	2419.15	2109.6	2373.8	0.00141956
'CAMK2D'	-0.526941	1.23406e-13	21.65	23.09	20.78	34.95	31.44	33.74	21.84	33.3767	0.0014252
'TOR1AIP1'	-0.0384517	0.810076	53.48	53.67	52.41	58.09	57.51	56.78	53.1867	57.46	0.00143961
'PURA'	-0.172734	0.163615	5.17	4.95	5.09	5.87	6.18	6.02	5.07	6.02333	0.00150124
'UNC119B'	-0.187131	0.0308307	23.47	24.11	23.08	28.91	28.31	27.42	23.5533	28.2133	0.00150476
'NPIPA8'	-0.235762	0.538791	4.27	4.59	4.56	5.7	5.46	5.46	4.47333	5.54	0.00150505
'BUB3'	-0.0592232	0.404764	317.85	316.07	309.72	340.98	340.86	349.27	314.547	343.703	0.00151718
'TMEM167B'	-0.297186	0.000475354	29.32	30.5	27.81	36.93	38.68	37.59	29.21	37.7333	0.00153676
'C6orf120'	-0.24701	0.000111075	37.65	40.13	37.77	47.38	47.6	48.88	38.5167	47.9533	0.00153969
'ZNF600'	-0.69354	0.120693	0.93	0.98	0.79	1.41	1.6	1.51	0.9	1.50667	0.00155586
'DIAPH2'	-0.199827	0.0517107	13.94	14.38	14.35	16.44	16.29	17	14.2233	16.5767	0.00155803
'PXK'	-0.23416	0.000308968	50.47	52.04	48.28	61.53	60.69	64.38	50.2633	62.2	0.00157371
'RP2'	-0.12218	0.262631	27.46	26.63	26.31	30.21	30.47	31.44	26.8	30.7067	0.00158029
'SGO2'	-0.107599	0.257292	32.38	33.78	32.72	37.71	37.53	36.63	32.96	37.29	0.00159865
'PROS1'	-0.292122	0.225982	4.56	4.18	4.42	5.69	5.85	5.43	4.38667	5.65667	0.00160008
'TESMIN'	-0.257235	0.10484	9.62	10.44	10.35	12.64	13.64	13.1	10.1367	13.1267	0.00160511
'METTL25B'	-0.166292	0.272721	27.28	25.79	25.93	30.43	31.39	31.82	26.3333	31.2133	0.00160849
'SUOX'	-0.143728	0.408921	18.58	18.19	17.67	21.02	20.71	21.3	18.1467	21.01	0.00161092
'LYZ'	-0.000418258	0.999053	573.7	583.48	580.5	612.92	604.44	609.26	579.227	608.873	0.00161346
'ZBTB37'	-0.395478	0.000160041	3.07	2.73	2.64	4.15	4.69	4.38	2.81333	4.40667	0.00164331
'CYB561D1'	-0.310338	0.0399377	5.37	5.6	5.8	7.22	6.99	7.55	5.59	7.25333	0.00164422
'GPBP1L1'	-0.136539	0.0321462	66.82	70.3	68.35	79.22	78.08	80.39	68.49	79.23	0.00165276
'YWHAZ'	-0.0380662	0.634499	330.01	336.94	328.85	362.5	354.47	357.33	331.933	358.1	0.00165409
'ACOT13'	-0.208155	0.235653	7.13	7.27	7.63	8.73	8.93	9.08	7.34333	8.91333	0.00165549
'TNFSF13B'	-0.333583	0.00236078	19.42	19.38	18.06	25.08	26.19	24.1	18.9533	25.1233	0.00168921
'STAG2'	-0.147559	0.00476774	64.77	68.4	65.39	78.66	75.66	78.16	66.1867	77.4933	0.00170048
'ZSWIM9'	-0.148833	0.587349	5.54	5.82	5.84	6.83	6.55	6.76	5.73333	6.71333	0.00170432
'SEL1L3'	-0.409091	5.94888e-09	24.99	26.81	23.59	36.36	33.28	35.99	25.13	35.21	0.0017113
'COX15'	-0.120508	0.234701	27.11	27.22	26.65	30.52	31.3	30.24	26.9933	30.6867	0.00171513
'MRE11'	-0.238975	1.9325e-05	37.16	39.8	37.61	48.72	45.68	47.15	38.19	47.1833	0.0017216
'KMT5C'	-0.236434	0.119651	15.71	14.75	14.79	17.95	19.06	18.34	15.0833	18.45	0.00173984
'ECHDC2'	-0.294573	0.0110662	16.91	17.43	16.44	21.51	22.59	21.08	16.9267	21.7267	0.00174122
'FLT3'	-0.163071	7.15391e-05	312.14	318.48	301.31	364.08	352.87	368.56	310.643	361.837	0.00174698
'RANBP6'	-0.219616	0.0454174	13.41	14.04	14.18	16.84	17.19	16.21	13.8767	16.7467	0.00174814
'LRPAP1'	-0.12472	0.0444548	26.71	28.09	27.23	31.9	30.81	31.42	27.3433	31.3767	0.00175194
'PIWIL4'	-0.169509	0.0163056	52	54.39	53.11	63.41	62.83	62.44	53.1667	62.8933	0.00177714
'CASP6'	-0.271683	0.427929	6.39	6.6	6.4	8.47	8.11	8.01	6.46333	8.19667	0.00178545
'FGL2'	-0.231675	2.13636e-07	125.44	131.32	124.15	156.64	151.8	162.11	126.97	156.85	0.00180108
'UFL1'	-0.190567	0.0319101	23.88	23.88	22.46	28.85	27.73	27.73	23.4067	28.1033	0.00181359
'FRMD4B'	-0.395435	0.113926	2.06	2.24	2.36	2.98	3.19	3.12	2.22	3.09667	0.0018598
'C1QTNF6'	-0.393756	0.000256291	9.82	10.59	10.63	15.62	15.03	14.14	10.3467	14.93	0.00186835
'EDA2R'	-0.88007	0.000383102	2.08	2.04	1.34	4.43	4.35	3.77	1.82	4.18333	0.00189049
'PRICKLE1'	-0.55658	0.0553623	1.29	1.55	1.47	2.24	2.28	2.54	1.43667	2.35333	0.00192552
'C2CD5'	-0.180827	0.044476	21.46	21.7	20.91	24.94	25.09	26.16	21.3567	25.3967	0.00196875
'GMPR2'	-0.196108	0.0166497	74.36	75.12	73.66	91.43	89.16	87.72	74.38	89.4367	0.0019691
'PRPF39'	-0.0976263	0.607139	15.69	15.06	15.13	17.56	17.02	17.1	15.2933	17.2267	0.00197165
'ANXA7'	-0.0498021	0.866498	29.47	29.44	28.96	32.2	31.39	32.12	29.29	31.9033	0.00204591
'SERPINB6'	-0.257202	0.000862441	85.74	93.48	90.16	115.09	109.2	109.64	89.7933	111.31	0.0020489
'PRPF4B'	-0.259417	4.36305e-07	52.94	57.5	53.67	68.65	66.92	70.3	54.7033	68.6233	0.00205674
'IDUA'	-0.173913	0.432483	10.91	11.48	11.64	13.49	13.83	13.14	11.3433	13.4867	0.00206385
'H1-0'	-0.33719	9.8093e-08	70.89	78.15	70.54	100.58	94.42	96.41	73.1933	97.1367	0.00208208
'SLC9A3'	-0.260805	0.044381	7.78	7.15	7.53	9.4	9.65	9.3	7.48667	9.45	0.00208453
'PCBP2'	-0.0970825	0.0375199	395.25	407.29	393.4	452.27	449.27	444.7	398.647	448.747	0.00208929
'FLI1'	-0.237979	1.81857e-05	82.04	84.53	78.23	101.17	102.56	98.87	81.6	100.867	0.00208969
'RXFP1'	-0.329191	0.0512599	6.05	6.03	6.46	8.07	8.06	7.89	6.18	8.00667	0.00209886
'DDX52'	-0.041312	0.891498	10.17	10.12	10.03	11	11.05	10.8	10.1067	10.95	0.00211384
'GLCE'	-0.167931	0.439816	5.33	4.97	5.14	6.17	6.37	6.25	5.14667	6.26333	0.00213401
'PGGHG'	-0.0691998	0.549141	40.34	40.96	39.44	45.5	44	44.45	40.2467	44.65	0.00215644
'POLI'	-0.217341	0.0399377	15.64	16	14.79	19.44	18.75	18.4	15.4767	18.8633	0.00218282
'ARHGAP19'	-0.203745	0.000424581	39.64	41.73	39.55	48.22	49.34	48.94	40.3067	48.8333	0.002217
'PTEN'	-0.0512744	0.454379	92.91	95.89	93.51	101.48	102.39	104.02	94.1033	102.63	0.00222233
'MAP2K4'	-0.249784	0.0551744	10.85	11.62	10.59	14.39	13.82	13.65	11.02	13.9533	0.0022323
'PPP3CB'	-0.136791	0.128008	38.77	39.77	40.81	45.63	46.19	46.72	39.7833	46.18	0.00223493
'ATAD5'	-0.264629	0.0025609	12.44	12.64	12.63	15.59	15.14	15.82	12.57	15.5167	0.00223826
'CLASP2'	-0.225962	0.00109402	19.62	21.08	19.88	24.46	24.07	25.64	20.1933	24.7233	0.00227217
'SLC15A2'	-0.136875	0.233042	16.31	16.03	15.35	18.83	18.72	18.13	15.8967	18.56	0.00227681
'ERCC6'	-0.272131	0.0109914	6.98	6.76	6.37	8.81	8.25	8.3	6.70333	8.45333	0.00227985
'SNTB1'	-0.278688	0.000127437	23.33	25.21	23.25	29.97	30.75	29.12	23.93	29.9467	0.00228136
'TNKS2'	-0.162568	0.0154304	31.77	33.09	31.56	38.95	36.96	37.39	32.14	37.7667	0.0022814
'GGT2'	-0.602419	0.149448	1.15	1.33	1.13	1.99	1.76	1.82	1.20333	1.85667	0.00228176
'RNPC3'	-0.308366	0.00355713	25.66	26.05	23.74	33.36	32.02	32.84	25.15	32.74	0.002291
'CGGBP1'	-0.117515	0.124624	42.17	43.12	41.23	47.89	48.75	47.93	42.1733	48.19	0.0022945
'TBC1D1'	-0.319793	1.77487e-08	36.33	39.6	36.49	49.7	47.85	49.32	37.4733	48.9567	0.00231309
'LUC7L3'	-0.120859	0.0204053	205.41	212.19	207.31	225.8	230.15	225.29	208.303	227.08	0.00231454
'XPO1'	-0.120437	0.0163587	138.04	139.04	133.03	154.3	151.13	156.88	136.703	154.103	0.00232402
'TCF7L2'	-0.607793	0.166478	0.92	0.8	0.89	1.41	1.49	1.3	0.87	1.4	0.00236352
'APBB1IP'	-0.380585	5.33981e-06	32.37	33.05	29.25	42.19	44.39	42.1	31.5567	42.8933	0.00238023
'TCEAL8'	-0.0562692	0.879831	42.9	42.45	43.72	46.28	47.7	47.58	43.0233	47.1867	0.00241588
'PTGS1'	-0.244134	0.00416437	15.72	17.06	16.18	19.41	20.5	19.84	16.32	19.9167	0.0024221
'CDC42'	-0.0181119	0.938761	97.51	99.04	101.22	108.02	111.88	109.62	99.2567	109.84	0.00243841
'CNEP1R1'	-0.460789	0.0112454	8.09	7.82	7.88	11.76	11.61	10.95	7.93	11.44	0.00246165
'IRF2BP2'	-0.0666301	0.266328	208.52	209.8	203.31	231.31	223.79	230.07	207.21	228.39	0.00249999
'RAP2C'	-0.214229	0.0444548	16.38	17.78	16.76	20.91	20.15	21.24	16.9733	20.7667	0.00251257
'SNX6'	-0.0727957	0.585929	39.01	38.47	39.8	42.44	43.42	44.04	39.0933	43.3	0.00254507
'TRIP10'	-0.146023	0.139272	53.72	52.21	51.23	62.04	61.07	61.44	52.3867	61.5167	0.00255022
'MEF2C'	-0.250089	9.70537e-07	50.57	53.36	48.19	65.95	61.73	64.9	50.7067	64.1933	0.00256892
'ZBTB33'	-0.238295	1.82411e-05	50.84	51.11	48.73	62.04	60.37	64.67	50.2267	62.36	0.00260165
'ATF1'	-0.194827	0.107243	24.39	25.06	26.22	30.8	30.53	29.15	25.2233	30.16	0.00263605
'VPS45'	-0.158956	0.369686	17.13	16.48	16.53	19.22	19.4	20.24	16.7133	19.62	0.00264889
'CTBP2'	-0.182845	0.0555936	27.01	27.15	25.95	31.45	30.5	32.31	26.7033	31.42	0.00265055
'PPP2R5C'	-0.0600224	0.57469	91.1	93.96	91.31	101	101.41	98.78	92.1233	100.397	0.00267987
'CMPK1'	-0.0357049	0.78917	138.03	135.03	138.98	146.54	148.74	149.21	137.347	148.163	0.00269263
'ATPAF2'	-0.35809	0.0172615	18.96	18.02	18.28	26.21	25.02	24.12	18.42	25.1167	0.00272709
'CREB3L4'	-0.0720351	0.798981	26.72	26.9	26.3	29.99	29.54	28.96	26.64	29.4967	0.00273219
'ZWINT'	-0.0927695	0.344433	93.06	95.37	92.05	101.62	105.19	105.17	93.4933	103.993	0.00274087
'FASTKD2'	-0.120464	0.410533	9.64	9.33	9.83	10.82	11.31	10.88	9.6	11.0033	0.00274355
'WRNIP1'	-0.16422	0.116937	20.16	21.17	19.96	24	23.56	24.98	20.43	24.18	0.0027519
'HERC4'	-0.160319	0.0864325	21.97	22.65	21.96	25.44	25.98	26.81	22.1933	26.0767	0.00275473
'ZNF83'	-0.156831	0.234683	21.12	21.56	22.07	25.75	24.51	25.74	21.5833	25.3333	0.00277348
'GPCPD1'	-0.236194	1.67208e-06	90.61	93.01	84.98	111.28	107.18	115.06	89.5333	111.173	0.00279296
'SLC15A3'	-0.398498	0.0152335	8.2	8.88	9.26	11.72	11.84	12.93	8.78	12.1633	0.00279711
'KYNU'	-0.333123	9.94867e-05	41.96	39.06	38.33	50.25	50.6	47.68	39.7833	49.51	0.00282737
'ZC3H6'	-0.33597	0.000522467	8	8.33	8.91	11.41	10.51	11.46	8.41333	11.1267	0.00285115
'EIF2S3'	-0.0848879	0.158709	169.78	174.54	171.67	195.34	187.88	192.56	171.997	191.927	0.00288808
'LDAH'	-0.0908198	0.575869	17.15	17.9	17.77	19.47	19.52	19.98	17.6067	19.6567	0.00289597
'CMTM4'	-0.653632	5.2157e-10	4.44	5.11	4.61	7	7.16	7.96	4.72	7.37333	0.00290858
'DNAJC4'	-0.129714	0.313909	68.6	71.99	67.87	79.13	82.55	79.89	69.4867	80.5233	0.0029117
'LAPTM5'	-0.124529	0.0056247	622.02	629.86	595.95	714.69	691.76	712.38	615.943	706.277	0.00291484
'FHIP2A'	-0.350943	0.0498319	3.72	3.61	3.64	4.68	4.96	4.97	3.65667	4.87	0.00294258
'DNAJC27'	-0.278804	0.477726	1.7	1.63	1.53	2.15	2.08	1.98	1.62	2.07	0.00297303
'RAB5A'	-0.182021	0.126822	25.99	25.71	27.39	30.97	30.82	32.65	26.3633	31.48	0.00298872
'RHEX'	-1.39962	0.118073	0.78	0.62	0.39	1.56	1.78	1.6	0.596667	1.64667	0.00301349
'NEK3'	-0.149812	0.521885	12.91	13.61	12.88	15.2	15.12	15.6	13.1333	15.3067	0.00301386
'CTPS2'	-0.183705	0.206006	10.85	11.41	10.98	13.3	13.11	13.13	11.08	13.18	0.00302724
'FIG4'	-0.231478	0.0275625	20.54	20.89	20.37	25.49	24.8	26.21	20.6	25.5	0.00302976
'ZNF260'	-0.109959	0.609478	7.06	7.37	7.42	8.13	8.34	8.37	7.28333	8.28	0.00303192
'ARMC1'	-0.081644	0.547518	35.9	35.55	34.37	39.95	38.71	39.09	35.2733	39.25	0.00303586
'AP3S2'	-0.283048	0.0583118	5.14	5.47	5.39	7.15	6.63	6.7	5.33333	6.82667	0.00304158
'ZNF438'	-0.518796	1.16468e-06	13.43	13.97	15.84	22.13	21.93	20.9	14.4133	21.6533	0.00304482
'GBP2'	-0.484158	2.40453e-05	10.14	8.79	8.83	13.94	13.18	13.79	9.25333	13.6367	0.00305286
'ABHD3'	-0.218269	0.17887	17.79	16.88	18.47	21.83	21.11	22.21	17.7133	21.7167	0.00309383
'GCNT1'	-0.550122	1.22905e-13	13.72	15.94	13.91	22.58	21.76	22.75	14.5233	22.3633	0.00309777
'M1AP'	-0.465896	0.706664	0.62	0.66	0.73	0.95	1.01	0.97	0.67	0.976667	0.00314937
'CDKN1B'	-0.189425	0.0118888	67.43	70.1	73.15	84.83	81.71	86.23	70.2267	84.2567	0.00316772
'ZNF266'	-0.07946	0.407819	56.99	54.8	55.2	61.03	60.67	62.62	55.6633	61.44	0.00318668
'CPD'	-0.324048	4.06043e-08	25.08	25.7	23.17	33.41	30.51	32.93	24.65	32.2833	0.00318821
'C20orf96'	-0.119292	0.706579	15.41	16.33	15.9	17.76	18.51	18.12	15.88	18.13	0.00320357
'HEATR6'	-0.164265	0.128298	11.81	12.25	11.44	13.74	13.9	14.22	11.8333	13.9533	0.00321349
'ZNF207'	-0.102442	0.0749825	34.13	34.74	33.02	38.44	37.5	39.17	33.9633	38.37	0.00323627
'RAB14'	-0.114962	0.136586	51.07	50.82	49.69	59.09	56.72	56.94	50.5267	57.5833	0.0032452
'SUZ12'	-0.00923904	0.95368	49.7	50.83	49.64	53.22	53	53.9	50.0567	53.3733	0.00324808
'SCG2'	-0.88478	0.0979585	0.65	0.95	0.86	1.7	1.49	1.55	0.82	1.58	0.0032614
'FBXO16'	-0.346981	0.779727	1.5	1.56	1.54	2.09	2.02	1.94	1.53333	2.01667	0.00327907
'LTA4H'	-0.50802	0.00192488	10.14	9.22	11.34	14.68	16.26	15.3	10.2333	15.4133	0.00328017
'C11orf68'	-0.172445	0.305152	25.81	26.61	26.09	31.16	31.73	30.09	26.17	30.9933	0.00328766
'TTLL4'	-0.365252	0.000911302	8.29	8.87	7.97	10.61	11.64	11.67	8.37667	11.3067	0.00330987
'FAM8A1'	-0.211529	0.144597	8.36	8.37	7.81	9.62	9.93	10.35	8.18	9.96667	0.00332918
'TIAL1'	-0.102231	0.193671	52.65	53.03	52.23	59.89	58.02	59.61	52.6367	59.1733	0.00334915
'USP2'	-0.379029	0.235442	2.48	2.82	2.87	3.58	3.8	3.88	2.72333	3.75333	0.0033618
'ARL8B'	-0.122072	0.113959	67.23	68.55	70.02	78.6	78.08	78.99	68.6	78.5567	0.00340642
'ADK'	-0.187849	0.0535042	51.32	48.22	47.94	57.6	59.4	59.61	49.16	58.87	0.00342331
'SLFN13'	-0.55653	0.0144415	1.86	2.13	2.22	2.99	3.06	3.19	2.07	3.08	0.00342543
'TBC1D23'	-0.181387	0.0979848	18.54	19.58	18.66	23.43	22.23	22.03	18.9267	22.5633	0.00344399
'SCYL2'	-0.150129	0.124896	17.79	17.44	16.94	19.64	20.82	20.43	17.39	20.2967	0.00347108
'ARL6IP1'	-0.0322248	0.824954	143.8	144.2	140.35	153.22	152.45	154.96	142.783	153.543	0.00347382
'ASB8'	-0.180274	0.155352	24.14	23.42	25.23	29.82	27.95	29.04	24.2633	28.9367	0.00348279
'PRIM2'	-0.254531	0.110391	13.39	14	12.6	16.72	16.18	17.52	13.33	16.8067	0.00348667
'ATP6V1A'	-0.262153	0.00191626	18.88	19.62	19.53	25.41	23.81	24.02	19.3433	24.4133	0.00348939
'MAPK6'	-0.103683	0.271266	31.48	32	32.61	36.43	36.57	36.7	32.03	36.5667	0.00350762
'GRB2'	-0.117051	0.009953	278.55	292.1	277.85	325.97	316.62	325.19	282.833	322.593	0.00350822
'WDR11'	-0.213425	0.00469414	26.62	28.43	27	34.66	32.16	33.18	27.35	33.3333	0.00354068
'BIRC2'	-0.194913	0.0764923	20.4	21.3	21.48	23.48	24.29	24.76	21.06	24.1767	0.00355147
'FBH1'	-0.12173	0.400445	17.45	18.16	18.47	20.02	20.96	20.79	18.0267	20.59	0.00360731
'SP2'	-0.162138	0.276569	14.39	15.22	14.13	17.81	16.76	17.59	14.58	17.3867	0.00361699
'ACAT1'	-0.121519	0.226423	90.95	86.37	86.83	101.6	98.95	101.59	88.05	100.713	0.00362575
'ZBTB34'	-0.2728	0.00437961	9.55	10.6	10.19	12.27	12.88	13.4	10.1133	12.85	0.00366322
'KLHL24'	-0.342058	0.000233115	7.65	8.4	7.57	10.7	10.28	10.53	7.87333	10.5033	0.00367231
'DAPP1'	-0.612897	1.76394e-05	7.29	8.87	9.37	13	13.23	14.74	8.51	13.6567	0.00367778
'DEPTOR'	-0.216127	0.201812	12.19	12.27	11.99	14.88	15.23	14.42	12.15	14.8433	0.00368064
'MTMR11'	-0.15638	0.253494	21.3	21.05	20.05	24.6	23.56	23.64	20.8	23.9333	0.00369982
'TNK2'	-0.203741	0.0807385	13.42	14.64	14.08	16.48	17.76	17.28	14.0467	17.1733	0.00371778
'HNRNPH3'	-0.0190369	0.930951	132.97	134.71	130.9	140.93	141.11	143.46	132.86	141.833	0.00372291
'SF3B1'	-0.22524	2.02155e-08	155.11	168.76	152.87	200.44	197.4	207.5	158.913	201.78	0.00373563
'LAMTOR3'	-0.214312	0.158341	8.72	8.77	9.34	10.47	10.99	11.31	8.94333	10.9233	0.00376674
'TPCN1'	-0.505951	4.26861e-09	12.72	14.89	12.39	20.78	19.67	18.94	13.3333	19.7967	0.00378001
'UNC79'	-1.00228	0.0332621	0.24	0.26	0.17	0.49	0.44	0.44	0.223333	0.456667	0.00378007
'RBM6'	-0.0963207	0.161907	107.05	106.98	105.5	115.94	113.3	116.33	106.51	115.19	0.00378422
'RRM1'	-0.0185354	0.9399	88.68	88.68	90.28	94.86	94.99	95.51	89.2133	95.12	0.00378501
'UBR7'	-0.102531	0.303435	38.53	38.82	36.9	43.66	42.28	43.11	38.0833	43.0167	0.00381491
'HERC3'	-0.167572	0.162949	12.34	13.01	12.22	14.67	14.46	14.94	12.5233	14.69	0.00382228
'PAQR8'	-0.399588	0.000796663	7.55	8.56	7.45	11.6	10.58	10.48	7.85333	10.8867	0.00383185
'ZNF136'	-0.296547	0.0340474	8.83	9.97	9.18	12.41	12.17	11.54	9.32667	12.04	0.00383909
'PPP2R3C'	-0.079974	0.67356	49.11	47.01	48.32	54.47	53.46	54.06	48.1467	53.9967	0.00388072
'IQCB1'	-0.0853638	0.47523	50.47	51.4	52.77	57.3	57.1	58.26	51.5467	57.5533	0.00389176
'OCIAD1'	-0.103671	0.214618	130.68	135.28	130.1	145.78	150.33	153.41	132.02	149.84	0.00389876
'MPI'	-0.173156	0.0553828	43.76	46.28	43.56	54.44	50.94	52.67	44.5333	52.6833	0.00390782
'PHAF1'	-0.295898	0.0137932	15.31	17.25	15.61	20.32	20.53	21.8	16.0567	20.8833	0.0039126
'ARHGAP10'	-0.268993	0.0960849	8.29	8.93	8.45	10.45	10.75	11.41	8.55667	10.87	0.00393077
'LRRC37B'	-0.366321	0.0868632	4.65	4.87	4.18	6.5	6.56	6.22	4.56667	6.42667	0.0039403
'CEP290'	-0.0826138	0.621315	8.84	9.03	8.7	9.87	9.96	9.84	8.85667	9.89	0.0039591
'LIG4'	-0.279789	0.0674632	7.52	7.13	7.82	9.54	10.09	9.18	7.49	9.60333	0.00395988
'PPA1'	-0.063395	0.586922	178.39	174.01	179.92	195.91	193.3	195.34	177.44	194.85	0.00397574
'HNRNPL'	-0.0106233	0.9399	329.12	331.86	336.8	349.21	350.18	356.73	332.593	352.04	0.0039969
'RFC5'	-0.180152	0.0979529	34.27	35.29	32.56	41.89	40.05	39.5	34.04	40.48	0.00402856
'UQCRC2'	-0.180375	0.000452448	225.71	226.7	221.64	268.49	260.37	274.32	224.683	267.727	0.00403413
'TGM5'	-0.238785	0.000524866	90.47	91.61	93.91	112.15	118.54	111.44	91.9967	114.043	0.00403815
'CDS2'	-0.285628	0.000192245	11.48	12.02	10.62	14.84	14.01	14.99	11.3733	14.6133	0.00404025
'PTPN22'	-0.228818	0.0670178	14.79	14.47	13.52	18.66	17.58	17.17	14.26	17.8033	0.00404992
'CCNA2'	-0.0992995	0.321264	50.49	52.98	52.93	57.52	58.66	60.08	52.1333	58.7533	0.00405564
'CD38'	-0.583417	4.28997e-05	3.59	4.41	3.58	6.37	6.12	5.72	3.86	6.07	0.00408298
'AURKA'	-0.127315	0.237263	49.06	49.88	51.83	57.02	56.99	58.35	50.2567	57.4533	0.00409393
'ZGRF1'	-0.227115	0.0824609	8.34	9.07	8.51	10.69	10.36	10.16	8.64	10.4033	0.00409716
'ELP3'	-0.138831	0.0887022	59.46	61.84	60.28	70.08	67.8	71.69	60.5267	69.8567	0.00414189
'ZNF416'	-0.106315	0.856042	4.89	5.16	4.95	5.57	5.89	5.76	5	5.74	0.00414237
'MFF'	-0.226422	0.0374262	44.62	40.65	43.11	54.1	50.56	51.58	42.7933	52.08	0.00414667
'HDAC9'	-0.3924	0.0783363	2.78	3.14	3.25	4.4	4.07	4.05	3.05667	4.17333	0.00414742
'TBC1D8'	-0.773833	3.49223e-10	5.87	8.28	7.53	12.54	12.18	13.86	7.22667	12.86	0.00418412
'ST13'	-0.0669341	0.351718	162.1	169.46	166.9	182.77	186.18	180.27	166.153	183.073	0.00419064
'STX11'	-0.356203	0.126667	3.06	3.29	3	4.02	3.87	4.28	3.11667	4.05667	0.00423991
'SLC9A6'	-0.138989	0.453118	8.72	8.74	8.29	9.95	10.48	9.86	8.58333	10.0967	0.00424658
'ZNF639'	-0.197308	0.295588	7.67	8.19	7.53	10.02	9.33	9.37	7.79667	9.57333	0.00424971
'FAXDC2'	-0.55924	0.0174661	3.43	3	2.86	4.85	4.51	5.3	3.09667	4.88667	0.00426176
'HILPDA'	-0.418369	1.56745e-05	44.72	43.38	44.42	58.98	63.65	63.08	44.1733	61.9033	0.00429008
'SMAD3'	-0.244816	0.000685736	20.59	22.13	20	26.76	25.35	25.97	20.9067	26.0267	0.00429966
'GPN3'	-0.0833471	0.696682	41.41	41.7	42.82	45.96	48.01	46.49	41.9767	46.82	0.00430003
'PNRC1'	-0.301653	0.000524866	43.29	45.47	47.14	57.86	61.95	56.32	45.3	58.71	0.00430607
'RNF34'	-0.1579	0.246755	30.42	30.58	28.79	36.08	33.88	34.91	29.93	34.9567	0.00432768
'RAB27A'	-0.128683	0.144649	40.26	40.15	39.26	46.71	44.52	46.01	39.89	45.7467	0.00433315
'ACVR2B'	-0.351132	0.0057394	2.67	3.09	2.77	4.03	3.67	3.79	2.84333	3.83	0.00434405
'VAPA'	-0.0476764	0.736633	58.88	56.17	57.22	62.83	64.68	63.36	57.4233	63.6233	0.00435567
'TTC14'	-0.167063	0.0667257	26.92	28.78	27.84	31.13	32.59	32.7	27.8467	32.14	0.0043897
'SNW1'	-0.0566902	0.611193	136.13	133.82	139.46	150.55	147.28	150.53	136.47	149.453	0.00439599
'SMC3'	-0.0656835	0.431775	57.54	58.95	58.15	64.78	62.71	64.89	58.2133	64.1267	0.00441005
'CLYBL'	-0.306783	0.193377	12.87	13.81	13.33	16.93	17.68	16.15	13.3367	16.92	0.00443184
'CTBS'	-0.168846	0.142106	9.66	9.98	9.83	11.34	11.53	12	9.82333	11.6233	0.00444399
'SQOR'	-0.119034	0.196215	95.41	94.46	96.66	111.33	109.4	106.41	95.51	109.047	0.00444423
'ZFR'	-0.264313	9.14899e-10	126.15	132.63	120.34	161.14	156.44	161.34	126.373	159.64	0.00446925
'CNBP'	-0.0517166	0.560911	196.72	189.93	190.64	211.31	207.25	211.08	192.43	209.88	0.00448474
'PPP1R12B'	-0.401197	2.90832e-06	6.46	8.16	7.18	10.64	10.75	12.05	7.26667	11.1467	0.00449525
'ELMOD2'	-0.0286025	0.934934	16.44	16.23	16.07	17.65	17.25	17.81	16.2467	17.57	0.00450235
'POLN'	-0.719176	0.251941	0.47	0.62	0.63	0.96	0.95	1.12	0.573333	1.01	0.00450876
'TMEM53'	-0.0808807	0.886584	7.56	7.54	7.82	8.3	8.36	8.63	7.64	8.43	0.00453161
'EXOC1'	-0.31128	3.09037e-06	37.38	41.51	37.03	47.9	49.76	51.52	38.64	49.7267	0.00454228
'MYSM1'	-0.289013	1.33584e-05	17.85	19.86	17.79	23.81	22.84	24.56	18.5	23.7367	0.00454396
'ADD3'	-0.318634	0.000132469	18.05	20.45	18.54	23.85	25.53	24.87	19.0133	24.75	0.0045518
'TMEM14C'	-0.272462	0.00276406	95.74	103.45	103.79	121.77	133.96	128.18	100.993	127.97	0.00458315
'CLK3'	-0.098856	0.31746	89.67	88.92	85.21	100.78	99.83	96.35	87.9333	98.9867	0.00458553
'METTL7A'	-0.445468	3.69233e-05	15.86	14.86	16.65	24.18	22.49	21.24	15.79	22.6367	0.00461945
'NSFL1C'	-0.0521966	0.786773	35.6	36.86	36.68	39.16	40.04	38.97	36.38	39.39	0.00463691
'G3BP1'	-0.0832298	0.235513	30.7	31.97	30.66	34.21	34.26	35.6	31.11	34.69	0.00467954
'ARPP19'	-0.0496343	0.722435	30.94	31.66	30.69	33.68	33.67	34.06	31.0967	33.8033	0.00469178
'YOD1'	-0.219656	0.193671	5.02	4.65	4.57	5.57	5.97	5.93	4.74667	5.82333	0.00471662
'SCML2'	-0.242636	0.222544	7.1	6.35	6.57	8.01	8.48	8.69	6.67333	8.39333	0.00472475
'ZNF273'	-0.260054	0.193377	6.49	6.64	6.3	7.85	8.53	8.17	6.47667	8.18333	0.00474126
'GPHN'	-0.313714	0.00144272	15.77	17.97	16.27	21.14	22.65	21.71	16.67	21.8333	0.00474749
'HSF2'	-0.389936	0.0193296	8.48	9	8.09	11.47	11.71	11.62	8.52333	11.6	0.00476476
'LOC101929805'	-0.263379	0.342891	4.49	5	4.46	6.34	5.99	5.76	4.65	6.03	0.0047783
'CHURC1'	-0.121834	0.176192	44.83	45.29	47.68	52.54	51.39	53.9	45.9333	52.61	0.00480379
'SLC2A14'	-0.636109	0.154831	1.01	0.81	0.96	1.62	1.56	1.57	0.926667	1.58333	0.00484617
'MTPN'	-0.131119	0.0774609	49.08	50.3	46.99	55.89	55.31	57.46	48.79	56.22	0.00486189
'LUZP6'	-0.131119	0.0774609	49.08	50.3	46.99	55.89	55.31	57.46	48.79	56.22	0.00486189
'SAP30'	-0.164424	0.786572	8.31	8.38	8.7	9.61	10	10.27	8.46333	9.96	0.00488361
'MST1'	-0.3045	0.042473	10.47	11.07	9.59	14.04	13.34	14.12	10.3767	13.8333	0.00491705
'IL10RA'	-0.387614	2.34333e-06	23.79	26.25	22.1	34.68	31.31	33.21	24.0467	33.0667	0.00494891
'BNIP3L'	-0.0746065	0.369766	142.21	135.29	139.66	157.07	151.35	154.14	139.053	154.187	0.00495302
'CERS2'	-0.0713383	0.413335	120.23	121.8	116.31	130.3	134.01	131.21	119.447	131.84	0.00495374
'PKN2'	-0.294287	0.00193521	11.23	11.87	10.45	14.48	13.59	14.77	11.1833	14.28	0.00496675
'TMEM69'	-0.101795	0.493108	57.34	56.33	54.09	63.18	61.71	64.42	55.92	63.1033	0.00497275
'OLA1'	-0.0499219	0.620326	76.91	79.24	79	85.23	85.96	84.94	78.3833	85.3767	0.00498261
'CYP27A1'	-2.09174	0.0429069	0.16	0.17	0.16	0.65	0.78	0.68	0.163333	0.703333	0.00500095
'LSM11'	-0.27281	0.103157	4.03	4.02	3.63	4.83	4.8	5.22	3.89333	4.95	0.00501308
'KCNE3'	-0.304145	0.00170792	25.49	23.63	25.9	31.49	32.14	31.17	25.0067	31.6	0.00502258
'ZBED5'	-0.104828	0.493679	24.99	25.51	25.26	29.15	27.92	28.64	25.2533	28.57	0.00502755
'BTRC'	-0.171372	0.475728	3.76	3.83	3.59	4.44	4.27	4.6	3.72667	4.43667	0.00503956
'FCHO1'	-0.192188	0.010597	44.23	46.4	42.66	54.41	52.43	52.9	44.43	53.2467	0.00504343
'ZDHHC18'	-0.300175	0.000949267	15.05	15.47	13.55	19.38	18.1	19.6	14.69	19.0267	0.00504495
'RDM1'	-0.0394633	0.972051	3.82	3.66	3.56	4.13	4.37	4.27	3.68	4.25667	0.00507485
'ZNF148'	-0.176593	0.0437757	10.34	11.28	10.77	13.01	12.67	13.2	10.7967	12.96	0.00513313
'TSKS'	-0.43681	0.0398024	7.98	7.57	7.24	11.21	11.25	10.04	7.59667	10.8333	0.0051394
'FAM204A'	-0.0622033	0.746331	9.11	9.48	9.51	10.24	10.49	10.42	9.36667	10.3833	0.00515689
'LATS2'	-0.448953	0.00239275	3.93	4.47	4.05	6.17	5.5	6.28	4.15	5.98333	0.00517595
'SDHC'	-0.141696	0.0372647	119.57	119.6	119.26	130.93	132.01	129.08	119.477	130.673	0.00519811
'CDC27'	-0.112796	0.225259	25.69	26.91	25.38	30.04	29.49	28.94	25.9933	29.49	0.00520446
'BSDC1'	-0.169055	0.105267	24.74	26.21	26	30.29	28.82	28.88	25.65	29.33	0.00522527
'UGP2'	-0.121606	0.115862	116.68	115.12	120.11	135.74	129.76	137.03	117.303	134.177	0.00523347
'EIF2D'	-0.0848738	0.545477	48.7	50.93	49.7	55.91	53.92	56.42	49.7767	55.4167	0.0052542
'TCF12'	-0.138777	0.170694	17.13	18.51	17.68	21.19	20.93	20.08	17.7733	20.7333	0.00526157
'ACOT2'	-0.271402	0.536798	6.16	6.02	5.94	7.78	8.17	7.55	6.04	7.83333	0.00527505
'SLC37A2'	-0.138379	0.0842301	35.89	38.16	36.52	42.05	42.9	43.08	36.8567	42.6767	0.00533578
'NTPCR'	-0.183471	0.0760077	11.58	12.04	11.2	13.68	13.45	14.47	11.6067	13.8667	0.00533926
'MTA3'	-0.81348	0.0612308	0.66	0.97	0.98	1.59	2.03	1.78	0.87	1.8	0.00543809
'SEMA6B'	-0.432332	1.1356e-08	28.23	30.5	26.39	42.27	41.26	41.79	28.3733	41.7733	0.00545639
'MAPK14'	-0.198217	0.00893155	39.9	42	39	49.8	48.9	49.66	40.3	49.4533	0.00546946
'SLC30A1'	-0.190225	0.0660203	15.11	13.84	14.95	17.07	17.93	17.78	14.6333	17.5933	0.00547655
'DYNC1I2'	-0.0461865	0.774369	51.18	49.99	51.81	54.22	55.1	56.09	50.9933	55.1367	0.0054834
'CPM'	-0.142686	0.173865	13.39	13.41	13.44	15.9	15.51	15.34	13.4133	15.5833	0.00549492
'DYRK2'	-0.195173	0.174031	4.48	4.89	4.52	5.65	5.7	5.4	4.63	5.58333	0.00549658
'LACTB'	-0.185793	0.20058	24.12	24.13	25.18	29.05	30.44	28.34	24.4767	29.2767	0.00550298
'MTRNR2L1'	-0.210821	0.00105164	291.46	283.11	297.29	353.91	366.79	339.71	290.62	353.47	0.00554288
'BPI'	-0.538336	0.00338733	8.72	8.65	8.51	12.78	13.79	12.63	8.62667	13.0667	0.00555635
'FRRS1'	-0.407646	0.137649	3.2	2.66	3.02	4.89	4.14	4.58	2.96	4.53667	0.00558477
'LMF1'	-0.322686	0.15467	5.64	6.15	5.34	7.65	7.21	7.63	5.71	7.49667	0.00560937
'RSL24D1'	-0.0180401	0.9399	187.27	184.56	190.33	201.79	198.68	198.25	187.387	199.573	0.00569044
'ZKSCAN4'	-0.252413	0.137551	4.98	5.03	5.52	6.37	6.36	6.68	5.17667	6.47	0.00569463
'GALM'	-0.228174	0.0137932	38.38	41.58	39.33	46.93	47.24	50.63	39.7633	48.2667	0.0057254
'MAP4K3'	-0.297939	0.177663	3.62	3.81	4.03	4.76	4.84	5.27	3.82	4.95667	0.00572542
'ZNF555'	-0.336775	0.0164031	3.39	3.77	3.24	4.46	4.85	4.48	3.46667	4.59667	0.00576144
'BAG4'	-0.244298	0.0104653	16.89	18.09	17.18	20.47	22.1	22.26	17.3867	21.61	0.00578396
'CRBN'	-0.220117	0.0689164	24.45	26.44	25.85	30.04	30.14	30.96	25.58	30.38	0.00582129
'PTGR1'	-0.214473	0.106249	39.57	42.83	43.08	52.01	50.23	50.3	41.8267	50.8467	0.0058251
'OCEL1'	-0.100019	0.725782	37.11	35.16	36.59	41.99	40.76	39.85	36.2867	40.8667	0.00582588
'FUT5'	-2.85894	0.0171111	0	0.2	0.1	0.71	0.66	0.65	0.1	0.673333	0.00583417
'TMEM245'	-0.185687	0.0183465	15.06	15.18	15.03	18.17	17.59	18.45	15.09	18.07	0.00583771
'EPOR'	-0.200898	0.179633	17.37	16.91	17.62	20.28	21.76	20.73	17.3	20.9233	0.00585385
'EME2'	-0.357398	0.000382797	7.1	7.94	6.93	10.01	9.61	10.09	7.32333	9.90333	0.00585557
'HTATIP2'	-0.165779	0.331261	30.92	32.02	33.25	37.63	37.68	38.51	32.0633	37.94	0.00586087
'CDC23'	-0.170465	0.112854	25.66	25.93	23.94	30.83	28.77	29.79	25.1767	29.7967	0.00587019
'MASTL'	-0.153264	0.385756	10.18	9.85	9.28	12.07	11.91	11.23	9.77	11.7367	0.00591466
'DCAF10'	-0.110038	0.44093	11.1	12.64	11.37	14.47	15.4	15.48	11.7033	15.1167	0.0059288
'PKN3'	-0.340602	0.00412241	11.11	11.62	11.25	14.37	15.77	15.32	11.3267	15.1533	0.00595498
'ITFG1'	-0.192233	0.112308	20.99	19.72	21.77	25.77	25.22	24.19	20.8267	25.06	0.00595901
'FOXJ3'	-0.0955579	0.19874	48.52	50.72	48	56.51	54.27	54.4	49.08	55.06	0.00596578
'AFTPH'	-0.138854	0.104906	38.84	37.64	37.57	45.58	43.28	43.24	38.0167	44.0333	0.00599238
'THBS3'	-0.434849	6.83004e-05	12.02	11.8	10.59	15.8	15.61	16.1	11.47	15.8367	0.00599766
'PLD3'	-0.21564	7.69994e-07	258.5	269.96	253.97	317.86	318.05	319.85	260.81	318.587	0.00599779
'USP5'	-0.0286621	0.891498	57.43	58.71	59.07	62.53	63.09	62.39	58.4033	62.67	0.00604627
'CUL3'	-0.0903506	0.397601	32.56	34.28	33.52	36.61	36.67	38.07	33.4533	37.1167	0.00605848
'ACTR3'	-0.0541147	0.470004	89.93	92.22	87.92	96.77	99.52	100.27	90.0233	98.8533	0.00608772
'STK26'	-0.211448	0.00153661	47.29	50.77	47.99	58.33	59.21	59.47	48.6833	59.0033	0.00609288
'TARS2'	-0.0123758	0.961309	29.06	29.72	29.83	31.46	31.26	31.67	29.5367	31.4633	0.00609526
'IVNS1ABP'	-0.0413157	0.818709	35.96	35.92	35.28	39.55	38.83	38.14	35.72	38.84	0.00613839
'NFE2L2'	-0.167779	0.0269832	64.52	64.8	60.19	74.87	72.35	75.2	63.17	74.14	0.00614529
'C5orf15'	-0.144782	0.200546	43.81	41.6	41.66	50.32	50.17	47.3	42.3567	49.2633	0.00616204
'REEP3'	-0.219587	0.036433	11.04	10.69	11.09	13.09	13.41	14.11	10.94	13.5367	0.0061729
'TRIM16'	-0.196389	0.271139	11.11	11.93	12.27	14.47	14.41	13.67	11.77	14.1833	0.00620543
'GIMAP2'	-0.360891	0.00219147	30.67	33.35	35.65	45.77	45.23	43.49	33.2233	44.83	0.00621662
'INTS10'	-0.107123	0.166394	80.43	85.03	80.29	92.54	91.25	94.93	81.9167	92.9067	0.00624645
'SLC16A5'	-0.236247	0.0611537	13.61	14.28	13.41	17.33	16.15	17.59	13.7667	17.0233	0.00625118
'ZUP1'	-0.318502	0.0493096	12.91	13.28	11.9	15.68	16.39	17.57	12.6967	16.5467	0.0062786
'ZRANB2'	-0.0415941	0.760793	77.77	80.68	78.16	86.79	83.94	85.39	78.87	85.3733	0.00629001
'KLHDC1'	-0.409855	0.173134	3	3.51	3.57	4.56	4.9	4.6	3.36	4.68667	0.0062921
'NAV3'	-0.405356	2.15255e-07	10.63	12.49	10.59	15.06	15.16	16.61	11.2367	15.61	0.00630532
'CLECL1'	-0.347752	0.11434	16.1	14.02	15.24	20.54	21.46	18.92	15.12	20.3067	0.0063075
'INHBA'	-0.204883	0.00118961	33.15	35.45	34.09	42.38	39.47	42.67	34.23	41.5067	0.00630879
'RNF114'	-0.0674633	0.619022	59.63	57.45	56.81	62.62	64.77	64.34	57.9633	63.91	0.00631638
'RFFL'	-0.208181	0.0668671	7.93	8.29	7.9	10.17	9.74	9.38	8.04	9.76333	0.00631716
'SIPA1'	-0.0859393	0.333826	54.32	56.71	53.94	60.51	60.59	63.15	54.99	61.4167	0.00633323
'DDB2'	-0.184066	0.0341196	69.19	70.19	64.06	79.4	83.67	80.56	67.8133	81.21	0.00637267
'LEPR'	-0.704915	0.0988939	0.65	0.71	0.72	1.08	1.25	1.25	0.693333	1.19333	0.0064006
'THAP2'	-0.308154	0.227992	2.67	3.09	2.81	3.67	3.89	3.58	2.85667	3.71333	0.00642576
'IRAK3'	-0.264851	1.58935e-07	36.33	39.56	35.99	47.92	46.34	46.85	37.2933	47.0367	0.00643826
'GM2A'	-0.202623	0.00596484	35.9	39.15	36.55	45.78	44.11	45.14	37.2	45.01	0.00645795
'KMT5B'	-0.149518	0.134641	26.64	28.3	26.95	31.88	30.17	30.95	27.2967	31	0.00645896
'CALML4'	-0.286014	0.0679162	6.63	6.39	5.98	7.71	8.39	8.62	6.33333	8.24	0.00646732
'CEP57'	-0.067918	0.494131	67.92	71.01	70.09	75.88	77.12	77.37	69.6733	76.79	0.00646868
'PFKM'	-0.534771	0.0895492	2.35	2.03	1.81	3.18	2.98	3.34	2.06333	3.16667	0.00647262
'DLG3'	-1.69218	0.403495	0.04	0	0.04	0.14	0.1	0.12	0.0266667	0.12	0.00647645
'MGAT4B'	-0.144776	0.20852	33.61	36.07	34.96	40.77	39.14	39.69	34.88	39.8667	0.00649342
'DNAL4'	-0.151587	0.549156	17.73	18.71	18.94	20.66	22.04	21.95	18.46	21.55	0.00654067
'ATP6V1B2'	-0.0718968	0.279425	161.01	166.55	162.24	180.02	180.14	181.36	163.267	180.507	0.00654608
'ZNF22'	-0.108243	0.501071	31.7	31.04	29.67	34	35.21	35.56	30.8033	34.9233	0.0065678
'TMF1'	-0.1646	0.0145638	26.97	28.88	28.36	33.48	33.08	32.74	28.07	33.1	0.00660721
'KIAA0753'	-0.102369	0.641675	8.45	8.97	8.52	10.1	9.54	9.87	8.64667	9.83667	0.0066466
'HLA-E'	-0.0599978	0.286689	534.56	556.92	535.79	595.13	582.3	606.62	542.423	594.683	0.00665087
'SLC2A5'	-0.120197	0.0642123	73.46	76.75	71.08	84.88	87.75	86.49	73.7633	86.3733	0.00666544
'ACSF3'	-0.104499	0.514978	36.34	36.19	34.72	39.92	39.2	41.39	35.75	40.17	0.00669577
'DOP1A'	-0.54117	0.000209831	2.4	3	2.46	4.12	3.71	4.43	2.62	4.08667	0.00670523
'VMP1'	-0.0526343	0.7732	32.28	31.15	32.03	34.28	35.57	34.32	31.82	34.7233	0.00672241
'NEK9'	-0.261806	9.2811e-06	48.53	52.01	46.44	62.43	58.35	64.67	48.9933	61.8167	0.00677912
'RANBP9'	-0.124164	0.171296	47.08	48.75	49.51	55.87	55.86	56.33	48.4467	56.02	0.00679531
'CMAS'	-0.180431	0.104252	47.49	47.06	49.93	56.36	60.05	55.79	48.16	57.4	0.00679676
'LANCL1'	-0.173361	0.0823181	18.2	19.1	18.7	21.18	22.64	22.54	18.6667	22.12	0.00681178
'JAK2'	-0.244613	0.0158091	9.37	10.09	8.94	12.09	11.23	11.94	9.46667	11.7533	0.00682026
'LRRC8C'	-0.144685	0.0199812	42.19	44.29	41.41	51.39	49.35	47.92	42.63	49.5533	0.00682797
'HELB'	-0.450281	0.00219875	6.81	8.3	7.02	11.36	10.45	9.97	7.37667	10.5933	0.00684183
'CNPY1'	-3.87086	0.184543	0	0	0	0.13	0.1	0.13	0	0.12	0.00687293
'MOB1A'	-0.117761	0.0554364	64.7	68.84	65.19	74.1	74.57	78.15	66.2433	75.6067	0.00688258
'SLC4A1AP'	-0.130861	0.287261	27.88	27.22	26.1	32.37	30.64	30.52	27.0667	31.1767	0.00691327
'ARL5A'	-0.0855992	0.603389	14.96	14.42	15.07	16.59	16.8	16.63	14.8167	16.6733	0.00692631
'FKBP4'	-0.00952863	0.954739	58.19	59.31	57.7	62.48	61.74	60.96	58.4	61.7267	0.00693687
'KBTBD2'	-0.0564821	0.811612	22.45	21.56	21.63	23.99	23.85	24.97	21.88	24.27	0.00697739
'UBR1'	-0.207122	0.16749	4.6	4.94	4.6	5.67	5.5	6.01	4.71333	5.72667	0.00700656
'C6orf62'	-0.00931104	0.944126	170.37	173.74	175.01	181.21	184.68	181.38	173.04	182.423	0.0070122
'SERINC5'	-0.129539	0.860812	1.19	1.27	1.19	1.36	1.43	1.4	1.21667	1.39667	0.00703507
'NUP107'	-0.123677	0.223951	30.33	32.67	31.63	36.93	35.27	36.2	31.5433	36.1333	0.00703897
'ACBD5'	-0.3335	0.0114003	10.35	10.97	11.24	13.26	12.98	12.92	10.8533	13.0533	0.00710207
'MYB'	-0.22997	1.52127e-07	196.61	209.63	189.39	247.59	239.24	247.31	198.543	244.713	0.00711163
'GBE1'	-0.0564622	0.537928	112.02	113.29	109.16	122.49	121.05	122.34	111.49	121.96	0.00711308
'GLT8D1'	-0.158415	0.28301	31.46	29.03	30.03	38.32	35.51	35.53	30.1733	36.4533	0.00711436
'E2F8'	-0.195471	0.292744	8.61	8.05	7.8	9.87	10.09	9.39	8.15333	9.78333	0.00712602
'FGFR1OP2'	-0.174685	0.104081	45.04	45.75	47.01	49.43	50.38	51.76	45.9333	50.5233	0.00713721
'SRGAP2B'	-0.332568	5.90104e-07	19.57	21.23	18.34	26.54	25.03	26.02	19.7133	25.8633	0.00713948
'NUDT7'	-0.441077	0.00334822	30.65	26.54	29.69	41.28	37.21	42.98	28.96	40.49	0.00714447
'TBK1'	-0.126466	0.357457	21.58	22.47	21.53	25.8	24.2	25.29	21.86	25.0967	0.00716288
'AGGF1'	-0.167188	0.0662188	21.43	23.05	21.73	26.04	26.45	25.71	22.07	26.0667	0.00716549
'FUCA1'	-0.122087	0.415012	34.02	32.54	33.04	36.79	38.02	39.2	33.2	38.0033	0.00722062
'TMEM170B'	-0.289938	7.81618e-05	12.23	12.9	12.09	15.24	15.78	16.88	12.4067	15.9667	0.00722339
'PPP1R21'	-0.128802	0.462522	14.23	14.97	13.89	16.87	16	16.65	14.3633	16.5067	0.00722378
'RSAD2'	-0.518114	0.178271	1.29	1.52	1.44	2.01	2.03	2.33	1.41667	2.12333	0.00723043
'KLHL15'	-0.308516	0.00540161	7.91	8.32	7.13	10.56	9.71	10.14	7.78667	10.1367	0.00723225
'SYNGR3'	-0.418967	0.333826	2.38	2.65	2.66	3.32	3.83	3.66	2.56333	3.60333	0.00724915
'KHDC4'	-0.177632	0.0914886	26.03	26.76	26.25	32.41	31.2	30.4	26.3467	31.3367	0.00726499
'SLC11A2'	-0.10433	0.647189	10.25	10.74	10.08	11.44	11.65	12.06	10.3567	11.7167	0.00732114
'SLU7'	-0.0935881	0.343073	45.03	46.03	45.75	51.86	49.64	51.44	45.6033	50.98	0.0073443
'PTPRC'	-0.279163	1.61446e-08	65.76	72.87	65.31	85.86	85.71	89.15	67.98	86.9067	0.00735004
'MSL1'	-0.137982	0.0418331	59.31	63.09	58.87	71.3	68.43	68.24	60.4233	69.3233	0.00743991
'NR2C2'	-0.29907	0.000242314	10.63	12.19	10.96	14.53	13.77	15.33	11.26	14.5433	0.00744999
'JMJD1C'	-0.4288	1.90613e-11	26.46	31.12	26.03	37.75	39.26	40.96	27.87	39.3233	0.00748724
'SLC25A12'	-0.373008	0.0462015	5.01	5.16	5.45	6.62	7.45	7.34	5.20667	7.13667	0.00749302
'PIK3R6'	-0.317077	0.0164031	12.04	11.35	11.73	16	14.47	15.67	11.7067	15.38	0.00749641
'ELP4'	-0.13122	0.479679	4.91	5.03	4.65	5.55	5.49	5.78	4.86333	5.60667	0.0075007
'YPEL3'	-0.296229	0.0544831	32.42	33.76	29.85	40.9	38.86	40.62	32.01	40.1267	0.00751373
'RBM25'	-0.00818457	0.951387	94.96	97.54	97.36	101.22	103.37	101.77	96.62	102.12	0.00754073
'COQ9'	-0.20604	0.0982203	35.38	34.66	34.54	40.62	43.1	43.12	34.86	42.28	0.00758653
'HACD3'	-0.0289747	0.924821	31.36	31.39	31.24	33.51	33.99	33.23	31.33	33.5767	0.00758992
'TAPBPL'	-0.189809	0.529931	9.51	9.69	8.76	11.53	11.27	10.88	9.32	11.2267	0.00760144
'GIPR'	-0.0760486	0.425472	66.61	70.64	68.19	78.24	74.43	77.64	68.48	76.77	0.00760976
'CUL5'	-0.257451	0.00528378	13.99	15.33	13.74	17	18.32	18.85	14.3533	18.0567	0.00766159
'ZNF852'	-0.299818	0.120038	1.97	2.24	1.98	2.77	2.59	2.64	2.06333	2.66667	0.00766859
'ZNF397'	-0.235818	0.0362905	9.43	9.79	10.22	11.45	12.47	12.52	9.81333	12.1467	0.00767358
'BZW2'	-0.0273827	0.888337	130.01	134.39	131.75	138.66	142.39	143.1	132.05	141.383	0.00773746
'ADIPOR1'	-0.142745	0.110391	66.76	69.74	69.84	79.54	82.76	77.13	68.78	79.81	0.00775004
'STXBP3'	-0.134996	0.228799	35.49	37.54	38.1	41.78	42.12	44.46	37.0433	42.7867	0.00775959
'BMPR1A'	-0.324448	0.0883031	2.96	2.84	3.03	4.12	3.84	3.7	2.94333	3.88667	0.00776539
'EFCAB14'	-0.122481	0.162763	22.71	23.94	22.67	26.79	26.35	26.25	23.1067	26.4633	0.00777932
'SECISBP2L'	-0.196946	0.0304634	13.08	13.53	12.35	15.24	15.3	16.49	12.9867	15.6767	0.00778327
'GTF2IRD1'	-0.208042	0.0436077	22.94	22.18	21.73	28.04	25.78	26.86	22.2833	26.8933	0.007786
'OSBPL2'	-0.129634	0.382826	14.54	15.17	15.74	17.6	17.79	16.88	15.15	17.4233	0.0077953
'TXNDC12'	-0.110319	0.316145	97.83	93.89	100.39	109.47	109.45	112.65	97.37	110.523	0.00780456
'ITGAV'	-0.920334	7.99887e-05	1.16	0.86	1.14	1.82	2.26	2.33	1.05333	2.13667	0.00780917
'DAGLB'	-0.204856	0.0522989	24.32	26.75	24.3	31.84	29.38	30.39	25.1233	30.5367	0.00781258
'CSNK2A2'	-0.194241	0.0888506	36.19	39.37	35.22	45.74	47.08	44.82	36.9267	45.88	0.00782146
'ZNF32'	-0.0749164	0.88983	18.75	19.3	19.13	20.7	21.71	21.03	19.06	21.1467	0.00784422
'TTC37'	-0.144968	0.0333905	36.34	39.45	37.26	44.1	42.3	45.11	37.6833	43.8367	0.00785594
'DNAJA4'	-0.10457	0.468397	26.18	25.35	24.65	28.7	28.16	28.91	25.3933	28.59	0.0078777
'TLE5'	-0.352992	4.51493e-08	115.81	119.11	123.29	153.55	170.26	156.21	119.403	160.007	0.00791582
'TCF7L1'	-1.20216	0.129412	0.25	0.38	0.29	0.66	0.7	0.87	0.306667	0.743333	0.00793784
'ZNF615'	-0.271666	0.115984	5.87	6.25	5.82	7.3	7.61	8.14	5.98	7.68333	0.00797809
'ZNF280D'	-0.206595	0.0795598	13.61	13.92	14.16	16.28	16.55	17.51	13.8967	16.78	0.00800742
'ORC3'	-0.178497	0.190242	20.39	21.49	21.37	24.64	26.34	24.47	21.0833	25.15	0.00801041
'CFAP53'	-1.3457	0.0391325	0.56	0.54	0.65	1.39	1.58	1.78	0.583333	1.58333	0.00803517
'UBXN2B'	-0.142163	0.265191	13.42	14.82	13.54	17.71	17.04	17.3	13.9267	17.35	0.00805152
'INTS2'	-0.234744	0.0320672	9.61	10.65	9.8	12.95	12.43	11.73	10.02	12.37	0.00807325
'NT5C2'	-0.1434	0.0254139	69.61	70.2	69.76	79.03	80.51	82.7	69.8567	80.7467	0.00808472
'SEPSECS'	-0.232893	0.0654831	7.86	8.19	7.72	9.98	9.29	10.17	7.92333	9.81333	0.008099
'ZMAT1'	-0.105118	0.687422	9.36	9.65	9.43	9.91	10.14	10.19	9.48	10.08	0.00811661
'DHX32'	-0.0912198	0.593864	21.21	22.05	22.55	24.32	24.4	25.04	21.9367	24.5867	0.0081393
'HEYL'	-0.430197	0.0205733	4.36	4.16	3.79	6.27	5.37	5.81	4.10333	5.81667	0.00814956
'HEBP2'	-0.100456	0.541826	5.96	6.13	6.2	6.66	7.06	6.92	6.09667	6.88	0.00816534
'NRBF2'	-0.122125	0.50373	27.52	27.48	29.41	32.48	31.35	32.92	28.1367	32.25	0.00818177
'UEVLD'	-0.215813	0.192071	7.32	8.12	7.29	9.42	8.97	9.62	7.57667	9.33667	0.00819878
'ZNF699'	-0.218651	0.389753	2.33	2.56	2.46	2.93	2.89	3.16	2.45	2.99333	0.00819883
'PALS1'	-0.443294	0.0157378	3.52	3.2	3.03	4.66	4.85	4.17	3.25	4.56	0.00822509
'ZFP3'	-0.64825	0.0032659	1.72	2.35	1.82	3.5	3.07	3.12	1.96333	3.23	0.00823707
'CNOT6L'	-0.294054	9.72786e-05	11.85	13.39	11.71	16.13	15.14	16.25	12.3167	15.84	0.00824076
'ARL6IP5'	-0.169522	0.0214273	80.94	84.91	87.05	99.24	99.06	100.84	84.3	99.7133	0.00827884
'UBQLN1'	-0.190294	0.00319851	53.17	57.79	53.4	64.57	63.75	69.14	54.7867	65.82	0.00829201
'STAM'	-0.214244	0.345622	5	5.58	5.65	6.98	6.81	6.55	5.41	6.78	0.00830491
'N4BP2L2'	-0.144712	0.093737	47.93	49.38	45.68	57.58	53.82	54.58	47.6633	55.3267	0.00830556
'ACTR1B'	-0.0467742	0.786937	62.66	64.4	62.4	68.34	70.04	67.16	63.1533	68.5133	0.00836208
'VRK1'	-0.0881315	0.538781	58.87	59.84	60.97	66.43	65.43	68.95	59.8933	66.9367	0.00837761
'AGTPBP1'	-0.180442	0.188511	10.01	10.27	10.16	11.58	11.98	12.34	10.1467	11.9667	0.00840988
'FAF1'	-0.152208	0.107246	46.32	50.08	45.94	57.76	55.11	55.79	47.4467	56.22	0.00841169
'ZNF322'	-0.233129	0.0716897	10.16	9.72	11.02	13.17	12.19	12.87	10.3	12.7433	0.00841215
'VDAC2'	-0.0917873	0.260957	268.54	260.19	278.22	306.73	294.73	305.53	268.983	302.33	0.00843551
'USP19'	-0.130083	0.0683565	41.49	42.91	40.35	47.27	47.17	48.05	41.5833	47.4967	0.00844097
'GTF3C4'	-0.0188134	0.9399	8.13	8.23	8.01	8.58	8.53	8.79	8.12333	8.63333	0.0084611
'SNRNP27'	-0.115769	0.533424	40.2	38.2	37.57	45.58	43.23	43.26	38.6567	44.0233	0.00846669
'CEP20'	-0.105078	0.275431	80.08	76.74	80.4	87.12	88.99	92.72	79.0733	89.61	0.00849668
'CD1D'	-0.428027	0.0571231	7.17	6.24	7.08	9.7	10.4	8.88	6.83	9.66	0.00851022
'OGA'	-0.236873	2.29148e-05	51.76	55.63	50.68	66.3	64.95	66.23	52.69	65.8267	0.00851848
'DOK2'	-0.0459848	0.746093	133.88	133.15	137.3	142.66	145.39	148.49	134.777	145.513	0.00852308
'CS'	-0.133925	0.0073549	183.77	195.35	181.33	215.7	211.04	219.89	186.817	215.543	0.00853371
'NR2C1'	-0.208279	0.0674069	20.01	21.84	21.49	26.09	26.47	25.99	21.1133	26.1833	0.00855005
'PIGM'	-0.100359	0.664931	5.58	5.45	5.28	6	6.05	6.35	5.43667	6.13333	0.00857879
'NMUR1'	-0.295699	0.000228041	29.7	32.43	28.6	37.51	39.39	38.11	30.2433	38.3367	0.00860357
'EPM2AIP1'	-0.128924	0.297868	8.54	9.1	8.45	9.74	10.16	10.12	8.69667	10.0067	0.00862897
'BARD1'	-0.0695637	0.842428	7	7.36	6.83	8.45	8.42	8.29	7.06333	8.38667	0.00864409
'PIK3C3'	-0.106039	0.298657	17.29	17.09	16.22	19.07	18.56	19.3	16.8667	18.9767	0.00864944
'LOC107987067'	-2.91031	0.360166	0.21	0	0	0.55	0.74	0.47	0.07	0.586667	0.00866954
'NECAP1'	-0.105988	0.740695	9.71	10.04	10.02	11.24	11.56	10.89	9.92333	11.23	0.00868164
'ZNF131'	-0.037431	0.914149	18.08	18.4	18.06	19.86	19.42	20.22	18.18	19.8333	0.00869259
'VPS25'	-0.0634895	0.621744	157.76	161.9	153.93	173.43	170.69	175.29	157.863	173.137	0.00870071
'CCR2'	-0.197373	0.00085656	77.34	84.59	76.54	98.76	92.01	96.34	79.49	95.7033	0.00872557
'ZC3H10'	-0.162601	0.543753	2.9	2.84	2.78	3.48	3.35	3.23	2.84	3.35333	0.00873773
'SLC35F6'	-0.0503217	0.9399	5.29	5.44	5.51	6	5.94	5.75	5.41333	5.89667	0.00874373
'PTDSS2'	-0.0544033	0.892651	13.86	12.83	13.56	14.89	15.46	15.72	13.4167	15.3567	0.0087448
'M6PR'	-0.116573	0.0371638	187.16	194.06	180.42	215.34	208.91	215.97	187.213	213.407	0.00875109
'GSTK1'	-0.150008	0.044338	190.57	204.22	187.32	233.04	221.22	227.36	194.037	227.207	0.00877431
'YARS2'	-0.264796	0.0982203	13.89	14.75	14.91	17.28	18.53	19.23	14.5167	18.3467	0.00877477
'BBS10'	-0.385271	0.0197484	5.8	5.88	5.71	7.78	7.7	8.43	5.79667	7.97	0.00877589
'FAM210A'	-0.133685	0.410942	11.61	11.7	11.23	13.2	13.81	12.91	11.5133	13.3067	0.00880051
'CCNT2'	-0.24669	0.005028	16.14	17.88	16.14	21.81	19.65	21.11	16.72	20.8567	0.00880258
'B3GNT5'	-0.448843	0.0616546	2.49	2.61	2.14	3.42	3.54	3.6	2.41333	3.52	0.00881538
'LETM2'	-0.275921	0.181323	7.74	8.44	8.94	10.3	11.03	10.59	8.37333	10.64	0.00881633
'PPT1'	-0.000713888	0.999053	135.27	137.11	137.23	143.41	142.2	145.95	136.537	143.853	0.00885434
'RPRD1B'	-0.140722	0.280823	17.43	18.83	18.03	20.42	21.88	22.15	18.0967	21.4833	0.00885534
'BTAF1'	-0.325458	7.44954e-09	47.57	54.44	46.9	65.42	62.64	67.76	49.6367	65.2733	0.008862
'AP3M1'	-0.179308	0.0204982	26.05	28.42	26	31.1	31.48	33	26.8233	31.86	0.0088646
'IL6ST'	-0.278783	0.0703614	3.02	3.43	3.02	4.06	3.81	4.2	3.15667	4.02333	0.00890868
'NKIRAS2'	-0.117542	0.224145	51.47	54.97	51.66	60.84	60.57	58.53	52.7	59.98	0.00892657
'MACROD2'	-0.745096	0.255491	0.42	0.35	0.49	0.77	0.78	0.63	0.42	0.726667	0.00894712
'NADK'	-0.0372945	0.888584	28.35	29.67	28.95	31.12	31.41	31.9	28.99	31.4767	0.00896658
'FAIM'	-1.20643	0.57683	0.25	0.13	0.3	0.54	0.77	0.63	0.226667	0.646667	0.00897806
'SETD3'	-0.05506	0.708029	52.95	53.4	51.84	58.32	56.35	58.97	52.73	57.88	0.00898487
'SEC23IP'	-0.0974947	0.364519	24.91	26.23	24.55	29.3	27.76	28.41	25.23	28.49	0.00899666
'MKS1'	-0.204903	0.158884	18.66	20.63	18.66	25.8	22.97	24.83	19.3167	24.5333	0.00899762
'UHRF1BP1L'	-0.317865	3.2547e-05	22.39	25.3	23.42	30.31	28.86	29.71	23.7033	29.6267	0.00900461
'ZNF467'	-0.333546	0.283833	4.59	5.33	4.74	6.86	6.81	6.04	4.88667	6.57	0.00901075
'GPR85'	-0.202897	0.612265	3.48	3.23	3.46	3.88	4.2	4.24	3.39	4.10667	0.0090185
'ZKSCAN8'	-0.536974	1.83702e-09	10.65	13.42	10.9	18.57	15.85	18.56	11.6567	17.66	0.009024
'PUS10'	-0.479877	0.0171315	3.65	3.35	3.68	4.83	5.5	5.59	3.56	5.30667	0.00902616
'SMAP2'	-0.208928	4.28175e-05	120.41	128.41	119.33	148.87	148.26	150.35	122.717	149.16	0.00903795
'SGSH'	-0.426515	0.000250765	12.27	13.97	12.4	18.79	16.25	18.32	12.88	17.7867	0.00904557
'CRNKL1'	-0.118149	0.367126	18.9	19.17	18.12	20.54	21.89	21.71	18.73	21.38	0.00905342
'SNX2'	-0.123308	0.0965262	28.57	30.24	29.56	33.93	33.8	33.51	29.4567	33.7467	0.00906769
'ARSA'	-0.204291	0.0748383	23.06	21.08	21.46	26.86	24.78	26.4	21.8667	26.0133	0.00908414
'AGL'	-0.248853	0.0518134	6.45	6.89	6.03	7.77	8.43	7.86	6.45667	8.02	0.00911326
'PPP1CB'	-0.0282425	0.88124	57.13	56.5	57.69	61.24	60.25	62.43	57.1067	61.3067	0.00913417
'TSNAX'	-0.0655367	0.660033	43.99	45.72	43.55	49.95	49.03	47.64	44.42	48.8733	0.00916224
'CEP68'	-0.24579	0.0235324	10.78	11.93	10.41	14.27	13.18	14.24	11.04	13.8967	0.00917625
'PIGB'	-0.286683	0.0865856	14.36	15.23	14.96	18.47	20.01	18.19	14.85	18.89	0.00917775
'TRAPPC14'	-0.153648	0.586131	10.24	10.64	10.04	12.02	11.8	11.27	10.3067	11.6967	0.00918817
'UBE2Q2'	-0.148758	0.155193	29.68	31.32	29.88	36.69	34.64	34.17	30.2933	35.1667	0.00919032
'USP39'	-0.110646	0.30118	51.22	53.39	50.55	58.51	59.12	58.12	51.72	58.5833	0.00923146
'RNF38'	-0.189033	0.0762321	13.94	14.39	14.04	17.39	17.02	16.18	14.1233	16.8633	0.00923884
'PGBD1'	-0.232713	0.475074	3.51	3.47	3.54	4.31	4.29	4.59	3.50667	4.39667	0.00927235
'FCER2'	-0.27786	0.0130671	37.64	39.08	37.92	51.78	47.03	50.21	38.2133	49.6733	0.00928531
'ZNF91'	-0.132704	0.398907	12.29	11.59	11.58	13.91	13.14	13.21	11.82	13.42	0.00932287
'PCP2'	-0.360391	0.0210607	20.37	17.88	18.39	24.69	23.61	24.57	18.88	24.29	0.0093306
'GMPS'	-0.0514246	0.613841	36.83	37.45	36.36	39.4	41.03	39.71	36.88	40.0467	0.00933743
'SLX4IP'	-0.0961765	0.702079	5.81	6.09	5.85	6.86	6.47	6.58	5.91667	6.63667	0.00934131
'NACA'	-0.00120525	0.999053	3275.69	3261.15	3203.94	3360.27	3446.83	3407.53	3246.93	3404.88	0.00936261
'CES2'	-0.0947553	0.363597	34.68	36.13	34.14	39.51	37.9	40.1	34.9833	39.17	0.00936916
'MXI1'	-0.115395	0.0753346	84.21	90.2	85.33	100.6	97.25	97.54	86.58	98.4633	0.00938141
'ASCC1'	-0.269974	0.0374262	15.91	16.75	16.16	20.66	21.69	19.62	16.2733	20.6567	0.00938563
'TDP2'	-0.0663838	0.733449	45.06	43.98	42.61	48.71	48.86	47.36	43.8833	48.31	0.00941088
'TAGLN'	-0.27971	0.215149	4.12	4	3.55	5.1	4.78	5.1	3.89	4.99333	0.00941981
'NAPEPLD'	-0.44545	0.12504	1.84	1.51	1.73	2.79	2.66	2.31	1.69333	2.58667	0.0094408
'HOOK3'	-0.113914	0.0413735	38.18	39.18	38.43	45.26	42.73	43.92	38.5967	43.97	0.00946032
'CERS6'	-0.365884	1.29782e-08	28.06	32.55	27.39	40.75	38.06	40.84	29.3333	39.8833	0.00946867
'HECA'	-0.0801316	0.667192	11.43	11.65	10.95	12.44	12.91	12.52	11.3433	12.6233	0.00949176
'DNM3'	-1.09118	0.351433	0.07	0.07	0.17	0.3	0.4	0.29	0.103333	0.33	0.00950058
'CDH3'	-0.679263	0.549141	0.21	0.25	0.29	0.36	0.44	0.41	0.25	0.403333	0.00951655
'ITGA6'	-0.563749	0.000561419	2.95	3.57	3.22	5.51	4.53	5.03	3.24667	5.02333	0.00957217
'RAB8A'	-0.292319	5.8093e-05	48.38	47.98	43.93	60.43	59.75	60.44	46.7633	60.2067	0.00957479
'IGBP1'	-0.0516369	0.740237	130.53	126.44	132.21	141.16	142.55	139.38	129.727	141.03	0.00958211
'SMARCE1'	-0.0825999	0.391554	35.52	36.59	35.65	39.81	41.2	39.07	35.92	40.0267	0.00958328
'KCTD12'	-0.175486	0.125256	10.3	10.85	9.82	12.12	12.59	12.07	10.3233	12.26	0.00959038
'C5'	-0.511156	2.15555e-08	11.02	13.53	10.96	18.38	17.18	18.14	11.8367	17.9	0.00959783
'HAUS3'	-0.257713	0.0497957	6.67	7.32	7.51	8.82	9.08	9.17	7.16667	9.02333	0.00959887
'THTPA'	-0.407812	0.000482111	14.59	17.37	15.13	21.84	20.86	22.17	15.6967	21.6233	0.00963107
'ARHGAP6'	-0.653079	0.0721373	1.03	1.05	1.31	1.73	1.77	2.11	1.13	1.87	0.00966557
'MED8'	-0.13175	0.468625	25.63	24.59	24.36	30.31	28.28	28.43	24.86	29.0067	0.00967527
'RBM12B'	-0.325301	7.1543e-05	10.55	12.33	10.65	14.38	14.16	15.67	11.1767	14.7367	0.00969047
'BTN2A2'	-0.391496	0.028661	6.44	6.89	6.61	9.23	9.26	8.3	6.64667	8.93	0.00969446
'LEO1'	-0.1007	0.360263	57.79	57.63	54.49	64.73	62.86	63.94	56.6367	63.8433	0.00971845
'DARS1'	-0.113607	0.0938743	117.38	122.79	126.47	136.28	139.75	141.39	122.213	139.14	0.00978877
'SDCBP'	-0.130586	0.104081	102.45	99.01	98.18	119.46	115.68	111.18	99.88	115.44	0.00979628
'ATG4D'	-0.115161	0.602746	21.39	21.07	20.22	23.16	24.96	24.26	20.8933	24.1267	0.00981119
'BANK1'	-0.351572	0.314424	2.35	2.62	2.29	3.27	3.15	3.21	2.42	3.21	0.00982758
'CHD1'	-0.195042	0.0148467	20.18	21.44	20.31	23.05	24.49	24.96	20.6433	24.1667	0.00983005
'ANO9'	-1.63476	0.100855	0.15	0.11	0.2	0.54	0.62	0.43	0.153333	0.53	0.00987145
'H2AJ'	-0.182174	0.358153	72.68	76.84	69.19	89.42	85.72	84.06	72.9033	86.4	0.00989784
'EEF1A2'	-0.0249416	0.932696	84.48	84.34	87.18	91.9	89.53	92.5	85.3333	91.31	0.00991786
'GHITM'	-0.10702	0.114229	155.15	152.92	155.21	170.69	174.86	179.46	154.427	175.003	0.00992974
'PSTK'	-0.340191	0.397601	6.68	5.66	6.42	8.39	8.24	8.68	6.25333	8.43667	0.00994587
'MTPAP'	-0.172136	0.409176	5.11	4.92	4.6	5.66	5.71	5.99	4.87667	5.78667	0.00994885
'LIMS1'	-0.0879372	0.453067	29.14	28.85	28.03	31.33	33.26	32.07	28.6733	32.22	0.00995705
'SMC1B'	-0.636136	0.00199767	2.53	3.31	2.58	4.98	4.03	4.78	2.80667	4.59667	0.00997704
'PNRC2'	-0.142565	0.0254139	105.31	113.08	106.29	126.1	127.02	123.54	108.227	125.553	0.00999984
'ERMP1'	-0.187159	0.00416437	40.24	42.1	38.82	49.25	45.37	48.74	40.3867	47.7867	0.0100175
'ZNF785'	-0.102047	0.763402	9.1	8.53	8.57	9.93	10.46	9.75	8.73333	10.0467	0.0100372
'ASH2L'	-0.126268	0.129131	77.48	77.48	83.33	90.65	93.93	89.95	79.43	91.51	0.0100379
'TFAM'	-0.0810507	0.538061	46.02	46.08	44.87	54.35	51.39	54.71	45.6567	53.4833	0.010077
'ZBTB26'	-0.394351	0.0169625	4.87	4.56	5.04	6.24	6.6	7.2	4.82333	6.68	0.0100896
'CWC22'	-0.220165	0.0214597	25.3	27.85	24.79	31.49	32.98	30.92	25.98	31.7967	0.0100913
'F2R'	-0.0986584	0.69007	9.63	10.23	9.6	10.92	10.89	11.38	9.82	11.0633	0.0101083
'CFL2'	-0.448975	0.122063	2.8	2.24	2.74	3.54	3.81	3.85	2.59333	3.73333	0.0101101
'NSMCE2'	-0.111033	0.627751	38.79	36.88	39.44	43.92	44.22	43.1	38.37	43.7467	0.0101157
'PARP2'	-0.10052	0.602982	29.25	29.54	28.57	32.22	33.92	32.26	29.12	32.8	0.0101176
'ANKRD37'	-0.303433	0.233378	23.94	23.44	22.13	28.23	31.66	29.31	23.17	29.7333	0.0101197
'PGAP3'	-0.0877901	0.760793	13.78	13.01	13.32	14.55	15.49	15.32	13.37	15.12	0.0101559
'ZBTB4'	-0.250135	0.000183564	28.66	32.77	29.42	38.64	36	39.12	30.2833	37.92	0.0101608
'RCBTB2'	-0.21736	0.0898207	18.75	18.34	16.76	23.64	21.6	21.49	17.95	22.2433	0.0102119
'OR52N4'	-1.11249	0.624385	0.16	0.26	0.17	0.44	0.39	0.4	0.196667	0.41	0.0102229
'GIT2'	-0.169579	0.0174661	63.24	67.19	60.96	77.72	72	77.51	63.7967	75.7433	0.0102412
'MAN2C1'	-0.200467	0.00225459	53.66	59.52	55.09	67.03	66.61	69.45	56.09	67.6967	0.0103104
'SLITRK4'	-0.328974	0.0475535	4.96	4.94	4.79	6.57	5.98	6.45	4.89667	6.33333	0.0103329
'NKAP'	-0.0639628	0.76862	40.86	42.26	41.59	46.44	44.45	46.55	41.57	45.8133	0.0103797
'MAPK9'	-0.149573	0.161501	40.22	43.05	38.49	52.27	49.97	47.1	40.5867	49.78	0.0103989
'SLAIN2'	-0.0546146	0.779842	17.7	17.21	16.8	18.75	18.5	19.31	17.2367	18.8533	0.0104084
'LAMC1'	-0.386592	4.18797e-05	9.19	9.51	7.73	11.95	11.56	12.83	8.81	12.1133	0.01043
'GLUD1'	-0.116242	0.0480123	130.53	133.28	123.87	147.41	145.83	150.38	129.227	147.873	0.0104302
'CXCR4'	-0.0502409	0.65416	164.31	168.85	160.5	182.38	176.1	178.59	164.553	179.023	0.0104471
'NOD1'	-0.2761	0.0359856	10.46	9.3	9.66	11.41	12.4	12.67	9.80667	12.16	0.0104908
'TRAPPC11'	-0.25649	0.000101394	39.57	42.44	36.58	49.34	47.75	51.92	39.53	49.67	0.0104927
'ZNF561'	-0.153311	0.178264	16.39	17.5	17.71	19.24	19.96	20.82	17.2	20.0067	0.0105035
'TRAPPC12'	-0.29021	0.0138865	29.5	31.26	27.44	35.66	37.5	36.86	29.4	36.6733	0.0105528
'APPBP2'	-0.193671	0.110325	9.76	9.11	8.67	10.68	11.01	11.6	9.18	11.0967	0.0105554
'PJA2'	-0.193612	0.000724958	76.21	79.91	72.46	92.6	86.76	95.43	76.1933	91.5967	0.010609
'PRAM1'	-0.328627	0.080016	8.65	9.66	10.23	12.13	12.89	12.65	9.51333	12.5567	0.0106243
'INTS4'	-0.0954463	0.553309	21.22	22.69	21.17	24.86	23.91	25.39	21.6933	24.72	0.0106285
'CD180'	-0.30704	3.00526e-06	44.83	48.07	47.2	65.64	58.27	60.6	46.7	61.5033	0.010641
'SKIV2L'	-0.0226622	0.9399	35.61	35.75	35.03	38.66	38.08	37.27	35.4633	38.0033	0.0107063
'ERP44'	-0.0582801	0.627204	38.54	38.69	36.89	41.8	40.65	42.6	38.04	41.6833	0.0107539
'IRAK4'	-0.0836717	0.561546	25.63	24.04	24.98	27.9	28.41	26.93	24.8833	27.7467	0.0107568
'UBL3'	-0.201955	0.0624892	14.9	15.83	15.07	17.45	19	18.98	15.2667	18.4767	0.0107658
'PECAM1'	-0.247206	6.82025e-06	68.35	76.17	69.33	90.45	87.29	89.35	71.2833	89.03	0.0108085
'PCMTD2'	-0.229483	0.00930153	29.04	29.48	26.36	34.5	33.86	35.52	28.2933	34.6267	0.01081
'SCAMP1'	-0.0938364	0.592111	9.31	9.95	9.86	10.58	11	11.13	9.70667	10.9033	0.0108217
'SNAPC3'	-0.266518	0.00113833	25.24	26.56	26.16	34.36	32.06	31.2	25.9867	32.54	0.0108435
'GNG5'	-0.0554341	0.798981	145.86	142.61	150.08	157.1	163.09	157.67	146.183	159.287	0.0108532
'PIAS1'	-0.225771	0.00475867	21.23	23.3	19.97	27.16	26.13	28.49	21.5	27.26	0.0108867
'RNF6'	-0.0835348	0.519503	29.68	31.4	31.16	33.42	35.17	33.82	30.7467	34.1367	0.0108949
'WDR48'	-0.15324	0.140959	21.48	23.54	21.83	26.71	26.26	25.27	22.2833	26.08	0.010901
'FBXL17'	-0.184406	0.27422	6.7	7.41	6.69	8.53	8.07	8.51	6.93333	8.37	0.0109078
'CTCF'	-0.0836297	0.374776	46.81	49.51	47.27	52.45	53.17	53.94	47.8633	53.1867	0.0109107
'CCR7'	-1.11357	0.394643	0.23	0.29	0.14	0.41	0.5	0.53	0.22	0.48	0.0109116
'MRPL18'	-0.0353529	0.91071	98.33	97.86	94.36	103.94	103.52	107.7	96.85	105.053	0.010973
'SHOC2'	-0.145808	0.122742	28.64	28.27	28.28	33.6	31.94	33.6	28.3967	33.0467	0.0109843
'BRAP'	-0.149649	0.207952	18.05	17.97	17.21	20.4	19.67	21.2	17.7433	20.4233	0.0109891
'EZH1'	-0.203616	0.0423257	17.03	17.23	15.5	19.78	19.91	20.65	16.5867	20.1133	0.0109988
'TK2'	-0.18023	0.0558476	18.97	19.94	19.33	23.4	22.11	24.1	19.4133	23.2033	0.0110008
'ARHGDIB'	-0.0434862	0.606686	1323.76	1319.27	1274.95	1423.09	1437.24	1378.34	1305.99	1412.89	0.0110252
'ARHGAP18'	-0.227339	0.00876358	21.49	23.38	20.48	27.52	25.65	27.27	21.7833	26.8133	0.0110428
'NOXA1'	-0.577966	0.00126314	10.6	10	11.46	18.61	15.61	16.16	10.6867	16.7933	0.0110756
'TSPYL1'	-0.155833	0.221363	11.94	12.57	11.43	13.41	14.47	14.25	11.98	14.0433	0.0110801
'AKAP10'	-0.148714	0.171288	20.05	21.27	20.15	24.47	22.76	24.52	20.49	23.9167	0.0110948
'FEM1C'	-0.21121	0.180056	6.07	5.91	6.12	7.03	7.65	7.45	6.03333	7.37667	0.0111061
'NLRX1'	-0.112934	0.456025	16.77	17.75	17	18.83	19.47	20.2	17.1733	19.5	0.0111364
'SYCP2'	-0.605889	0.0911217	0.91	0.81	0.72	1.23	1.51	1.27	0.813333	1.33667	0.0111672
'SETDB1'	-0.200711	0.00584225	46.99	49.44	43.59	59.7	54.08	58.05	46.6733	57.2767	0.011189
'ARFGEF1'	-0.21329	0.00185405	25.9	29.23	27.06	33.6	31.76	35.04	27.3967	33.4667	0.0111913
'ZNF558'	-0.132148	0.200833	27.05	28.92	28.1	31.53	30.41	32.21	28.0233	31.3833	0.0112081
'TRIP4'	-0.141136	0.423346	22	21.93	22.2	25.77	26.35	24.89	22.0433	25.67	0.0112199
'TFEC'	-0.46577	1.01769e-07	8.27	9.86	8.91	13.04	12.99	13.22	9.01333	13.0833	0.0112448
'FNIP1'	-0.199128	0.0513519	11.26	11.18	10.94	13.73	12.87	13.86	11.1267	13.4867	0.0112459
'C6orf89'	-0.194773	0.0137932	18.58	20.02	18.71	23.48	21.67	23.78	19.1033	22.9767	0.0112498
'ZFP14'	-0.212966	0.257212	3.28	3.69	3.53	4.42	4.33	4.02	3.5	4.25667	0.0112517
'SKI'	-0.148467	0.114794	17.26	18.89	17.73	20.51	21.61	20.34	17.96	20.82	0.0112518
'RASA1'	-0.267393	0.0249875	11.7	13.06	12.3	16.89	15.59	14.9	12.3533	15.7933	0.011263
'ARHGEF18'	-0.169251	0.0100583	40.25	43.46	39.86	46.15	48.37	49.68	41.19	48.0667	0.0113
'TUT7'	-0.371654	1.23932e-06	14.5	16.43	13.84	20.23	19.72	20.82	14.9233	20.2567	0.0113223
'HEATR5A'	-0.225884	0.280213	2.56	2.85	2.62	3.48	3.12	3.28	2.67667	3.29333	0.0113628
'JAKMIP3'	-1.17085	0.068536	0.2	0.13	0.17	0.35	0.48	0.39	0.166667	0.406667	0.0113662
'VDAC3'	-0.0404306	0.748231	331.96	321.66	325.99	361.46	351.62	346.07	326.537	353.05	0.0113701
'CLIC4'	-0.0690865	0.505239	43.77	45.47	42.87	49.32	47.72	48.74	44.0367	48.5933	0.0113824
'WAPL'	-0.203732	0.00123399	35.07	39.66	36.86	46.26	43.19	45.6	37.1967	45.0167	0.0113841
'LRP11'	-0.159817	0.33652	11.99	11.64	12.51	13.98	14.84	13.63	12.0467	14.15	0.0113893
'BCL10'	-0.103636	0.752787	8.89	9.03	8.43	9.83	10.12	9.91	8.78333	9.95333	0.0114185
'ZC3HAV1L'	-0.0965111	0.808208	8.72	8.69	8.07	9.46	10.08	9.7	8.49333	9.74667	0.0114297
'CHMP5'	-0.0817477	0.572142	60.99	57.38	58.3	63.47	66.71	66.47	58.89	65.55	0.0114535
'TNNT3'	-0.879941	0.178747	2.17	1.75	1.56	3.52	2.93	3.87	1.82667	3.44	0.011484
'CARMIL2'	-0.287078	0.483174	1.65	1.77	1.54	2.1	2.02	2.3	1.65333	2.14	0.0114894
'ZHX2'	-0.17394	0.369773	7.2	6.77	6.57	8.27	8.17	8.03	6.84667	8.15667	0.0115014
'SNRNP48'	-0.28696	0.0333905	8.05	8.84	7.98	10.61	10.69	10.5	8.29	10.6	0.0115016
'GATA2'	-0.260447	0.132961	7.16	8.09	7.22	9.7	9.35	9.22	7.49	9.42333	0.0115284
'CAMK2G'	-0.149054	0.153369	24.79	26.76	24.55	28.99	30.36	29.46	25.3667	29.6033	0.0115364
'RAD51AP1'	-0.121102	0.384395	38.81	36.46	39.64	45.3	42.9	43.34	38.3033	43.8467	0.0115494
'ASGR1'	-0.40515	0.539263	2.73	2.81	3.24	3.75	4.11	4.45	2.92667	4.10333	0.0115727
'KIF15'	-0.0605717	0.721884	21.33	21.56	20.65	22.47	22.71	23.33	21.18	22.8367	0.0115883
'MYO10'	-0.374988	0.0197659	2.86	2.8	2.88	3.98	3.62	3.68	2.84667	3.76	0.0116637
'UHMK1'	-0.241494	4.66037e-05	28.15	32.01	28.96	36.86	35.32	37.8	29.7067	36.66	0.0117159
'ABI1'	-0.214672	0.0221327	29.91	33.03	28.94	36.37	39.25	37.79	30.6267	37.8033	0.011761
'FAM216A'	-0.0778424	0.784284	42.14	43.39	44.27	46.28	48.42	48.83	43.2667	47.8433	0.0117854
'TRAF3IP2'	-0.376754	0.0283081	3.34	3.62	3.28	4.81	4.24	4.86	3.41333	4.63667	0.0118584
'MCPH1'	-0.119452	0.275958	24.06	24.93	22.43	28.45	26.95	28.69	23.8067	28.03	0.0118737
'ZNF25'	-0.203824	0.281694	6.18	6.42	6.11	7.76	7.14	7.74	6.23667	7.54667	0.0118752
'ZNF451'	-0.225795	0.00493582	19.8	22.06	18.9	28.37	24.77	26.2	20.2533	26.4467	0.0119659
'CYBRD1'	-0.131995	0.175117	25.51	27.13	24.8	29.32	29.16	30.88	25.8133	29.7867	0.01203
'TMED7'	-0.0283473	0.932162	23.57	23.65	22.85	24.91	25.04	25.26	23.3567	25.07	0.0120784
'TACC2'	-0.389406	0.277018	1.7	1.88	1.67	2.3	2.28	2.62	1.75	2.4	0.0120815
'ZXDC'	-0.152606	0.109995	24.8	25.48	23.32	28.2	28.34	29.17	24.5333	28.57	0.0120934
'KLHL12'	-0.171441	0.0997718	26.49	28.35	29.49	31.8	33.52	34.53	28.11	33.2833	0.0121664
'SLC25A46'	-0.0867902	0.516253	22.34	22.91	23.91	26.59	25.27	25.43	23.0533	25.7633	0.0121673
'TTC34'	-0.278745	0.676834	0.79	0.68	0.72	0.94	0.96	0.91	0.73	0.936667	0.0121686
'LRRC40'	-0.146677	0.410861	13.82	15.04	14.46	17.12	17.26	15.99	14.44	16.79	0.0121821
'CCDC73'	-1.2359	0.599128	0.06	0.03	0.08	0.15	0.15	0.12	0.0566667	0.14	0.0122012
'GCA'	-0.267401	0.0315808	17.74	19.7	17.04	21.76	24.02	22.5	18.16	22.76	0.012211
'CRTC2'	-0.0911037	0.529869	33.16	34.9	33.29	36.6	37.77	36.59	33.7833	36.9867	0.0122209
'WDR75'	-0.210371	0.0309884	30.22	30.78	27.45	36.31	34.59	36.2	29.4833	35.7	0.0122224
'USPL1'	-0.227603	0.0782066	9.38	9.27	9.28	11.89	11.02	11.63	9.31	11.5133	0.0122294
'TBRG1'	-0.15326	0.120074	14.61	14.79	14.08	16.12	16.99	17.46	14.4933	16.8567	0.01227
'GPATCH11'	-0.112928	0.345622	22.52	24.48	23.74	26.13	26.8	27.59	23.58	26.84	0.0122747
'ETAA1'	-0.271321	0.19279	5.41	4.92	5.53	7.2	6.37	6.57	5.28667	6.71333	0.0122795
'RAB3GAP1'	-0.306092	0.000170838	20.58	23.13	20.74	27.76	27.9	28.38	21.4833	28.0133	0.0122846
'COX18'	-0.233552	0.169711	11.19	11.64	12.88	14.39	14.41	15.7	11.9033	14.8333	0.0122923
'MRPS14'	-0.151284	0.465163	17.26	16.03	15.69	19.64	19.01	18.57	16.3267	19.0733	0.0123068
'PDK1'	-0.149787	0.0835801	28.03	27.43	27.23	33.55	31.34	31.82	27.5633	32.2367	0.0123069
'BTN2A1'	-0.12699	0.447966	16.75	18.48	17.72	20.73	19.84	20.97	17.65	20.5133	0.0123176
'UNC5C'	-0.475116	6.47574e-10	12.83	16.15	13.03	21.26	19.25	20.72	14.0033	20.41	0.0123258
'LGALS9C'	-0.756598	0.0149102	2.91	4.22	3.91	7.16	5.54	6.84	3.68	6.51333	0.0123431
'CSE1L'	-0.102765	0.152858	71.91	75.98	70.4	80.46	81.58	84.76	72.7633	82.2667	0.012346
'ZNF189'	-0.17785	0.110391	20.31	21.93	20.26	23.77	24.48	24.6	20.8333	24.2833	0.0123692
'PARVB'	-0.118437	0.168225	93.34	98.51	99.34	112.12	110.34	110.81	97.0633	111.09	0.0123912
'FOCAD'	-0.167735	0.186764	9.76	10.19	9.54	11.42	11.24	12.25	9.83	11.6367	0.0124036
'KRR1'	-0.108843	0.25835	12.97	13.42	13.04	15.48	14.55	14.72	13.1433	14.9167	0.0124254
'ITCH'	-0.129698	0.184657	16.71	16.95	16.6	19.2	19.43	18.39	16.7533	19.0067	0.0124317
'PPP2R5D'	-0.0792382	0.526164	43.94	44.29	41.57	49.46	47.42	47.51	43.2667	48.13	0.0124435
'H2AC6'	-0.733302	0.068458	10.65	14.77	11.33	21.9	20.37	21.26	12.25	21.1767	0.0124458
'TMOD3'	-0.160149	0.0626467	23.68	24.6	21.79	28.46	26.93	28.8	23.3567	28.0633	0.0124732
'SOCS4'	-0.17516	0.260349	6.22	6.16	5.66	7.43	6.78	7.25	6.01333	7.15333	0.0124771
'IMPACT'	-0.0381245	0.892651	20.14	21.14	20.56	21.79	22.51	22.56	20.6133	22.2867	0.0124864
'PGAP2'	-0.095833	0.695272	22.67	22.43	22.03	25.78	24.55	24.56	22.3767	24.9633	0.0125158
'TBC1D5'	-0.263715	1.33889e-05	41.15	45.67	41.28	57.7	50.6	55.28	42.7	54.5267	0.0125166
'ZFP36L2'	-0.12228	0.0555477	135.94	133.38	136.73	150.22	160.09	154.95	135.35	155.087	0.0125693
'F13A1'	-0.476641	0.109713	1.99	2.15	1.67	2.81	2.73	2.95	1.93667	2.83	0.0125739
'PAFAH2'	-0.254334	0.0945601	9.38	10.12	8.73	12.24	11.59	11.57	9.41	11.8	0.0125744
'ZNF621'	-0.0895808	0.546843	9.64	10.09	9.74	10.73	10.86	10.85	9.82333	10.8133	0.0125934
'WIPF1'	-0.210911	0.00386317	36.36	40.48	35.82	47.61	46.61	44.93	37.5533	46.3833	0.012623
'USP3'	-0.153706	0.104619	17.52	18.36	16.84	20.33	20.87	20.42	17.5733	20.54	0.0126261
'PEF1'	-0.0721291	0.717879	44.99	45.85	47.55	49.31	51.93	51.03	46.13	50.7567	0.0126349
'CYRIB'	-0.0495003	0.621315	155.8	156.65	158.58	166.55	173.41	171.54	157.01	170.5	0.0127552
'CCDC82'	-0.174007	0.20438	16.13	17.16	15.75	18.91	18.14	19.56	16.3467	18.87	0.0127571
'BACE1'	-0.285917	0.00255124	12.57	14.85	13.11	18.08	16.46	17.64	13.51	17.3933	0.012759
'HCK'	-0.0704476	0.389753	144.01	152.93	145.87	163.26	159.36	166.14	147.603	162.92	0.0127642
'SUCNR1'	-1.15298	0.341544	0.16	0.07	0.11	0.24	0.29	0.27	0.113333	0.266667	0.0127667
'PRELID3B'	-0.0332028	0.896261	47.67	46.16	48.36	50.08	51.68	51.42	47.3967	51.06	0.0127776
'ABCD1'	-0.174803	0.0331572	35.44	39.6	38.65	43.25	45.6	46.14	37.8967	44.9967	0.0127809
'BMP1'	-0.0816306	0.613841	23.79	24.36	22.88	26.74	26.36	26.86	23.6767	26.6533	0.0127971
'IPMK'	-0.355907	0.0040621	5.92	6.34	5.71	8.09	7.44	8.64	5.99	8.05667	0.0128131
'PARP9'	-0.224166	0.461806	3.38	3.69	3.38	3.99	4.31	4.45	3.48333	4.25	0.0128234
'PHF7'	-0.159045	0.533701	12.4	12.47	11.2	13.92	15.39	14.43	12.0233	14.58	0.0128259
'ZNF155'	-0.0776293	0.844652	9.78	9.69	9.41	10.9	10.33	10.51	9.62667	10.58	0.0128405
'CDK1'	-0.118874	0.242424	76.68	71.59	73.42	83.43	84.51	85.11	73.8967	84.35	0.0128646
'ALDH2'	-0.332179	0.144158	1.4	1.56	1.33	1.92	1.91	1.84	1.43	1.89	0.012881
'UBA3'	-0.0888849	0.482763	53.45	54.89	55.13	62.05	58.84	62	54.49	60.9633	0.0128929
'TCF23'	-0.683181	0.0368182	1.12	0.97	1	1.95	1.57	1.72	1.03	1.74667	0.012895
'BMPR2'	-0.446703	0.00726542	1.42	1.83	1.56	2.44	2.22	2.22	1.60333	2.29333	0.0129445
'TM9SF4'	-0.1743	0.0192011	47.37	49.79	44.57	58.43	53.53	56.36	47.2433	56.1067	0.0129636
'CAND1'	-0.202922	0.00255124	17.44	18.07	16.05	20.97	21.22	20.23	17.1867	20.8067	0.0129724
'THAP6'	-0.150228	0.533593	7.01	7.56	6.7	8.64	8.26	8.74	7.09	8.54667	0.0129773
'TMEM71'	-0.253661	0.0696249	22.13	21.22	18.91	27.27	25.15	26.16	20.7533	26.1933	0.0129908
'OPA1'	-0.192727	0.00281269	32.21	34.69	30.78	39.45	37.87	40.14	32.56	39.1533	0.0130022
'THBD'	-0.0889981	0.603521	16.8	16.77	16.13	19	17.86	18.76	16.5667	18.54	0.0130155
'METTL15'	-0.124521	0.579107	8.3	8.32	8.7	9.75	9.15	9.72	8.44	9.54	0.0130292
'EFR3A'	-0.129918	0.14152	24.69	25.21	24.8	27.9	28.38	29.65	24.9	28.6433	0.0130325
'BRF2'	-0.0277067	0.9399	11.7	11.91	12.12	12.84	12.77	12.71	11.91	12.7733	0.0130434
'VAPB'	-0.0768022	0.712534	7.06	7.45	7.47	8.1	8.06	8.27	7.32667	8.14333	0.0130487
'TTC38'	-0.0920616	0.525284	34.58	34.58	35.63	38.55	38.47	40.63	34.93	39.2167	0.0130671
'OXA1L'	-0.118464	0.085426	119.65	121.58	112.31	139.77	130.72	133.07	117.847	134.52	0.0131087
'MFAP3'	-0.215072	0.174238	6.45	7.16	7.15	8.2	8.09	8.9	6.92	8.39667	0.0131092
'PREP'	-0.12712	0.195829	19.39	20.37	20.37	23.56	22.36	24.36	20.0433	23.4267	0.0131268
'TOMM70'	-0.0744087	0.435102	51.2	52.98	49.77	58.04	55.06	57.41	51.3167	56.8367	0.0131387
'CCDC6'	-0.20849	0.0532887	11.18	12.6	11.54	15.06	13.63	14.22	11.7733	14.3033	0.0131414
'BBS2'	-0.341865	0.000137206	26.74	26.88	26.49	37.53	35.28	33.9	26.7033	35.57	0.0131573
'SNX18'	-0.110229	0.521885	10.01	10.55	10.39	11.42	11.41	12.13	10.3167	11.6533	0.0131904
'IGHMBP2'	-0.153069	0.386923	10.74	10.7	9.97	12.53	12.49	12.38	10.47	12.4667	0.0132045
'GUCA1B'	-0.488078	0.552663	0.79	0.93	0.93	1.27	1.19	1.44	0.883333	1.3	0.0132176
'RPA2'	-0.0140007	0.9399	128.39	124.25	125.26	136.22	132.16	132.49	125.967	133.623	0.013227
'MBNL1'	-0.231168	1.77525e-07	175.1	192.02	173.2	222.51	217.21	223.89	180.107	221.203	0.0132348
'LDB3'	-2.71608	0.434152	0	0	0.02	0.06	0.04	0.04	0.00666667	0.0466667	0.0132356
'NPAS3'	-1.91028	0.741824	0	0.01	0	0.02	0.03	0.02	0.00333333	0.0233333	0.0132356
'ATG9B'	-2.01465	0.552664	0.03	0.03	0	0.09	0.06	0.09	0.02	0.08	0.0132356
'GBP4'	-0.427983	0.0112233	2.93	3.26	2.73	4.25	4.16	4.22	2.97333	4.21	0.0132884
'ACVR1B'	-0.272473	0.0716287	7.65	7.68	6.44	9.43	10.07	9.1	7.25667	9.53333	0.0133011
'ANKRD49'	-0.192358	0.406587	13.31	12.03	13.56	14.93	16.07	15.81	12.9667	15.6033	0.0133034
'RSAD1'	-0.138352	0.390882	19.79	20.67	19.62	22.08	23.67	23.79	20.0267	23.18	0.013306
'RSBN1L'	-0.058044	0.772855	12.55	12.81	12.08	13.98	13.38	13.67	12.48	13.6767	0.0133136
'MBP'	-0.136414	0.0737816	39.12	42.19	40.61	48.26	44.66	47.65	40.64	46.8567	0.0133149
'NDUFS7'	-0.053587	0.748024	224.14	220.11	217.48	234.09	245.31	238.33	220.577	239.243	0.0133849
'TM9SF3'	-0.0171591	0.9399	70.82	73.43	71.76	75.3	77.41	76.09	72.0033	76.2667	0.0134026
'ZFC3H1'	-0.335039	5.29724e-06	15.47	17.97	15.33	21.69	20.82	22.15	16.2567	21.5533	0.0134411
'P2RY8'	-0.139018	0.043662	54.46	59.62	55.2	66.62	66.43	63.03	56.4267	65.36	0.01345
'DDX59'	-0.13696	0.43054	22.18	22.28	20.87	26.39	24.18	25.84	21.7767	25.47	0.0134712
'RUFY2'	-0.300348	0.191061	3.45	4.1	3.86	4.77	5.02	5.57	3.80333	5.12	0.013488
'ACBD3'	-0.137466	0.258787	20.35	21.15	19.22	23.32	22.89	24.04	20.24	23.4167	0.013504
'ZC3H11A'	-0.15307	0.00624526	88.99	91.48	83.33	105.43	98.83	100.1	87.9333	101.453	0.0135289
'TRAF6'	-0.285929	0.0104653	6.19	7.22	6.31	8.67	8.21	8.7	6.57333	8.52667	0.0135812
'MSL2'	-0.154124	0.172555	18.9	20.37	18.61	23.4	22.25	21.67	19.2933	22.44	0.0135829
'DPY19L4'	-0.260336	0.024781	13.86	11.69	13.32	15.82	16.34	17.63	12.9567	16.5967	0.0136017
'PPIL2'	-0.0526849	0.738206	41.32	41.74	40.03	46.97	45.58	44.16	41.03	45.57	0.0136086
'D2HGDH'	-0.0261408	0.9399	43.83	42.51	41.61	45.24	46.56	46.85	42.65	46.2167	0.0136127
'XPC'	-0.231773	0.00199156	33.64	37.1	32.69	42.64	41.42	43.64	34.4767	42.5667	0.0136149
'PRKAA1'	-0.156747	0.17063	14.19	13.92	12.98	16.22	15.74	16.15	13.6967	16.0367	0.0136211
'AGPAT5'	-0.0513088	0.725782	33.46	32.36	32.45	35.47	35.01	36.81	32.7567	35.7633	0.0136278
'ARHGEF3'	-0.133262	0.103132	41.12	43.26	39.83	47.96	46.83	48.23	41.4033	47.6733	0.0136423
'ZBTB41'	-0.108615	0.71844	3.17	3.43	3.13	3.62	3.9	3.8	3.24333	3.77333	0.0136974
'CIP2A'	-0.199424	0.10661	10.34	11.67	11.47	13.63	13.07	13.87	11.16	13.5233	0.0137009
'UBAP1'	-0.0609201	0.746062	36.7	35.15	34.73	39.57	39.43	37.86	35.5267	38.9533	0.0137023
'GOLGA1'	-0.222076	0.0426354	12.47	13.26	11.6	15.73	14.98	15.43	12.4433	15.38	0.0137323
'CRYZ'	-0.227696	0.582535	5.11	5.2	4.87	6.47	6.24	5.82	5.06	6.17667	0.0137372
'BAG3'	-0.0882149	0.693476	18.18	19.51	18.98	20.69	21.38	21.27	18.89	21.1133	0.0137487
'CDC42EP4'	-0.323303	0.0457264	7.69	8.5	8.14	10.71	9.88	11.4	8.11	10.6633	0.0137671
'CCNB1IP1'	-0.0617151	0.611388	143.28	140.09	141.78	150.77	157.13	157.24	141.717	155.047	0.013779
'ATXN1'	-0.607859	0.000401272	1.35	1.77	1.74	2.76	2.24	2.78	1.62	2.59333	0.0138103
'POLR2D'	-0.0561865	0.767117	18.11	18.49	17.47	20.2	19.7	19.26	18.0233	19.72	0.0138119
'TMOD2'	-1.11809	0.0270704	0.24	0.19	0.12	0.41	0.4	0.44	0.183333	0.416667	0.0138621
'CNOT7'	-0.0621592	0.595219	70.01	73.49	72.99	78.95	82.41	77.85	72.1633	79.7367	0.0138873
'CRLF3'	-0.402106	0.00857242	8.25	9.27	8.97	13.4	11.93	11.45	8.83	12.26	0.0139102
'OR4K17'	-0.537892	0.82075	0.11	0.08	0.12	0.16	0.16	0.19	0.103333	0.17	0.0139495
'COQ3'	-0.277891	0.397396	8.03	9.24	8.71	10.69	10.57	11.1	8.66	10.7867	0.0139501
'ATP5F1C'	-0.105513	0.18752	219.68	220.7	209.57	245.92	244.5	244.23	216.65	244.883	0.0139545
'KANSL3'	-0.186384	0.0380812	19.05	20.93	18.64	24.31	23.26	22.69	19.54	23.42	0.0139728
'NSMAF'	-0.111533	0.077797	85.34	91.47	87.92	99.26	100.15	101.31	88.2433	100.24	0.0139841
'SLC17A5'	-0.223261	0.399216	5.4	4.92	4.88	5.86	6.61	6.33	5.06667	6.26667	0.013986
'CELSR2'	-0.507395	0.00243344	1.51	1.7	1.34	2.23	2.25	2.32	1.51667	2.26667	0.0140247
'CHSY1'	-0.103176	0.163615	78.79	78.43	75.09	90.54	84.39	86.89	77.4367	87.2733	0.0140308
'ANKMY2'	-0.0505512	0.855027	27.17	28.39	27.7	30.75	30.61	29.33	27.7533	30.23	0.0140894
'RLF'	-0.364167	1.38759e-07	17.63	20.28	17.73	25.41	24.78	25.02	18.5467	25.07	0.0141229
'ACAP2'	-0.218855	0.00168298	23.52	25.47	23.09	30.62	27.56	30.63	24.0267	29.6033	0.0141531
'LPP'	-0.253615	0.00319851	4.91	5.26	4.92	6.55	5.96	6.74	5.03	6.41667	0.014163
'FBXO42'	-0.162704	0.222408	8.62	8.99	8.11	10.28	10.14	9.87	8.57333	10.0967	0.0142114
'ZKSCAN1'	-0.262035	3.2547e-05	29.98	34.65	30.1	41.46	37.46	41.56	31.5767	40.16	0.0142306
'CTR9'	-0.0787995	0.494266	32.36	34.29	33.89	38.11	35.93	37.68	33.5133	37.24	0.0142373
'VPS36'	-0.0759411	0.640893	19.39	19.91	20.75	21.56	22.39	22.63	20.0167	22.1933	0.0142588
'FAM199X'	-0.19046	0.0933886	7.83	8.72	8.68	10.04	9.78	10.34	8.41	10.0533	0.0142996
'BLOC1S5'	-0.23616	0.0444371	23.7	21.27	21.51	27.21	27.89	27.1	22.16	27.4	0.0142999
'YPEL5'	-0.0948951	0.553188	35.34	34.01	34.6	38.98	39.61	37.27	34.65	38.62	0.0143191
'TRERF1'	-0.281321	0.00132438	9.94	11.09	9.46	12.86	12.63	13.45	10.1633	12.98	0.0143213
'ATP2C1'	-0.0735025	0.626638	23.06	24.77	23.33	27.03	25.78	27.02	23.72	26.61	0.0143999
'RMND5B'	-0.203408	0.129681	17.77	17.9	16.83	21.12	20.4	22.67	17.5	21.3967	0.0144012
'ZBTB22'	-0.0549782	0.842827	23.44	23.1	22.4	24.93	25.25	25.05	22.98	25.0767	0.0144126
'KHDRBS1'	-0.020281	0.907675	170.54	174.25	173.82	180.74	187.85	184.64	172.87	184.41	0.0144197
'FBXL5'	-0.134706	0.19874	33.83	31.61	30.97	36.22	37.95	36.65	32.1367	36.94	0.014454
'SENP2'	-0.130197	0.40558	16.62	17.05	15.54	19.48	18.21	18.89	16.4033	18.86	0.0144562
'STX12'	-0.214618	0.0328503	23.95	26.89	23.8	29.37	30.01	31.66	24.88	30.3467	0.0144953
'CYP1B1'	-0.311176	0.00791734	9.57	10.18	8.45	13.06	11.43	12.3	9.4	12.2633	0.0145363
'GPR65'	-0.222889	0.554474	2.18	2.29	2.17	2.6	2.67	2.88	2.21333	2.71667	0.0145401
'ALAD'	-0.0370496	0.870571	39.79	41.74	40.27	43.86	44.45	43.24	40.6	43.85	0.0145417
'IPO5'	-0.121	0.0546382	52	54.75	50.1	60.81	58.3	60.37	52.2833	59.8267	0.0145462
'POU2F2'	-0.128473	0.147386	19.08	20.16	19.04	23.2	21.36	22.74	19.4267	22.4333	0.0145613
'KIF16B'	-0.187151	0.406266	4.52	4.62	4.21	5.15	5.18	5.65	4.45	5.32667	0.0145666
'PIK3CB'	-0.161861	0.0820197	21.9	24.26	23.85	28.78	26.8	26.73	23.3367	27.4367	0.0145862
'DGKG'	-0.158068	0.507841	4.13	4.49	4.07	4.83	4.86	5.2	4.23	4.96333	0.0145966
'EIF2B3'	-0.0811454	0.81861	20.89	20.55	19.48	22.66	22.24	23.1	20.3067	22.6667	0.014606
'ANP32E'	-0.0147842	0.9399	99.46	99.55	98.21	107.19	103.6	105.69	99.0733	105.493	0.0146134
'ZMAT3'	-0.213383	0.121066	4.25	4.8	4.58	5.44	5.51	5.66	4.54333	5.53667	0.0146147
'INO80B'	-0.0574185	0.870571	47.18	44.96	47.54	51.8	49.79	51.16	46.56	50.9167	0.0146307
'SCO1'	-0.067724	0.719794	7.74	7.89	7.41	8.32	8.51	8.59	7.68	8.47333	0.0146478
'DENND1B'	-0.184425	0.019234	14.22	15.4	14.21	17.46	17.04	17.05	14.61	17.1833	0.0146785
'PHOSPHO2-KLHL23'	-2.74848	0.44147	0	0.33	0	0.62	0.84	0.7	0.11	0.72	0.0146801
'CCDC43'	-0.0843453	0.689227	27.34	27.99	28.61	32.16	31.32	30.13	27.98	31.2033	0.0146895
'UNC13B'	-0.314447	0.0528016	4.07	3.85	3.67	5.38	4.81	4.75	3.86333	4.98	0.0146919
'COG6'	-0.230673	0.132787	10.79	9.91	9.87	11.88	12.49	13.41	10.19	12.5933	0.0147621
'IREB2'	-0.232679	1.88311e-05	41.3	45.66	41.3	52.31	52.5	53.62	42.7533	52.81	0.0147936
'MED28'	-0.101619	0.349371	10.48	11.09	10.27	11.89	12.4	11.65	10.6133	11.98	0.0148014
'MEIS1'	-0.262837	0.000168145	29.4	33.3	29.43	39.67	37.86	38.65	30.71	38.7267	0.0148054
'C2'	-0.562157	0.0753864	2.59	3.15	3.05	4.03	4.79	4.04	2.93	4.28667	0.0148256
'IK'	-0.0733386	0.363597	182.29	187.94	182.71	209.78	197.85	203.95	184.313	203.86	0.0148284
'MTF2'	-0.207774	0.0102747	28.62	32.33	29.18	37.64	36.35	35.34	30.0433	36.4433	0.0148403
'GOLGA8N'	-0.0522896	0.42019	166.31	173.97	164.8	181.69	181.89	187.48	168.36	183.687	0.0148513
'GPATCH1'	-0.012753	0.969334	15.6	15.04	15.43	16.35	15.99	16.49	15.3567	16.2767	0.0148519
'IL2RA'	-1.67021	0.000233155	0.39	0.63	0.39	1.79	1.61	1.19	0.47	1.53	0.0148617
'BBS12'	-0.230587	0.622332	2.24	2.42	2.41	2.8	2.82	3.11	2.35667	2.91	0.0148683
'CUEDC1'	-0.170274	0.747799	3	3.3	3.29	3.58	3.84	3.92	3.19667	3.78	0.0148685
'ATL3'	-0.0753448	0.587824	17.36	17.11	18.05	20.06	18.84	19.35	17.5067	19.4167	0.0148859
'ENTPD5'	-0.210131	0.38597	4.18	4.38	3.93	4.89	5.03	5.49	4.16333	5.13667	0.0148923
'MRTFA'	-0.168264	0.00991258	64.11	69.6	62.62	81.09	74.5	76.38	65.4433	77.3233	0.0148956
'TAB2'	-0.0864815	0.379757	38.3	39.34	36.53	41.75	42.17	44.33	38.0567	42.75	0.0148969
'GNA13'	-0.127777	0.140466	26.18	25.67	24.92	29.3	28.37	30.73	25.59	29.4667	0.0149037
'UCK2'	-0.0778648	0.501074	26.95	28.35	27.17	30.7	30.53	30.29	27.49	30.5067	0.014926
'NAE1'	-0.0152078	0.944757	53.33	53.03	54.81	56.81	57.55	57.01	53.7233	57.1233	0.0149572
'ATP6V1H'	-0.0789952	0.681475	34.18	33.57	32.58	35.78	38.02	37.59	33.4433	37.13	0.0150175
'VAMP4'	-0.220388	0.27422	4.88	4.98	5.23	6.07	6.76	6.13	5.03	6.32	0.0150348
'MARK4'	-0.163115	0.115309	23.28	25.11	22.54	28.11	26.69	28.41	23.6433	27.7367	0.0150535
'KIZ'	-0.226461	0.165519	15.92	17	18.41	21.23	20.01	21.68	17.11	20.9733	0.0150638
'ZFYVE27'	-0.0492357	0.874048	22.25	21.26	21.04	23	24.31	23.75	21.5167	23.6867	0.0150754
'TAF9'	-0.0818487	0.590126	98.31	92.91	92.1	102.14	106.28	106.19	94.44	104.87	0.0151009
'CDC123'	-0.0251493	0.925861	144.92	142.8	147.92	155.76	158.24	151.81	145.213	155.27	0.0151279
'AHR'	-0.120472	0.262149	17.37	17.58	18.11	21.1	20.01	19.61	17.6867	20.24	0.0151991
'C4orf46'	-0.140734	0.551673	8.61	8.34	8.83	9.78	9.67	10.47	8.59333	9.97333	0.0152674
'PYURF'	-0.0625276	0.878768	30.82	29.04	30.08	31.93	33.6	33.21	29.98	32.9133	0.0153135
'PIGY'	-0.0625276	0.878768	30.82	29.04	30.08	31.93	33.6	33.21	29.98	32.9133	0.0153135
'ZNF33B'	-0.259639	0.104081	5.02	4.8	4.91	6.19	6.54	5.86	4.91	6.19667	0.015323
'PPM1M'	-0.351061	0.330486	3.35	3.61	4.1	5.44	4.87	4.66	3.68667	4.99	0.0153508
'PPP1R3D'	-0.145181	0.616639	5.75	5.97	5.56	6.49	7.05	6.56	5.76	6.7	0.0153702
'STARD3NL'	-0.0978527	0.626448	29.79	32.14	32.05	36.46	35.37	35.24	31.3267	35.69	0.0154075
'CASS4'	-0.232715	0.575869	2.3	2.28	2.09	2.93	2.6	2.7	2.22333	2.74333	0.0154172
'SLC35A3'	-0.183008	0.227808	6.82	7.16	7.34	7.99	8.82	8.37	7.10667	8.39333	0.0154494
'USP47'	-0.237935	0.00125365	15.94	15.77	15.73	20.36	18.67	19.6	15.8133	19.5433	0.0154557
'SETDB2'	-0.28099	0.000237521	23	26.03	22.42	31.18	31.56	32.14	23.8167	31.6267	0.0154692
'PRKACB'	-0.244628	0.0110218	21.01	23.7	20.89	28.31	27.23	27.46	21.8667	27.6667	0.0154982
'AFG1L'	-0.162064	0.476005	10.28	9.38	9.73	12.44	11.81	13.52	9.79667	12.59	0.0154986
'NRIP3'	-0.209519	0.0933666	13.61	14.33	12.59	15.98	16.62	16.73	13.51	16.4433	0.0155048
'ANKRD55'	-0.509733	0.331555	1.73	1.8	1.77	2.31	2.57	2.3	1.76667	2.39333	0.0155107
'MTRNR2L9'	-0.104246	0.260957	685.37	705.89	709.24	797.57	800.39	754.54	700.167	784.167	0.0155147
'KDM3A'	-0.198633	3.31108e-05	102.45	109.41	101.08	123.9	122.07	122.56	104.313	122.843	0.0155492
'ADO'	-0.117728	0.593168	10.36	9.7	10.5	11.68	11.17	12.07	10.1867	11.64	0.0155635
'DRAM2'	-0.168039	0.100429	51.66	48.93	53.79	61.58	60.87	60.15	51.46	60.8667	0.0155688
'CUL4B'	-0.183622	0.0146671	30.06	30.53	29.85	36.11	36.93	34.21	30.1467	35.75	0.0155708
'PIGL'	-0.265244	0.203829	8.43	9.49	8.09	11.27	10.33	11.11	8.67	10.9033	0.0156265
'VPS37A'	-0.1886	0.085426	16.62	16.58	14.92	19.56	19.51	18.75	16.04	19.2733	0.0156459
'SUPT7L'	-0.136918	0.279294	17.79	16.35	17.59	20.28	19.64	19.95	17.2433	19.9567	0.0156561
'ERI1'	-0.0602419	0.833977	12	13.04	13.12	14.31	14.79	14.99	12.72	14.6967	0.0156572
'ATF2'	-0.0767082	0.566086	26.18	26.96	25.48	29.01	29.34	28.97	26.2067	29.1067	0.0156733
'LETMD1'	-0.051854	0.738206	82.14	80.72	79.79	87.22	91.05	86.88	80.8833	88.3833	0.0157045
'ANAPC16'	-0.113578	0.246501	41.44	40.99	41.03	48.46	46.37	45.9	41.1533	46.91	0.0157085
'IDH3G'	-0.0757922	0.592111	97.82	93.93	91.37	102.09	103.77	106.99	94.3733	104.283	0.0157658
'MTRNR2L6'	-0.381868	0.0018229	44.26	37.06	46.58	56.4	61.47	57.58	42.6333	58.4833	0.015774
'ZNF12'	-0.303816	0.000887149	12.44	14.26	13.08	17.24	17.02	17.32	13.26	17.1933	0.015775
'BUD13'	-0.152975	0.256902	27.02	27.82	26.55	30.98	30.84	33.29	27.13	31.7033	0.0157889
'ZNF160'	-0.132244	0.130307	32.93	35.11	31.86	38.47	37.51	39.44	33.3	38.4733	0.0158004
'PPM1A'	-0.263992	0.00857242	9.65	10.66	10.81	12.41	12.78	12.81	10.3733	12.6667	0.015816
'CACNA2D4'	-0.165089	0.00171287	61.75	66.28	60.88	75.34	73.97	74.66	62.97	74.6567	0.015835
'ZNF230'	-0.327758	0.0395428	6.68	6.47	5.91	8.12	7.91	9.14	6.35333	8.39	0.0158588
'LYSMD3'	-0.210968	0.159685	8.27	9.49	8.59	10.94	10.34	11	8.78333	10.76	0.015879
'ADAM10'	-0.0483852	0.626638	74.24	77.1	73.14	84.95	79.9	83.02	74.8267	82.6233	0.015879
'KLF10'	-0.110288	0.110325	109.63	113.67	104.07	127.26	123.27	121.04	109.123	123.857	0.0158838
'ZNF182'	-0.225094	0.240535	6.75	7.72	7.43	9.57	8.74	8.61	7.3	8.97333	0.0158942
'CCND2'	-0.140981	0.0775467	21.87	23.26	21.44	25.95	25.88	25.39	22.19	25.74	0.0159072
'ZNF772'	-0.306791	0.129642	3.07	3.59	3.41	4.39	4.27	4.42	3.35667	4.36	0.0159138
'PRIMPOL'	-0.250475	0.125214	15.82	15.64	15.05	20.41	19.2	18.28	15.5033	19.2967	0.0159207
'GTF2E1'	-0.0742158	0.812327	12.29	12.97	12.27	13.37	14.13	14.05	12.51	13.85	0.0159229
'MACROD1'	-0.273818	0.196656	16.89	18.55	15.34	22.46	22.52	20.94	16.9267	21.9733	0.0159696
'RAB11A'	-0.0261275	0.919524	30.5	29.94	30.06	31.63	32.91	32.47	30.1667	32.3367	0.0160131
'NFXL1'	-0.764192	2.78345e-17	15.28	14.83	14.29	25.35	24.45	29.66	14.8	26.4867	0.0160394
'SLC38A9'	-0.245026	0.143076	11.05	12.79	11.27	14.31	14.03	15.38	11.7033	14.5733	0.0160748
'AMY2A'	-2.71715	0.434152	0.07	0	0	0.14	0.14	0.22	0.0233333	0.166667	0.0160901
'AGK'	-0.834007	6.62154e-13	10.28	10.46	11.37	20.67	18.33	23.36	10.7033	20.7867	0.0161649
'BTN3A1'	-0.275526	0.0448598	10.01	11.22	10.05	14.06	12.44	12.7	10.4267	13.0667	0.0162027
'ZNF92'	-0.252106	0.0518679	12.99	14.57	12.68	16.49	16.44	17.29	13.4133	16.74	0.0162127
'ZSCAN26'	-0.199391	0.215773	14.35	15.85	14.34	18.05	17.01	17.49	14.8467	17.5167	0.0162932
'USP30'	-0.427995	0.00393892	7.16	8.13	6.4	10.71	9.09	10.69	7.23	10.1633	0.0163288
'LRBA'	-0.332923	0.000913298	7.52	6.96	6.64	8.86	8.17	8.21	7.04	8.41333	0.0163451
'IQSEC2'	-0.299418	0.0195856	7.77	9.45	8.19	11.48	11.53	12	8.47	11.67	0.0163857
'SCUBE1'	-0.367078	0.00185428	4.2	5.05	4.28	6.58	5.57	6.16	4.51	6.10333	0.0164205
'WDR33'	-0.00689599	0.972995	37.27	39.27	38.28	42.45	40.76	40.99	38.2733	41.4	0.0164761
'HIF1A'	-0.066125	0.691432	23.17	24	22.77	25.47	25.69	25.84	23.3133	25.6667	0.0165119
'ANO6'	-0.230092	0.0021419	20.79	23.77	21.06	27.37	26.01	27.7	21.8733	27.0267	0.0165124
'NUP54'	-0.120544	0.349418	36.35	37.72	39.08	44.75	43.41	41.19	37.7167	43.1167	0.0165467
'SLC35A5'	-0.165081	0.260947	11.34	10.88	11.01	12.49	13.07	13.66	11.0767	13.0733	0.0165689
'EGLN1'	-0.102489	0.256483	39.31	41.45	41.37	44.48	45.56	47.92	40.71	45.9867	0.0165913
'DMXL1'	-0.367695	4.55877e-05	5.63	6.87	6.35	8.47	8.37	8.77	6.28333	8.53667	0.0166119
'TAF2'	-0.17043	0.052111	22.39	23.63	24	27.61	26.36	29.22	23.34	27.73	0.0166374
'RBM5'	-0.157943	0.00716326	88.72	95.74	90.45	100.27	102.34	107.14	91.6367	103.25	0.0167168
'LRRC41'	-0.142554	0.0735231	36.57	39.63	35.92	44.1	41.98	44.06	37.3733	43.38	0.0167485
'PRKAB1'	-0.175897	0.287261	17.31	18.87	16.73	21.61	20.03	21.19	17.6367	20.9433	0.0167516
'VPS8'	-0.306134	0.00386317	10.49	10.49	10.52	12.8	13.37	14.13	10.5	13.4333	0.0167619
'PAN3'	-0.192026	0.000537258	53.56	58.8	53.77	66.85	65.27	66.85	55.3767	66.3233	0.0167657
'UBE3A'	-0.10332	0.182189	38.07	40.68	38.12	42.65	42.89	44.72	38.9567	43.42	0.0167746
'DDHD2'	-0.122972	0.328308	19.22	20.28	19.15	21.37	22.48	23.24	19.55	22.3633	0.0168081
'HK2'	-0.301151	1.69488e-08	87	98.1	83	116.61	110.07	116.64	89.3667	114.44	0.0168779
'STX16'	-0.180832	0.00319851	44.24	49.03	45.93	55.49	54.46	55.93	46.4	55.2933	0.0169669
'EXT2'	-0.101399	0.530935	16.84	17.15	16.83	18.5	19.42	19.65	16.94	19.19	0.0169736
'PIK3CA'	-0.264937	0.0594565	6.6	7	5.89	8.42	8.38	7.84	6.49667	8.21333	0.0169752
'STX2'	-0.255381	0.126491	9.21	8.64	8.02	11.39	10.68	10.03	8.62333	10.7	0.016977
'SCAI'	-0.250133	0.0734415	2.9	3.07	2.9	3.92	3.47	3.71	2.95667	3.7	0.0169947
'PITPNC1'	-0.15629	0.171964	11.06	12.34	11.81	14.08	13.62	14.05	11.7367	13.9167	0.0170244
'PEX1'	-0.152723	0.418087	8.87	8.53	8.22	10.21	9.36	9.87	8.54	9.81333	0.0170308
'RSPRY1'	-0.138073	0.244483	21.66	23.99	21.69	27.4	26.59	26.1	22.4467	26.6967	0.0170323
'ANLN'	-0.182228	0.0095348	33.38	36.58	33.06	41.45	40.11	41.4	34.34	40.9867	0.0170459
'EFL1'	-0.182975	0.153544	15.49	16.16	16.02	19.37	18.49	17.76	15.89	18.54	0.017102
'ERI2'	-0.211607	0.0766793	14.77	17.2	15.81	19.52	19.1	20.41	15.9267	19.6767	0.0171747
'RNF169'	-0.438497	4.63933e-07	7.88	9.47	7.91	11.9	11.85	12.22	8.42	11.99	0.0172179
'PLEKHF2'	-0.208957	0.142772	15.8	15.22	17.3	19.06	19.89	19.88	16.1067	19.61	0.017246
'CDC16'	-0.0862415	0.51812	51.85	53.16	53.18	58.42	55.72	58.23	52.73	57.4567	0.0172719
'BTG1'	-0.04792	0.842428	19.09	18.21	18.56	20.4	20.15	20.25	18.62	20.2667	0.0172747
'ACADSB'	-0.0797567	0.62571	12.63	13.26	13.18	14.51	14.45	14.49	13.0233	14.4833	0.0172761
'DYNLRB2'	-2.02092	0.567968	0.29	0	0	0.51	0.77	0.53	0.0966667	0.603333	0.0172815
'PACC1'	-0.0142524	0.951235	38.16	39.66	39.71	41.21	42.04	43.11	39.1767	42.12	0.0173109
'ZNF341'	-0.295771	0.321728	2.99	3.59	3.18	4	4.31	4.27	3.25333	4.19333	0.0173112
'FBXW2'	-0.133465	0.176328	13.84	14.74	13.53	16.53	16.15	16.29	14.0367	16.3233	0.01737
'CYP4V2'	-0.360908	0.128298	2.8	2.75	2.72	3.98	3.6	3.55	2.75667	3.71	0.0173757
'ZBTB2'	-0.217611	0.174986	10.73	11.71	11.81	14.61	12.97	14.07	11.4167	13.8833	0.0173812
'NUMB'	-0.211271	0.000927461	53.1	57.05	51.34	65.97	65.78	64.95	53.83	65.5667	0.0173882
'KNTC1'	-0.182625	0.0109625	29.21	32.08	29.52	33.93	34.88	36	30.27	34.9367	0.0174172
'UTY'	-0.263721	0.00705032	11.02	12.04	10.16	14.02	14.42	14.67	11.0733	14.37	0.0174226
'IL13RA1'	-0.381927	2.53502e-05	16.51	16.96	17.12	24.12	21.31	23.97	16.8633	23.1333	0.0174276
'KIF18A'	-0.10245	0.691432	10.33	10.48	10.78	11.96	11.45	11.29	10.53	11.5667	0.017441
'ZFAND6'	-0.147885	0.252851	45.03	45.11	44.83	53.41	52.1	50.17	44.99	51.8933	0.0174562
'ATG4C'	-0.159813	0.347475	15.07	15.39	15.73	17.21	18.8	18.24	15.3967	18.0833	0.0174618
'CD48'	-0.667869	0.340691	1.89	1.56	2.44	3.59	3.07	3.23	1.96333	3.29667	0.0174785
'TAP2'	-0.189167	0.0626651	15.1	16.4	15.29	19.08	17.96	17.4	15.5967	18.1467	0.0174829
'SSBP2'	-0.330395	0.0114384	11.74	12.81	12.11	14.57	15.09	16.56	12.22	15.4067	0.0174952
'ARMH3'	-0.182617	0.110974	18.09	17.66	16.62	21.01	19.54	21.74	17.4567	20.7633	0.0175128
'ACSM3'	-0.463156	0.0441145	6.2	4.93	5.31	7.83	7.98	8.14	5.48	7.98333	0.0175148
'PGPEP1'	-0.146704	0.0303405	32.75	35.34	32.79	38.71	39.52	39.21	33.6267	39.1467	0.0175252
'SYCP2L'	-0.467239	0.203961	1.99	2.29	1.71	2.68	2.81	3.21	1.99667	2.9	0.0175282
'SLC25A51'	-0.294892	0.410255	8.11	8.72	9.75	11.64	11.7	10.92	8.86	11.42	0.017552
'SRPK2'	-0.13233	0.24072	22.48	23.63	23.2	26.03	25.29	27.32	23.1033	26.2133	0.0176027
'TTLL5'	-0.105913	0.521448	12.25	13.3	12.56	14.72	14.62	13.79	12.7033	14.3767	0.0176108
'KIF20B'	-0.0639351	0.585366	25.81	27.49	27.04	29.19	29.99	29.29	26.78	29.49	0.0176963
'SS18L1'	-0.193824	0.185559	9.63	9.37	8.91	11.29	10.36	11.43	9.30333	11.0267	0.0177159
'BTBD8'	-0.698098	0.00161242	1.64	1.96	1.81	3.32	2.85	2.63	1.80333	2.93333	0.0177255
'KDM1A'	-0.110463	0.19963	52.53	56.51	52.36	60.03	62.4	60.65	53.8	61.0267	0.0177337
'MBIP'	-0.183808	0.413335	17.53	16.43	18.79	20.99	21.88	20.27	17.5833	21.0467	0.0178005
'MAP10'	-0.311029	0.0571361	6.14	5.49	5.28	7.27	7.47	7.35	5.63667	7.36333	0.0178159
'TAF1D'	-0.305515	0.00049543	56	55.8	57	68.71	76.98	73.66	56.2667	73.1167	0.0178335
'CEP44'	-0.20683	0.132683	9.87	10.15	9.52	12.56	11.32	11.66	9.84667	11.8467	0.0178487
'ELK3'	-0.317435	0.0583555	5.82	5.62	5.66	7.73	7.29	8.35	5.7	7.79	0.017853
'CNOT4'	-0.37669	0.00430386	9.39	9.95	8.36	12.38	12.62	12.39	9.23333	12.4633	0.017901
'CUL2'	-0.194038	0.162414	10.26	11.52	10.28	12.48	12.77	13.3	10.6867	12.85	0.0179015
'DPYD'	-0.423942	2.15924e-05	12.83	12.49	12.49	16.59	17.94	19.21	12.6033	17.9133	0.0179034
'STK4'	-0.12251	0.154706	23.21	24.93	22.46	28.04	26.16	27.54	23.5333	27.2467	0.0179072
'DLG1'	-0.180738	0.103388	13.91	16.05	14.2	17.27	18.03	19.15	14.72	18.15	0.0179126
'PDAP1'	-0.00415776	0.990868	75.64	73.94	76.48	79.06	80.16	79.37	75.3533	79.53	0.017917
'GK'	-0.109023	0.537747	12.49	13.87	13.23	15.9	15.07	14.78	13.1967	15.25	0.0179245
'FAM104A'	-0.0221576	0.9399	36.92	35.76	35.35	38.77	38.75	38.04	36.01	38.52	0.0179723
'HDAC8'	-0.0183189	0.96158	20.62	19.27	19.78	22.27	22.06	21.31	19.89	21.88	0.0180176
'CAPZA2'	-0.00146213	0.999053	18.27	18.57	18.93	19.45	19.56	19.79	18.59	19.6	0.0180238
'NBAS'	-0.299764	0.00030198	14.81	17.4	15.69	19.47	19.28	20.79	15.9667	19.8467	0.0180489
'FCGR2A'	-0.174846	0.0358583	49.78	53.74	47.67	59.42	60.74	61.83	50.3967	60.6633	0.0180515
'ETV6'	-0.217264	0.000537884	36.25	38.48	33.6	45.26	43.37	43.69	36.11	44.1067	0.0180747
'N4BP2L1'	-0.319311	0.0304848	14.34	14.63	15.15	19.97	18.04	20.65	14.7067	19.5533	0.0181103
'H6PD'	-0.243274	0.00962588	8.06	8.87	7.68	10.36	10.32	9.91	8.20333	10.1967	0.0181327
'BTF3L4'	-0.10304	0.381361	22.85	23.95	22.84	27.29	26.13	25.25	23.2133	26.2233	0.0181399
'PLEKHM3'	-0.298401	0.0961555	2.21	2.56	2.1	3.13	2.88	3.05	2.29	3.02	0.0181496
'BTN3A2'	-0.25485	0.00992575	21.28	22.76	19.66	24.69	26.52	28.16	21.2333	26.4567	0.0181622
'TTLL3'	-0.228268	0.0238789	19.31	21.43	18.73	25.07	23.99	23.89	19.8233	24.3167	0.0181863
'MYG1'	-0.0510539	0.874968	54.81	53.89	51.76	59.79	57.27	57.5	53.4867	58.1867	0.018203
'PRUNE1'	-0.204277	0.267547	10.02	11.11	9.77	11.84	12.34	13	10.3	12.3933	0.0182661
'PLXDC2'	-0.349601	0.0101523	2.77	3.41	3.08	4.4	3.75	4.18	3.08667	4.11	0.0183078
'ORC2'	-0.161447	0.195849	17.51	19.14	17.53	22.36	20.24	21.12	18.06	21.24	0.0183196
'NIT2'	-0.0867409	0.676061	7.57	7.36	7.9	8.18	8.76	8.61	7.61	8.51667	0.0183487
'ADSS1'	-0.0960344	0.297455	102.84	110.41	104.15	118.26	114.8	123.12	105.8	118.727	0.018354
'DNAH14'	-0.795046	0.687519	0.39	0.12	0.22	0.62	0.74	0.56	0.243333	0.64	0.0183651
'RBAK'	-0.305022	0.000138644	15.22	17.35	14.51	20.56	19.71	20.98	15.6933	20.4167	0.0183898
'RINT1'	-0.136446	0.457347	14.69	15.18	15.98	17.58	18.74	17.05	15.2833	17.79	0.0184477
'AEBP2'	-0.0935235	0.620737	21.39	19.86	21.64	24.33	24.44	23.76	20.9633	24.1767	0.0184578
'KLF8'	-0.955475	0.552815	0.03	0.07	0.05	0.1	0.15	0.12	0.05	0.123333	0.0184912
'GTF2A1'	-0.123473	0.20875	18.35	18.99	18.24	21.47	20.26	21.93	18.5267	21.22	0.0185009
'EML3'	-0.114079	0.258845	41.92	41.96	40	45.17	49.18	47.69	41.2933	47.3467	0.0185552
'TLE4'	-0.351669	0.00241738	10.5	9.82	9.43	14.51	12.65	12.6	9.91667	13.2533	0.0185992
'DDX50'	-0.103624	0.346689	48.94	48.39	47.13	52.23	55.44	56.01	48.1533	54.56	0.0186054
'ZNF74'	-0.078196	0.827361	8	8.35	8.63	9.23	9.76	9.11	8.32667	9.36667	0.0186373
'CBX7'	-0.23342	0.120586	8.46	9.22	7.9	10.66	10.17	10.81	8.52667	10.5467	0.0186512
'TIFA'	-0.136958	0.512775	8.69	8.53	7.87	9.82	9.97	9.22	8.36333	9.67	0.0186612
'DDX6'	-0.150296	0.0141723	48.46	54.06	48.66	60.82	56.73	62.46	50.3933	60.0033	0.0186669
'CNOT2'	-0.131886	0.132908	45.95	49.63	46.01	54.81	54.71	53.47	47.1967	54.33	0.0186707
'WASHC1'	-0.133523	0.0292585	276.75	280.38	267.61	292.34	298.29	296.03	274.913	295.553	0.018679
'LGI3'	-2.01485	0.552664	0.03	0	0.03	0.1	0.06	0.1	0.02	0.0866667	0.0186984
'ZNF141'	-0.328982	0.000116904	8.03	9.73	7.79	12.04	12.16	11.26	8.51667	11.82	0.0187104
'MS4A4A'	-0.185016	0.250693	34.74	33.66	30.95	39.39	37.95	39.84	33.1167	39.06	0.0187234
'NSUN5'	-0.0694817	0.721884	39.8	39.88	42.15	45.87	43.36	46.08	40.61	45.1033	0.0187258
'H3C13'	-1.59497	0.620737	0	0.44	0.85	1.8	1.34	1.84	0.43	1.66	0.0187287
'PARP8'	-0.24601	4.46675e-10	203.87	230.11	202.12	267.69	254.75	264.11	212.033	262.183	0.0187312
'COX19'	-0.128083	0.283605	15.86	17.39	16.39	18.89	18.29	19.89	16.5467	19.0233	0.0187331
'CRISPLD2'	-0.414576	0.359444	0.93	1.45	1.46	1.92	2.44	2.16	1.28	2.17333	0.0187339
'REPS1'	-0.200671	0.0420269	29.12	31.79	28.29	34.8	36.27	35.83	29.7333	35.6333	0.018788
'PLEKHB2'	-0.0169018	0.9399	64.69	66.38	66.76	69.26	69.47	71.93	65.9433	70.22	0.0187883
'QKI'	-0.195987	0.000278198	52.88	59.19	53.06	68.01	62.19	69.06	55.0433	66.42	0.0187983
'MMGT1'	-0.0664311	0.756612	12.09	12.72	12.66	13.62	13.4	14.24	12.49	13.7533	0.0188079
'YIPF6'	-0.176415	0.186182	10.22	11.7	10.51	12.36	13.82	13.55	10.81	13.2433	0.0188126
'MOB4'	-0.149749	0.349308	13.81	12.8	14.13	15.07	15.93	16.59	13.58	15.8633	0.0188199
'ZZZ3'	-0.170324	0.0806857	14.76	15.11	13.44	16.98	16.64	17.58	14.4367	17.0667	0.018831
'ELF2'	-0.125238	0.275431	28.04	29.2	27.57	32.87	30.47	31.87	28.27	31.7367	0.0188544
'CEP97'	-0.13019	0.550041	4.54	4.28	4.28	5.23	4.78	5.11	4.36667	5.04	0.0188895
'CAPZA1'	-0.0811795	0.224912	230.18	230.8	213.32	255.67	245.09	263.78	224.767	254.847	0.0189204
'TYW3'	-0.0933781	0.6222	19.22	18.45	19.16	22.04	21.6	20.47	18.9433	21.37	0.0189311
'WASL'	-0.45596	0.0933886	1.88	2.12	2.4	3.44	3	2.8	2.13333	3.08	0.0189569
'DCAF16'	-0.169304	0.185843	14.34	13.74	12.79	15.15	16.55	16.41	13.6233	16.0367	0.0189903
'PAN2'	-0.27285	8.97374e-05	28.64	31.86	27.74	37.37	36.85	37.91	29.4133	37.3767	0.0190039
'POLA2'	-0.0531171	0.839503	23.85	24.96	23.4	27.07	26.51	26.74	24.07	26.7733	0.0190337
'DACT3'	-0.118758	0.456025	22.25	21.28	21.18	23.44	25.03	25.39	21.57	24.62	0.0190451
'SPOPL'	-0.100006	0.603681	8.66	9.05	8.25	9.79	9.5	10.13	8.65333	9.80667	0.0190609
'TBC1D30'	-0.107774	0.236596	18.78	20.6	19.51	22.98	21.66	22.12	19.63	22.2533	0.0190909
'DYM'	-0.137334	0.128755	37.54	33.9	37.53	42.54	42.51	47.2	36.3233	44.0833	0.0191288
'WDHD1'	-0.117059	0.393178	12.04	12.61	11.68	13.83	14	13.86	12.11	13.8967	0.0191361
'ZEB2'	-0.318024	1.71711e-07	42.65	52.01	45.17	63.08	58.21	61.95	46.61	61.08	0.019145
'SLF1'	-0.257927	0.028369	9.53	11.36	9.55	13.87	13.49	12.94	10.1467	13.4333	0.0191827
'WDR27'	-0.279903	0.00070274	27.09	30.1	24.26	34.39	34.72	37.66	27.15	35.59	0.0191995
'WSCD1'	-0.353113	0.0466514	3.2	3.85	3.45	4.47	4.51	4.71	3.5	4.56333	0.0192496
'DDX20'	-0.135247	0.501074	9.76	10.33	9.91	11.19	11.31	12.16	10	11.5533	0.019299
'METTL21A'	-0.0704549	0.62164	29.53	28.3	27.47	32.06	32.47	32.39	28.4333	32.3067	0.0194383
'TMED10'	-0.0206802	0.892352	176.24	173.98	169.58	185.2	185.89	183.85	173.267	184.98	0.0194475
'ZNF440'	-0.205683	0.223356	7.3	7.93	6.74	8.82	8.71	9.53	7.32333	9.02	0.0194512
'CD47'	-0.140401	0.179936	19.62	18.65	18.02	21.62	21.77	21.95	18.7633	21.78	0.0195173
'HACD4'	-0.225095	0.00685243	19.47	21.73	19.08	25.36	24.32	24.64	20.0933	24.7733	0.0195615
'BLZF1'	-0.313604	0.0536187	10.19	12.52	10.53	14.8	15.46	14.1	11.08	14.7867	0.0195664
'NELFA'	-0.0830287	0.658744	30.97	31.04	31.63	35.03	35.81	33.68	31.2133	34.84	0.0195669
'ERAP2'	-0.367564	0.00855297	5.58	5.8	5.4	7.21	8.34	7.39	5.59333	7.64667	0.0195829
'NRDC'	-0.0971632	0.172145	118.54	117.15	112.89	133.42	125.17	134.53	116.193	131.04	0.0196001
'BCAS3'	-0.328761	0.093737	5.66	5.52	5.48	7.75	7.12	8.24	5.55333	7.70333	0.019617
'ANKIB1'	-0.215553	0.0752092	8.25	8.93	7.65	9.88	9.85	10.58	8.27667	10.1033	0.0196202
'USP21'	-0.178793	0.199874	22.67	24.12	21.5	26.33	28.72	26.09	22.7633	27.0467	0.0196807
'GOT2'	-0.143398	0.407687	20.01	19.29	17.87	22.34	22.8	21.29	19.0567	22.1433	0.0196813
'ANKRA2'	-0.407888	0.0045499	13.54	16.72	12.97	20.37	18.68	21.38	14.41	20.1433	0.019714
'PXMP4'	-0.142917	0.507099	5.25	5.55	5.35	5.95	6.54	6.33	5.38333	6.27333	0.0197471
'UMAD1'	-0.217959	0.260947	12.44	12.3	10.95	14.91	14.37	14.34	11.8967	14.54	0.0197796
'DYNLT4'	-2.87213	0.568645	0	0	0	0.16	0.24	0.16	0	0.186667	0.0198039
'LIN7C'	-0.184879	0.217535	10.55	9.32	9.86	12.58	11.28	11.75	9.91	11.87	0.019857
'DOCK7'	-0.335948	0.0457264	3.01	3.65	3.01	4.46	4.07	4.37	3.22333	4.3	0.0198689
'ENTPD1'	-0.466972	0.844452	0.06	0.06	0.03	0.1	0.09	0.11	0.05	0.1	0.0198868
'IQGAP2'	-0.171917	0.0299356	31.77	35.01	32.63	40.65	37.36	37.61	33.1367	38.54	0.0199224
'POMZP3'	-0.188212	0.752279	5.07	5.04	4.98	5.7	6.05	6.19	5.03	5.98	0.0199592
'PEX12'	-0.275057	0.482561	3.27	3.17	3.16	3.81	4.29	4.14	3.2	4.08	0.0199699
'SMIM10L1'	-0.11936	0.584081	7.76	7.68	8.36	9.15	9.41	8.67	7.93333	9.07667	0.0199734
'TFDP2'	-0.237536	0.0849973	5.78	5.21	5.02	7.21	6.5	6.33	5.33667	6.68	0.0200082
'NBR1'	-0.217141	0.00221097	30.75	34.95	32.35	40.76	39.87	39.66	32.6833	40.0967	0.0200652
'KAT7'	-0.125181	0.0940681	51.96	51.54	47.37	58.43	55.89	58.44	50.29	57.5867	0.0200744
'STAM2'	-0.144925	0.35299	8.25	9.24	8.75	9.7	10.3	10.51	8.74667	10.17	0.0200962
'CCDC14'	-0.335893	7.64213e-09	47	55.44	49.87	64.55	63.08	66.28	50.77	64.6367	0.0201033
'LRG1'	-0.137641	0.199037	38.41	37.53	37.02	42.9	42.2	45.7	37.6533	43.6	0.0201724
'CSAD'	-0.15599	0.572415	8.26	8.88	8.86	10.31	9.44	10.01	8.66667	9.92	0.0201796
'EPS15'	-0.202197	0.042473	14.74	15.29	15.17	18.46	17.24	19.09	15.0667	18.2633	0.020184
'RCOR1'	-0.23423	0.00102721	27.96	30.34	25.87	33.42	35.49	35.18	28.0567	34.6967	0.0201946
'PAFAH1B1'	-0.0967933	0.212816	43.01	46.74	43.1	51.58	50.57	49.29	44.2833	50.48	0.0202071
'CENPQ'	-0.125279	0.680743	14.28	14.17	15.47	16.53	17.66	16.32	14.64	16.8367	0.0202544
'CDC37L1'	-0.207112	0.584353	2.95	3.35	2.99	3.83	3.8	3.63	3.09667	3.75333	0.0202554
'GABPB2'	-0.120558	0.367349	13.41	15.42	14.98	18.35	17.31	17.12	14.6033	17.5933	0.0202777
'GDE1'	-0.0968443	0.576233	23.07	22.35	23.79	26.76	24.8	26.34	23.07	25.9667	0.0202876
'CLU'	-0.274706	0.157997	7.29	8.75	7.81	10.49	9.69	10.12	7.95	10.1	0.020291
'ABHD13'	-0.148233	0.492674	5.34	5.79	5.99	6.7	6.51	6.85	5.70667	6.68667	0.0203062
'ARHGEF7'	-0.186576	0.014694	31.59	36.17	31.93	42.62	38.07	41.68	33.23	40.79	0.0203151
'MPP1'	-0.220499	0.025519	47.32	45.64	47.01	59.97	54.16	56.07	46.6567	56.7333	0.0203339
'PLEKHH3'	-0.059323	0.893854	9.39	9.56	9.67	10.48	10.76	10.15	9.54	10.4633	0.020338
'MRI1'	-0.134369	0.19207	35.89	36.86	36.64	45.7	42.79	41.9	36.4633	43.4633	0.0204429
'RUNDC1'	-0.0560134	0.818282	14.75	14.89	14.89	16.49	15.86	15.92	14.8433	16.09	0.0204578
'PTGES3'	-0.014471	0.9399	343.2	339.76	343.32	356.48	368.64	366.38	342.093	363.833	0.0205018
'ZNF564'	-0.309571	0.0867609	7.85	8.55	9.43	11.65	11.84	10.18	8.61	11.2233	0.0205156
'TRIM9'	-0.409047	0.0161071	4.34	4.5	4.37	6.43	5.66	6.56	4.40333	6.21667	0.0205462
'ATF7IP'	-0.348777	1.35701e-06	11.29	14.71	11.58	18.92	16.1	18.7	12.5267	17.9067	0.0205833
'SLC37A4'	-0.0504722	0.891498	18.87	19.29	19.98	20.76	21.32	21.01	19.38	21.03	0.0206084
'UHRF1BP1'	-0.435843	9.98646e-05	4.45	5.19	5.03	7.27	6.14	7.47	4.89	6.96	0.0206143
'CDK7'	-0.1965	0.163615	34.13	37.04	37.89	43.33	44.04	43.6	36.3533	43.6567	0.0206246
'PLEKHH2'	-0.462263	0.220887	0.83	0.74	1.03	1.16	1.36	1.47	0.866667	1.33	0.0207321
'PRDM1'	-0.561936	0.00370672	2.72	3.24	2.2	4.01	4	4.55	2.72	4.18667	0.0207593
'LYNX1'	-0.174649	0.588755	3.1	3.46	3.48	3.79	3.94	4.18	3.34667	3.97	0.0208079
'STT3B'	-0.0143922	0.9399	118.56	123.32	118.74	127.03	126.12	130.09	120.207	127.747	0.0208376
'TRIM21'	-0.174565	0.193377	28.5	31.92	30.89	36.73	33.9	37.68	30.4367	36.1033	0.0208665
'PDCD4'	-0.0927825	0.259929	67.9	68.27	66.25	72.75	76.51	77.87	67.4733	75.71	0.0208848
'CNIH1'	-0.085354	0.533894	25	23.11	24.19	27.32	26.45	27.02	24.1	26.93	0.0209031
'IL6R'	-0.107617	0.262149	25.44	26.94	24.88	30	27.82	29.33	25.7533	29.05	0.0209151
'LAMC3'	-1.39956	0.148611	0.09	0.13	0.03	0.23	0.31	0.2	0.0833333	0.246667	0.0209162
'MED14'	-0.257389	0.00199767	17.58	19.17	15.88	22.67	21.01	22.81	17.5433	22.1633	0.0209761
'LGR4'	-0.55411	4.93487e-07	7.37	7.08	7.13	10.29	10.78	12.3	7.19333	11.1233	0.0209906
'NDRG1'	-0.100199	0.0364468	388.58	419.58	391.84	454.99	439.62	454.18	400	449.597	0.0210236
'AP1S3'	-0.265284	0.548406	1.95	1.88	1.62	2.31	2.18	2.41	1.81667	2.3	0.0210261
'URGCP'	-0.142742	0.350598	13.52	14.8	14.03	16.56	15.45	16.97	14.1167	16.3267	0.021085
'SP140L'	-0.248958	0.114957	12.51	13.57	11.46	16.12	16.46	15.92	12.5133	16.1667	0.0211006
'RB1CC1'	-0.105765	0.196039	29.91	31.65	29.16	34.76	32.65	35.13	30.24	34.18	0.021111
'SAR1A'	-0.0344233	0.886343	21.02	20.79	21.58	23.32	22.14	22.93	21.13	22.7967	0.021127
'ATP7A'	-0.394252	0.127019	1.07	1.4	1.29	1.57	1.78	1.87	1.25333	1.74	0.0211371
'NSD3'	-0.267196	7.80158e-06	51.11	58.51	50.41	68.52	63.54	66.28	53.3433	66.1133	0.0211513
'TVP23C-CDRT4'	-7.59844	7.59857e-08	0	0	0	1.68	0.99	1.46	0	1.37667	0.0211594
'POLR2B'	-0.00772885	0.959775	80.25	81.63	78.42	84.23	84.15	85.71	80.1	84.6967	0.021188
'ARHGAP15'	-0.154802	0.217602	44.73	44.57	42.38	48.64	51.28	53.71	43.8933	51.21	0.0212588
'CALCOCO2'	-0.0805612	0.17488	169.39	182.51	172.09	196.15	189.67	196.86	174.663	194.227	0.0212657
'RNF19A'	-0.183689	0.0227827	33.54	38.33	35.34	43.55	40.22	43.85	35.7367	42.54	0.0212695
'LCOR'	-0.301129	0.00180948	6.53	7.33	6.02	8.92	8.15	8.34	6.62667	8.47	0.0213482
'UBXN7'	-0.243681	0.00242747	10.96	12.81	11.11	14.9	13.66	14.83	11.6267	14.4633	0.0213847
'BCR'	-0.357179	0.00199855	6.55	6.72	5.56	8.62	8.45	8.32	6.27667	8.46333	0.0213884
'GPBP1'	-0.164386	0.025519	44.19	46.85	41.72	51.06	49.75	54.47	44.2533	51.76	0.0214026
'PCBP1'	-0.0221033	0.882419	480.85	477.62	460.98	500.66	504.39	510.11	473.15	505.053	0.0214111
'FAM50B'	-0.491229	0.0344498	6.79	8.11	6.36	10.61	10.4	10.33	7.08667	10.4467	0.021445
'RAP1B'	-0.0376894	0.834438	16.74	16.13	17.1	17.77	18.37	17.9	16.6567	18.0133	0.0214695
'DPY19L1'	-0.102688	0.644506	8.22	8.34	7.92	9.06	8.98	9.68	8.16	9.24	0.0215158
'SIRPB2'	-0.370681	0.0125746	12.53	13.24	10.56	16.86	15.68	16.38	12.11	16.3067	0.0215237
'SLC30A9'	-0.13999	0.140946	30.74	34.3	33.97	36.59	39.85	39.66	33.0033	38.7	0.0215338
'C19orf54'	-0.132196	0.268618	33.22	34.44	30.44	39.17	37.17	39.13	32.7	38.49	0.0215451
'SNX5'	-0.0313873	0.874048	136.75	130	132.34	145.54	140.77	141.2	133.03	142.503	0.0215636
'WBP11'	-0.169649	0.0221999	41.48	44.16	40.19	51.67	46.44	50.73	41.9433	49.6133	0.0215943
'SF3A3'	-0.00676163	0.968376	112.15	109.05	108.63	116.25	115.77	116.92	109.943	116.313	0.0216354
'RDH11'	-0.0542992	0.821858	29.26	29.9	28.04	31.6	31.27	32.31	29.0667	31.7267	0.0216429
'RAB3D'	-0.14187	0.0535042	42.2	45.69	41.6	50.74	50.32	49.14	43.1633	50.0667	0.0216642
'ATXN1L'	-0.24717	0.0143611	9.25	10.22	8.54	12.31	11.3	11.35	9.33667	11.6533	0.0217154
'TMUB2'	-0.185113	0.088765	34.87	35.48	32.96	43.08	38.58	40.55	34.4367	40.7367	0.0217228
'JRKL'	-0.228688	0.231068	8.13	7.99	8.99	9.53	10.78	10.8	8.37	10.37	0.0217254
'NPIPB2'	-0.211281	0.171296	21.7	24.49	21.71	26.08	27.19	28.02	22.6333	27.0967	0.0217265
'ZNF100'	-0.150681	0.287547	10.99	10.27	11.61	12.5	13.28	12.66	10.9567	12.8133	0.021762
'YTHDF3'	-0.184395	0.0157977	32.18	36.7	33.43	39.34	39.82	43.29	34.1033	40.8167	0.0218172
'PCTP'	-0.054985	0.840258	35.42	37.78	35.75	41.06	42.34	39.09	36.3167	40.83	0.0218502
'PGM2'	-0.0586391	0.743924	30.31	31.73	31.08	33.28	33.52	35.27	31.04	34.0233	0.0218522
'TYSND1'	-0.153757	0.553919	6.2	6.54	5.78	7.21	7.47	6.98	6.17333	7.22	0.0218689
'PFDN1'	-0.0541715	0.797171	79.14	76.19	77.82	81.99	85.61	86.92	77.7167	84.84	0.0218706
'SOS2'	-0.164378	0.0628686	18.99	20.34	18.39	22.54	22.96	22.54	19.24	22.68	0.0219116
'PAK2'	-0.0762097	0.217049	103.33	108.62	100.61	116.59	112.03	117.37	104.187	115.33	0.0219225
'LRRC42'	-0.153798	0.490885	18.01	18.38	19.81	23.17	21.77	20.88	18.7333	21.94	0.0219421
'FAM98B'	-0.146467	0.298508	12.82	12.71	12.83	15.54	14.65	14.49	12.7867	14.8933	0.0219603
'AATK'	-0.126484	0.923913	0.78	0.75	0.7	0.9	0.87	0.82	0.743333	0.863333	0.0220318
'NPAT'	-0.29796	0.0127686	6.43	7.68	6.66	8.95	8.69	9.22	6.92333	8.95333	0.0220709
'CYSTM1'	-0.298454	0.165907	28	34.22	29.85	37.33	41.19	39.92	30.69	39.48	0.0221168
'ACTR2'	-0.0634728	0.249056	451.57	464.57	435.71	501.4	490.85	493.67	450.617	495.307	0.0221389
'PHF21A'	-0.276071	0.000410114	32.3	36.41	29.99	43.86	39.98	41.81	32.9	41.8833	0.022155
'FAM110B'	-1.45219	0.412446	0.03	0.1	0.09	0.2	0.27	0.17	0.0733333	0.213333	0.0222005
'RNF141'	-0.335411	0.0232959	7.14	7.38	6.21	9.27	9.11	9.12	6.91	9.16667	0.02221
'HSDL2'	-0.0418409	0.854855	37.07	37.05	33.79	42.93	39.42	42.75	35.97	41.7	0.0222217
'ATP11B'	-0.180991	0.00674877	22.68	25	22.83	27.87	27.52	28.21	23.5033	27.8667	0.0222498
'CCNI'	-0.0409105	0.677295	273.82	271.16	264.07	300.52	287.61	286.07	269.683	291.4	0.0222517
'AGAP9'	-0.288467	0.058726	12.81	14.49	13.71	16.08	18.88	17.65	13.67	17.5367	0.0222911
'RASAL2'	-0.406132	1.44511e-06	10.42	12.93	10.28	15.95	14.86	16.04	11.21	15.6167	0.0222975
'TMEM68'	-0.116852	0.533526	20.82	19.83	21.7	24.98	23.1	23.2	20.7833	23.76	0.0223147
'R3HCC1L'	-0.189347	0.269325	10.84	11.6	12.27	14.27	12.89	13.88	11.57	13.68	0.0223154
'C5orf24'	-0.0522033	0.851597	15.9	16.32	17.06	17.83	19.13	18.08	16.4267	18.3467	0.0223339
'KCNK5'	-0.326773	0.183144	3.77	4.43	3.48	5.3	5.6	4.81	3.89333	5.23667	0.0223348
'FEM1B'	-0.136235	0.145574	16.41	16.81	15.19	18.87	18.25	18.86	16.1367	18.66	0.022341
'MDM2'	-0.210369	0.00150466	23.51	24.6	21.83	28.41	28.38	27.93	23.3133	28.24	0.0224189
'RB1'	-0.0989015	0.227204	42.16	44.82	41.27	47.44	48.7	48.79	42.75	48.31	0.0224201
'EVI5'	-0.274704	0.201362	3	3.33	3.38	4.58	3.86	4.39	3.23667	4.27667	0.0224413
'HMGXB4'	-0.12595	0.257212	21.27	23.48	21.55	24.58	25.54	26.05	22.1	25.39	0.0224783
'CTNNB1'	-0.0747061	0.34557	93.82	96.01	89.39	100.12	103.82	103.16	93.0733	102.367	0.0225143
'EIF3M'	-0.0723669	0.39714	352.91	328.83	337.69	386.01	385.93	385.17	339.81	385.703	0.0225467
'CUL1'	-0.122219	0.369018	21.24	23.49	21.77	24.98	24.76	26.32	22.1667	25.3533	0.0225991
'PIK3C2A'	-0.268953	0.00168809	9.31	10.68	9.86	12.55	12.37	12.47	9.95	12.4633	0.0226198
'CKS2'	-0.132504	0.398182	143.04	142.02	129.68	152.92	158.98	163.22	138.247	158.373	0.0226446
'OXR1'	-0.173549	0.0209288	36.52	40.19	39.47	44.61	45.27	45.65	38.7267	45.1767	0.0227096
'ZNF33A'	-0.172532	0.169381	9.42	9.74	8.7	11.19	10.92	10.89	9.28667	11	0.0227288
'C2orf42'	-0.141338	0.718617	5.92	5.87	5.57	6.48	7.25	6.95	5.78667	6.89333	0.0228065
'ZNF816'	-0.088803	0.727906	15.57	16.76	15.58	18.5	17.41	17.65	15.97	17.8533	0.0228325
'LY86'	-0.242976	0.0412343	86.07	84.05	81.82	104.09	110.63	97.83	83.98	104.183	0.0228371
'ZNF395'	-0.14072	0.00635253	135.51	143.99	129.19	161.41	154.88	157.52	136.23	157.937	0.0228506
'ADGRB3'	-3.07942	0.288445	0.02	0	0	0.05	0.05	0.05	0.00666667	0.05	0.0228602
'MDFIC'	-0.190027	0.175932	9.54	9.11	8.8	11.64	10.3	11.17	9.15	11.0367	0.0228657
'FKBP15'	-0.228785	0.00205663	33.4	36.63	30.82	43.05	39.78	42.02	33.6167	41.6167	0.0228862
'HNRNPF'	-0.0531273	0.512424	192.98	206.22	196.91	219.08	211.53	220.52	198.703	217.043	0.0228864
'UQCR10'	-0.0484546	0.84767	113.31	113.23	117.84	125.83	120.35	127.01	114.793	124.397	0.0228871
'CENPT'	-0.119381	0.290188	46.63	47.67	47.24	52.86	51.33	54.92	47.18	53.0367	0.0229688
'ZNF224'	-0.141656	0.159147	21.92	21.85	21.63	24.8	23.79	25.41	21.8	24.6667	0.0230104
'ST6GALNAC6'	-0.00697619	0.987202	26.81	25.97	25.63	27.96	28.13	27.59	26.1367	27.8933	0.0230427
'PPP1R3G'	-1.7886	0.0374262	0.25	0.12	0.02	0.34	0.54	0.57	0.13	0.483333	0.023053
'SLC23A2'	-0.265464	7.67175e-05	46.06	54.24	46.39	63.96	57.07	64.36	48.8967	61.7967	0.0230579
'PRKCB'	-0.260829	2.21065e-05	37.34	44.3	36.86	53.53	50.04	51.84	39.5	51.8033	0.0230647
'OSGEPL1'	-0.216382	0.397321	8.68	8.63	9.79	11.05	10.3	11.05	9.03333	10.8	0.02308
'SFT2D2'	-0.0209979	0.9399	6.86	6.99	7.22	7.37	7.55	7.62	7.02333	7.51333	0.0231213
'SHMT1'	-0.173441	0.222757	24.23	22.02	24.64	28.13	28.47	27.54	23.63	28.0467	0.0231433
'DTNA'	-0.316741	0.0293415	6.32	7.38	6.35	9.5	8.01	9.52	6.68333	9.01	0.0231539
'TP53INP1'	-0.500961	0.00427244	2.81	2.93	2.91	4.25	3.91	4.7	2.88333	4.28667	0.023164
'LRCH1'	-0.262801	0.0142074	13.15	12.76	13.32	16.93	15.32	17.29	13.0767	16.5133	0.0232086
'ZNF687'	-0.22029	0.00788917	21.34	23.93	20.97	27.4	26.17	27.11	22.08	26.8933	0.0232676
'RBL2'	-0.163252	0.00520139	65.96	72.58	64.85	77.01	78.75	81.81	67.7967	79.19	0.0232723
'NUDT18'	-0.243873	0.21886	16.62	16.56	17.78	19.87	20.82	22.73	16.9867	21.14	0.0232974
'ZYG11B'	-0.44254	4.47396e-06	6.18	6.12	6.02	9.47	8.15	9.65	6.10667	9.09	0.0233089
'AGO4'	-0.150215	0.131008	14.52	15.33	14.03	17.69	16.04	17.59	14.6267	17.1067	0.0233096
'FBXO38'	-0.12052	0.325493	18.94	20.05	18.28	22.13	20.88	21.45	19.09	21.4867	0.0233359
'ARMCX5'	-0.0767834	0.797416	13.36	14.45	13.84	15.3	15.14	15.72	13.8833	15.3867	0.0233517
'MKRN2'	-0.110841	0.394125	30.96	30.67	29.92	33.57	34.21	36.22	30.5167	34.6667	0.0233589
'SOCS6'	-0.296944	0.205297	2.82	2.54	2.85	3.65	3.75	3.2	2.73667	3.53333	0.0233944
'ADORA2A'	-0.474479	0.215773	2.48	2	2.31	2.99	3.16	3.72	2.26333	3.29	0.0234202
'CASP1'	-0.0324874	0.931882	54.08	51.52	51.85	57.37	56.11	55.22	52.4833	56.2333	0.0234395
'SEC24B'	-0.231266	0.051458	12.36	13.85	12.87	14.8	15.37	16.67	13.0267	15.6133	0.0234654
'FLYWCH1'	-0.0986653	0.505231	19.82	21.7	21.06	24.3	22.94	23.07	20.86	23.4367	0.0234804
'COIL'	-0.126599	0.388958	23.53	23.79	24.22	28.03	26.1	28.05	23.8467	27.3933	0.0235052
'OTUD4'	-0.254963	0.000581708	18.33	20.09	17.07	23.62	23	22.42	18.4967	23.0133	0.0235142
'POLD4'	-0.24098	0.00493928	67.49	70.81	69.96	92.34	84.03	82.33	69.42	86.2333	0.0235333
'ATAD1'	-0.192194	0.0752751	45.29	41.81	45.28	56.8	50.49	51.9	44.1267	53.0633	0.023542
'VSIR'	-0.144645	0.0228056	59.43	64.96	58.29	72.8	69.13	70.4	60.8933	70.7767	0.0235768
'UBR2'	-0.300466	3.2547e-05	16.4	19.36	15.7	21.26	21.97	23.8	17.1533	22.3433	0.0235891
'SLC35B3'	-0.201282	0.279838	16.07	15.54	17.8	20.4	19.62	19.14	16.47	19.72	0.0236456
'DCAF8'	-0.131722	0.0721355	50.72	56.27	52.03	61.97	59.33	61.87	53.0067	61.0567	0.0236527
'CD101'	-0.442732	0.000918978	8.93	9.95	8.32	14.79	12.08	12.42	9.06667	13.0967	0.0236552
'GOPC'	-0.1376	0.183142	21.38	23.42	21.73	26.23	24.19	26.5	22.1767	25.64	0.0236948
'STARD8'	-0.28262	0.00397823	14.6	15.83	13.05	18.89	17.72	18.77	14.4933	18.46	0.0237126
'HIPK3'	-0.234335	0.00080786	28.74	31.81	27.71	36.36	33.53	38.32	29.42	36.07	0.0237278
'DENND6A'	-0.07225	0.71844	14.65	14.39	14.97	15.7	16.26	16.85	14.67	16.27	0.0237825
'NUP37'	-0.100633	0.593864	26.99	24.82	26.77	29.72	30.61	28.37	26.1933	29.5667	0.0237857
'RAF1'	-0.103714	0.181951	70.57	73.06	66.78	80.75	77.88	78.6	70.1367	79.0767	0.0238136
'COPS2'	-0.0913022	0.369686	28.22	29.27	30.16	32.93	34.01	31.36	29.2167	32.7667	0.023816
'NRAS'	-0.088495	0.436231	31.24	31.48	32.01	34.15	36.57	35.31	31.5767	35.3433	0.0238512
'RECQL'	-0.0106578	0.961309	30.34	31.57	30.22	32.39	33.4	32.36	30.71	32.7167	0.0238554
'GBA2'	-0.0461083	0.878768	20.78	19.78	19.58	22.23	21.16	22.21	20.0467	21.8667	0.0238678
'SSH2'	-0.34784	6.66964e-05	11.11	13.02	11.15	14.69	13.82	15.63	11.76	14.7133	0.0239326
'SLC29A3'	-0.292946	0.184531	7.66	8.09	7.37	9.12	10.23	10.69	7.70667	10.0133	0.0239439
'IP6K2'	-0.134514	0.137551	84.77	91.55	81.37	102.04	95.93	101.18	85.8967	99.7167	0.0239536
'PPIH'	-0.0525551	0.850772	102.59	105.04	107.21	116.01	110.17	112.34	104.947	112.84	0.0240472
'ORC1'	-0.078795	0.569709	34.3	37.09	35.94	39.65	41.15	38.46	35.7767	39.7533	0.0240478
'JARID2'	-0.307058	6.48662e-06	27.68	33.08	27.55	38.07	36.11	39.7	29.4367	37.96	0.0241111
'SLC35F5'	-0.110368	0.369686	8.86	9.21	9.01	9.7	10.43	10.32	9.02667	10.15	0.0241165
'AGAP4'	-0.25561	0.146836	8.47	9.06	7.72	9.61	10.95	10.77	8.41667	10.4433	0.0241353
'ZNF888'	-0.161962	0.272648	11.26	12.79	11.64	14.04	13.4	14.6	11.8967	14.0133	0.0241869
'MTRNR2L2'	-0.203478	9.70537e-07	4875.84	5297.36	4660.61	6025.2	5858.73	6023.09	4944.6	5969.01	0.0242102
'ZNF317'	-0.0934099	0.341628	35.32	37.75	34.97	40.05	39.81	41.09	36.0133	40.3167	0.0242615
'HEATR5B'	-0.18745	0.0447069	17.68	20.05	18.45	22.76	21.12	21.89	18.7267	21.9233	0.0243001
'FOXJ2'	-0.177106	0.171247	9.93	9.84	9.05	11.37	11.29	11.23	9.60667	11.2967	0.0243098
'BOLA1'	-0.193914	0.47733	27.4	24.61	28.42	31.99	33.46	30.62	26.81	32.0233	0.0243482
'OCRL'	-0.254058	0.051633	7.53	8.75	7.63	9.94	10.26	9.76	7.97	9.98667	0.0243705
'RAB13'	-3.4733	0.0600812	0.08	0.1	0	0.95	0.84	0.53	0.06	0.773333	0.0243752
'VPS33A'	-0.0740334	0.757238	11.48	12.11	10.99	14.02	12.7	13.24	11.5267	13.32	0.0243888
'GON4L'	-0.214549	0.0133342	18.2	21.16	18.31	22.73	23.41	24.85	19.2233	23.6633	0.0244382
'MINK1'	-0.260245	3.71471e-05	36.32	42.15	37.24	48.72	47.63	49.35	38.57	48.5667	0.0244436
'VCL'	-0.329458	7.11232e-08	36.58	43.86	37.41	51.75	50.9	53.14	39.2833	51.93	0.0244709
'TTBK2'	-0.385285	5.87417e-05	5.56	7.02	5.43	8.22	8.08	8.94	6.00333	8.41333	0.024512
'FAAP100'	-0.0378636	0.891498	23.67	24.18	23.73	25.23	26.58	25.72	23.86	25.8433	0.0245294
'ADGRL3'	-1.33023	0.00587879	0.2	0.14	0.12	0.4	0.32	0.5	0.153333	0.406667	0.024557
'UQCRC1'	-0.00253184	0.999053	245.77	248.66	254.96	260.98	263.02	265.22	249.797	263.073	0.0245591
'CCNC'	-0.12382	0.410942	34.81	31.67	34.56	36.93	39.6	38.37	33.68	38.3	0.0245823
'BCL6B'	-0.732426	0.465574	0.32	0.26	0.27	0.52	0.55	0.41	0.283333	0.493333	0.0245874
'CCDC142'	-0.278202	0.323593	3.19	2.92	2.95	3.87	3.54	4.14	3.02	3.85	0.0246223
'SMIM1'	-0.626104	0.136421	15.2	11.75	17.92	21.51	27.93	23.16	14.9567	24.2	0.0246583
'CMTR2'	-0.214518	0.127355	8.9	9.7	9.39	10.64	12.16	11.38	9.33	11.3933	0.0246673
'HSD17B11'	-0.0475753	0.74375	156.35	151.67	160.86	171.36	172.83	172	156.293	172.063	0.0247303
'SP1'	-0.239266	0.000125882	35.76	40.16	33.96	45.52	43.81	46.94	36.6267	45.4233	0.0247517
'CACUL1'	-0.130736	0.337203	6.57	6.17	6.6	7.33	7.13	7.86	6.44667	7.44	0.0248536
'DTX3L'	-0.158619	0.20886	10.32	11.51	11.58	13.42	12.71	13.1	11.1367	13.0767	0.0248563
'CDKL1'	-0.159722	0.640893	3.82	4.25	4.73	5.35	5.22	6.01	4.26667	5.52667	0.0248886
'KRAS'	-0.111351	0.549661	9.8	9.18	9.29	10.29	10.61	11.26	9.42333	10.72	0.0248994
'ZMYM1'	-0.385051	0.0133897	4.77	5.52	6.09	7.46	7.46	7.77	5.46	7.56333	0.0249374
'SREK1'	-0.00455088	0.987865	30.69	29.57	30.57	32.25	32.24	31.32	30.2767	31.9367	0.0250147
'AKAP11'	-0.288064	3.69191e-05	16.51	19.58	15.81	22.66	20.99	24.13	17.3	22.5933	0.0250274
'NFX1'	-0.0913253	0.300244	45.25	48.35	45.01	51.94	49.39	52.63	46.2033	51.32	0.0250312
'AP3B1'	-0.0482118	0.751101	37.41	37.88	35.76	40.75	40	40.39	37.0167	40.38	0.0250394
'ZNF292'	-0.226732	8.92994e-05	22.7	25.18	21.9	28.72	28.1	29.06	23.26	28.6267	0.0250423
'STRBP'	-0.135201	0.479868	11.47	12.87	12	13.96	14.51	13.44	12.1133	13.97	0.0250787
'ZNF554'	-0.373601	0.106242	5.29	7.05	6.16	10.15	8.36	8.34	6.16667	8.95	0.0251001
'PHKB'	-0.203839	0.0137932	18.52	20.49	18.32	23.39	23.04	22.98	19.11	23.1367	0.0251105
'ZDHHC7'	-0.233777	0.00899209	32.15	37.89	35.74	41.82	44.9	42.1	35.26	42.94	0.0251139
'TMEM164'	-0.137964	0.157697	21.38	22.59	20.24	24.75	23.61	25.08	21.4033	24.48	0.0251146
'POLB'	-0.139175	0.549423	25.96	27.55	28.46	32.75	31.35	29.79	27.3233	31.2967	0.0251322
'CDC40'	-0.0924618	0.540161	20.57	21.72	22.51	23.74	24.75	24.24	21.6	24.2433	0.0251373
'NDNF'	-1.06167	3.01966e-05	1.5	0.74	1.54	2.79	2.36	2.16	1.26	2.43667	0.0252568
'ZNF333'	-0.0960664	0.575869	13.69	12.8	13.95	15.49	15.32	15.09	13.48	15.3	0.0252604
'CYSLTR2'	-1.70395	0.0829736	0.04	0.1	0.13	0.25	0.4	0.27	0.09	0.306667	0.0252781
'C1orf167'	-2.01092	0.55505	0	0.02	0.02	0.04	0.05	0.07	0.0133333	0.0533333	0.0253033
'SENP7'	-0.263648	0.00968367	13.94	16.17	14.02	18	17.87	18.9	14.71	18.2567	0.0253166
'FBXO28'	-0.177743	0.137609	12.37	11.97	12.15	14.44	15.2	13.74	12.1633	14.46	0.0253256
'RABL2A'	-0.256014	0.258533	8.82	10.14	9.66	13.28	11.25	12.08	9.54	12.2033	0.0253627
'SUMF1'	-0.257072	0.202382	14.03	11.15	13.12	16.14	17.68	16.05	12.7667	16.6233	0.0253716
'RASA4'	-0.0754864	0.394125	40.1	41.5	38.77	44.14	44.47	44.83	40.1233	44.48	0.0253758
'SERPINB10'	-1.39869	0.225319	0.1	0.3	0.27	0.48	0.5	0.71	0.223333	0.563333	0.0253771
'ZNF616'	-0.278824	0.0256941	9.9	12.07	10.42	14.63	12.92	13.73	10.7967	13.76	0.0253844
'CWC25'	-0.0341906	0.91312	24.36	25.82	25.33	26.79	26.78	27.81	25.17	27.1267	0.0254133
'CDYL2'	-0.244106	0.252851	2.19	2.63	2.33	2.95	2.81	3.16	2.38333	2.97333	0.0254728
'FAM217B'	-0.0667426	0.802868	9.34	9.91	9.29	10.48	10.61	10.28	9.51333	10.4567	0.0254778
'ATP6V1D'	-0.0878147	0.675344	34.37	37.56	36.2	38.81	41.11	40.8	36.0433	40.24	0.0255026
'BCL2L13'	-0.188553	0.0131011	39.99	44.71	40.08	49.67	46.58	52.34	41.5933	49.53	0.0255077
'ASCC2'	-0.0523022	0.701144	61.63	61.78	58.61	66.21	64.47	65.83	60.6733	65.5033	0.0255308
'ZFAND5'	-0.108094	0.397601	16.8	15.61	16.42	17.7	19.01	17.85	16.2767	18.1867	0.0255406
'HACE1'	-0.102776	0.650801	8.81	9.04	8.5	9.47	10.03	10.35	8.78333	9.95	0.0255652
'SNX3'	-0.1465	0.102573	148.44	138.65	155.64	170	175.81	169.21	147.577	171.673	0.0255943
'CHRNB4'	-2.71623	0.440493	0.04	0	0	0.09	0.06	0.07	0.0133333	0.0733333	0.02565
'SLC2A9'	-0.0457803	0.876242	29.55	29.25	29.99	31.1	32.63	32.67	29.5967	32.1333	0.0256729
'TMEM168'	-0.160785	0.332976	9.93	9.95	8.76	11.13	10.93	11.91	9.54667	11.3233	0.0256735
'ANKRD13A'	-0.113887	0.235217	32.05	35.01	32.04	38.26	36.53	37.97	33.0333	37.5867	0.0257776
'RNF31'	-0.0424454	0.860812	27.78	29.15	28.37	31.77	30.37	30.12	28.4333	30.7533	0.025792
'TASL'	-0.108688	0.120478	179.91	180.56	179.97	197.57	203.89	211.31	180.147	204.257	0.0257976
'PITPNM3'	-0.496172	0.520375	0.34	0.28	0.29	0.39	0.47	0.5	0.303333	0.453333	0.0258102
'RNF24'	-0.129223	0.0546369	41.68	46.71	42.64	52.08	50.98	49.06	43.6767	50.7067	0.0258127
'DDX3Y'	-0.19527	0.000841975	65.42	74.8	67.54	83.34	81.36	85.27	69.2533	83.3233	0.0258167
'NUFIP2'	-0.283373	2.97818e-06	28.9	33.75	28.09	39.22	37.08	39.74	30.2467	38.68	0.0258243
'SNRK'	-0.24855	0.00685243	19.52	19.81	17.77	24.65	21.62	24.77	19.0333	23.68	0.0258824
'CHP1'	-0.10344	0.249832	57.63	64.7	61.97	68.61	69.87	73.5	61.4333	70.66	0.0259089
'SAFB2'	-0.0976089	0.200546	70.25	75.9	71.76	79.92	81.09	82.17	72.6367	81.06	0.0259149
'GSTCD'	-0.216348	0.250161	6.31	6.22	6.68	8.32	7.82	7.29	6.40333	7.81	0.0259702
'RBM7'	-0.276616	0.0454735	11.46	10.59	10.52	12.78	13.78	14.97	10.8567	13.8433	0.0259938
'LRRK1'	-0.514285	4.98131e-06	3.87	5.5	4.13	7.39	6.82	7.15	4.5	7.12	0.0260146
'TMEM106B'	-0.299186	0.0475994	4.53	4.62	5.51	6.01	6.53	6.46	4.88667	6.33333	0.0260258
'POT1'	-0.207316	0.044588	19.45	19.21	19.02	22.04	24.51	23.5	19.2267	23.35	0.0260325
'BCDIN3D'	-0.381924	0.192705	3.18	2.87	2.78	4.45	3.65	3.96	2.94333	4.02	0.0260812
'RRM2B'	-0.0520983	0.716205	31.78	33.61	31.74	36.06	34.16	35.71	32.3767	35.31	0.0260846
'SMC6'	-0.144469	0.174099	15.78	17.49	16.24	19.46	19.28	18.97	16.5033	19.2367	0.0261018
'VPS35'	-0.0582009	0.549121	69.23	74.93	70.68	79.82	77.06	80.89	71.6133	79.2567	0.0261462
'KCTD11'	-0.234057	0.189227	9.31	10.97	9.74	11.97	12.77	12.35	10.0067	12.3633	0.0261616
'SPAST'	-0.119888	0.493679	9.58	9.44	9.25	11.18	10.86	10.27	9.42333	10.77	0.0261845
'CCSER2'	-0.0113457	0.97858	7.36	6.84	6.72	8.07	7.66	7.84	6.97333	7.85667	0.0262596
'STX17'	-0.330354	0.00728717	5.66	6	5.48	7.29	7.08	8.3	5.71333	7.55667	0.0262725
'ZNF383'	-0.186749	0.273721	7.11	6.36	7	8.17	8.21	8.25	6.82333	8.21	0.0263138
'TRIM56'	-0.125525	0.0480186	22.98	25.15	23.39	27.58	27.41	27.84	23.84	27.61	0.0263905
'COG1'	-0.187604	0.207805	13.91	15.95	14.66	18.42	16.55	18.33	14.84	17.7667	0.0264181
'INTS8'	-0.0984179	0.325596	35.92	38.96	36.22	42.35	42.29	41.37	37.0333	42.0033	0.0264666
'TBC1D3G'	-0.264182	0.299668	3.61	4.14	3.77	5.24	4.47	4.79	3.84	4.83333	0.0264809
'ZBTB43'	-0.192257	0.30717	4.92	5.23	4.48	5.57	5.83	6.16	4.87667	5.85333	0.0264942
'CYTH1'	-0.130651	0.245307	20.21	21.72	20.81	23.31	23.56	23.4	20.9133	23.4233	0.0265483
'SIGIRR'	-0.0828255	0.552329	61.37	61.33	56.94	67.03	64.62	67.66	59.88	66.4367	0.0265543
'SCNN1D'	-0.366362	0.117788	4.46	5.23	4.07	6.04	6.83	5.74	4.58667	6.20333	0.0265667
'PFKFB4'	-0.14738	0.0425634	60.33	67.06	60.41	71.86	70.02	76.38	62.6	72.7533	0.0266131
'JAK1'	-0.216272	0.000386081	50.63	56.08	48.29	63.8	61.51	64.24	51.6667	63.1833	0.0266155
'STARD10'	-0.575243	0.167464	1.69	1.58	2.19	2.83	2.81	2.94	1.82	2.86	0.0266454
'IER5'	-0.0215678	0.9399	22.67	23.27	23.89	24.45	25.43	24.73	23.2767	24.87	0.026669
'ZNF282'	-0.167232	0.186764	16.55	17.98	15.63	20.38	19.03	19.96	16.72	19.79	0.0267109
'FAM221A'	-0.482155	0.365072	3.21	3.09	2.53	4.31	4.66	3.68	2.94333	4.21667	0.0267345
'ARIH1'	-0.209821	0.00272351	6.83	7.32	6.41	8.25	8.36	8.41	6.85333	8.34	0.0267506
'C11orf58'	-0.0055057	0.97858	80.64	77.59	80.84	82.87	84.61	85.71	79.69	84.3967	0.0267518
'MRPL44'	-0.108255	0.510426	40.85	39.32	40.63	45.77	43.66	47.55	40.2667	45.66	0.0267931
'CAMKK2'	-0.1066	0.414531	18.47	18.86	17.12	20.8	20.85	19.95	18.15	20.5333	0.0268117
'GSTZ1'	-0.00489149	0.999053	45.6	46.63	47.01	48.4	48.48	48.84	46.4133	48.5733	0.0268648
'C11orf1'	-0.203358	0.432869	21.36	20.67	23.51	27.51	24.83	25.35	21.8467	25.8967	0.0269193
'C5orf51'	-0.149769	0.393178	7	7.94	7.3	8.39	8.62	8.95	7.41333	8.65333	0.0269438
'SMIM3'	-0.0550356	0.703983	134.44	130.55	139.54	146.82	145.74	149.43	134.843	147.33	0.0269482
'H2AZ2'	-0.0016032	0.999053	95.22	93.82	96.54	98.05	101.75	101.38	95.1933	100.393	0.0269958
'SEMA4B'	-0.271772	0.00833433	17.52	18.09	15.54	21.62	21.64	21.69	17.05	21.65	0.0270041
'RAB2B'	-0.147829	0.38039	14.06	15.9	15.31	17.03	17.79	17.91	15.09	17.5767	0.0270202
'ADAMTS2'	-0.604634	0.0624574	1.27	1.33	1.37	2.49	2.01	2.05	1.32333	2.18333	0.0270402
'SFTPD'	-0.599372	0.731018	0.7	0.65	0.44	0.94	0.85	1.08	0.596667	0.956667	0.0270423
'ZNF692'	-0.143815	0.288445	34.83	36.46	39.08	43.42	40.94	42.59	36.79	42.3167	0.0270452
'RAB20'	-0.089032	0.670862	42.48	40.63	44.57	48.2	48.72	45.91	42.56	47.61	0.0270652
'GRIP1'	-0.0911774	0.241007	53.3	56.46	52.89	60.03	58.68	63.64	54.2167	60.7833	0.0271432
'BLMH'	-0.0554088	0.746062	52.49	52.57	49.47	56.87	56.62	55.35	51.51	56.28	0.0271685
'ADAMTSL4'	-0.265072	0.045377	10.95	10	10.13	11.92	13.01	13.88	10.36	12.9367	0.027173
'SOX5'	-0.581933	0.267377	0.33	0.34	0.45	0.96	0.72	0.68	0.373333	0.786667	0.0271977
'POLK'	-0.160873	0.173234	11.42	12.88	11.54	13.93	13.46	14.65	11.9467	14.0133	0.027251
'PRPS1'	-0.0513934	0.831861	39.94	40.6	37.96	42.62	43.96	42.5	39.5	43.0267	0.0273371
'TRMT5'	-0.0613507	0.857929	7.8	7.66	7.81	8.25	8.77	8.55	7.75667	8.52333	0.0273487
'DIS3'	-0.0636191	0.661264	12.15	12.54	13.13	13.55	14.01	14.07	12.6067	13.8767	0.0273677
'PAK1'	-0.103942	0.233378	57.19	58.62	53.08	63.4	64.36	65.55	56.2967	64.4367	0.0274128
'RCC1'	-0.0357236	0.835417	78.68	82.92	79.24	87.28	85.72	87.24	80.28	86.7467	0.0274529
'NUP133'	-0.244798	0.00195001	24.32	26.72	22.25	29.89	29.77	31.63	24.43	30.43	0.0274624
'UPF2'	-0.0464786	0.786572	27.38	28.42	26.66	30.89	29.08	29.93	27.4867	29.9667	0.0274834
'USP28'	-0.331998	0.022887	8.25	7.98	6.63	10.9	9.13	10.12	7.62	10.05	0.0275149
'MAP1S'	-0.181086	0.0243014	43.48	50.48	46.94	53.62	57.22	57.02	46.9667	55.9533	0.0275294
'ZNF623'	-0.280812	0.00863721	14.53	16.82	13.85	18.79	18.4	20.06	15.0667	19.0833	0.0275413
'DARS2'	-0.0564291	0.76067	29.52	29.28	28.85	31.79	31.08	32.97	29.2167	31.9467	0.0275548
'LIX1L'	-0.0476017	0.896748	11.03	10.82	11.56	11.95	12.05	12.36	11.1367	12.12	0.0275637
'SNX4'	-0.120826	0.310632	35.86	36.68	35.26	38.99	41.83	42.44	35.9333	41.0867	0.0276076
'CSNK1G1'	-0.208474	0.102602	7.22	8.66	7.03	10.25	9.29	10.19	7.63667	9.91	0.0276134
'WDR86'	-2.01293	0.158341	0.05	0.05	0.05	0.35	0.23	0.38	0.05	0.32	0.0276188
'TMEM260'	-0.168143	0.228611	11.43	12.36	12.74	14.41	14.15	14.36	12.1767	14.3067	0.0277019
'CCDC174'	-0.0619536	0.7844	22.41	24.24	23.07	26.25	25.61	24.9	23.24	25.5867	0.0277336
'LYRM1'	-0.27581	0.148695	15.37	18.16	18.66	22.6	23.34	20.28	17.3967	22.0733	0.0278631
'PLSCR1'	-0.223962	0.310632	12.95	14.18	12.57	17.08	19.05	15.91	13.2333	17.3467	0.0279005
'GRK3'	-0.223994	0.0733429	5.89	6.5	5.56	7.54	7.24	7.31	5.98333	7.36333	0.0279379
'FRA10AC1'	-0.22459	0.413335	5.03	5.51	4.6	5.85	6.6	6.2	5.04667	6.21667	0.0279509
'PMS2'	-0.060399	0.647985	29.46	31.78	29.72	34.25	33.95	33.24	30.32	33.8133	0.0279587
'GNL2'	-0.0640941	0.527033	101.64	108.81	101.92	117.54	111.05	114.93	104.123	114.507	0.0279618
'ZNF655'	-0.0430432	0.845551	33.25	36.78	34.88	40.79	37.98	39.68	34.97	39.4833	0.0279715
'CLTCL1'	-0.237955	0.0025436	27.38	28.61	26.48	35.66	31.44	35.94	27.49	34.3467	0.0280321
'RFX5'	-0.0781779	0.569024	28.11	30.53	29.23	32.73	31.78	32.89	29.29	32.4667	0.0280432
'APCDD1'	-1.75344	0.547819	0.05	0.03	0	0.11	0.08	0.08	0.0266667	0.09	0.0280738
'RAB8B'	-0.147671	0.197809	16.7	17.77	16.07	20.27	18.38	20.33	16.8467	19.66	0.0281036
'BRI3BP'	-0.0256083	0.883414	50.01	50.7	51.19	53.91	52.88	55.45	50.6333	54.08	0.0281607
'ELOVL5'	-0.0404849	0.827238	94.65	90.13	87.89	97.7	98.49	102.96	90.89	99.7167	0.0281645
'TOPBP1'	-0.119144	0.0961755	43.15	45.81	41.13	50.72	49.57	48.58	43.3633	49.6233	0.0281791
'EIF4H'	-0.0140002	0.9399	308.57	316.87	314.4	327.62	329.64	341.87	313.28	333.043	0.0281867
'INO80'	-0.143426	0.207175	15.24	16.51	14.77	18.35	17.73	17.41	15.5067	17.83	0.0281983
'RAP2B'	-0.0528754	0.88286	5.22	4.91	5.13	5.61	5.54	5.52	5.08667	5.55667	0.0282039
'HSPB1'	-0.122083	0.399216	121.49	125.12	134.79	141.37	148.32	145.4	127.133	145.03	0.0282201
'CYFIP1'	-0.156733	0.0486928	36.98	40.39	35.4	45.71	43.61	43.35	37.59	44.2233	0.0282897
'PSMD6'	-0.0279732	0.938128	78.12	77.38	79.06	85.96	84.03	81.78	78.1867	83.9233	0.0283377
'MBLAC2'	-0.139056	0.606507	5.67	5.61	6.21	6.36	6.98	6.94	5.83	6.76	0.0283635
'USP51'	-0.519541	0.435218	0.58	0.43	0.52	0.65	0.81	0.84	0.51	0.766667	0.0284622
'PILRA'	-0.513234	0.0611537	8.99	9.23	7.14	11.57	11.57	14.37	8.45333	12.5033	0.0284928
'HNRNPDL'	-0.0908773	0.143396	115.03	125.46	117.83	136.57	132.62	131.95	119.44	133.713	0.0285662
'MITD1'	-0.116557	0.564005	60.67	58.69	63.25	65.9	68.72	72.38	60.87	69	0.0285793
'KY'	-1.33491	0.658211	0.02	0.03	0.03	0.05	0.07	0.05	0.0266667	0.0566667	0.0285958
'SSBP3'	-0.0539605	0.874968	23.07	22.57	21.57	23.69	24.91	25.37	22.4033	24.6567	0.0286077
'SHISA9'	-0.190273	0.549141	2.35	2.17	2.02	2.44	2.71	2.7	2.18	2.61667	0.0286128
'FCGR2B'	-0.152666	0.208397	50.1	52.73	51.16	65.1	58.56	59.59	51.33	61.0833	0.0286595
'ITGAM'	-0.383696	0.00704333	6.27	7.74	6.51	8.62	9.25	10.71	6.84	9.52667	0.0286598
'CREBL2'	-0.23463	0.035287	16.53	16.43	14.46	19.71	19.59	19.38	15.8067	19.56	0.0286782
'APPL1'	-0.125368	0.123942	26.88	29.05	25.96	30.72	30.91	32.35	27.2967	31.3267	0.0286785
'RGP1'	-0.207066	0.0506846	9.78	11.05	9.44	12.68	11.73	12.32	10.09	12.2433	0.0286827
'FBXO11'	-0.122252	0.230373	28.97	31.77	29.74	35.46	32.52	35.2	30.16	34.3933	0.0287072
'ATP5MC2'	-0.0351304	0.810912	1176.93	1112.81	1135.01	1243.42	1233.93	1194.53	1141.58	1223.96	0.0287139
'TLR5'	-0.83895	0.0810475	0.4	0.72	0.46	0.96	0.82	1.09	0.526667	0.956667	0.028735
'NEK11'	-0.438006	0.722342	0.57	0.49	0.43	0.67	0.86	0.71	0.496667	0.746667	0.0287859
'PML'	-0.188586	0.0303405	28.36	32.04	29.18	35.32	36.21	35.73	29.86	35.7533	0.028806
'NAA50'	-0.111599	0.233949	24.59	25.21	24.96	28.29	29.51	27.21	24.92	28.3367	0.0288105
'ATXN7'	-0.319248	0.0130925	5.91	7.34	5.99	8.61	7.76	8.9	6.41333	8.42333	0.0288278
'COL9A2'	-0.0994572	0.19625	85.68	94.21	90.4	103.07	99.31	101.87	90.0967	101.417	0.0289015
'POLR3F'	-0.121871	0.745158	9.27	8.97	9.73	11.34	10.17	10.86	9.32333	10.79	0.0289179
'DENND4A'	-0.275218	0.00204404	11.48	13.17	11.39	15.29	14.52	17.41	12.0133	15.74	0.028965
'ANXA1'	-0.233917	0.143013	29.04	28.18	33.46	36.63	36.29	39.23	30.2267	37.3833	0.0289804
'TCAF1'	-0.250719	0.0246721	9.89	9.84	9.96	12.75	11.41	12.47	9.89667	12.21	0.0289825
'CREBZF'	-0.164077	0.0480123	22.41	22.05	21.56	24.1	26.3	24.85	22.0067	25.0833	0.0289925
'MIOS'	-0.170841	0.213453	11.93	12.38	9.83	14.08	14.34	15.9	11.38	14.7733	0.0289941
'JUP'	-0.229059	0.133757	10.91	12.69	12.98	15.04	15.7	14.21	12.1933	14.9833	0.0290013
'PHF2'	-0.20316	0.0505917	14.87	16.06	13.57	17.07	17.82	18.99	14.8333	17.96	0.0290357
'H2BC18'	-0.900232	0.453067	1.67	2.3	1.98	5.33	3.63	5.29	1.98333	4.75	0.0290587
'GNAQ'	-0.220238	0.00495473	18.83	21.06	17.89	24.68	24.31	24.57	19.26	24.52	0.0290783
'MTMR2'	-0.169153	0.192253	12.11	13.94	13.44	16.21	15.32	15.02	13.1633	15.5167	0.0290885
'INTS7'	-0.0165601	0.945931	15.28	15.31	14.62	15.74	16.43	16.65	15.07	16.2733	0.0290999
'MAPK13'	-0.375331	0.376952	0.79	0.89	0.85	1.02	1.24	1.19	0.843333	1.15	0.029123
'CBL'	-0.321529	1.85286e-05	17.84	21.27	16.84	24.89	22.99	25.59	18.65	24.49	0.0291564
'ELF1'	-0.154234	0.00137182	217.42	240.68	217.33	265.41	258.15	266.27	225.143	263.277	0.0291667
'KLHL36'	-0.143828	0.160085	12.66	13.95	12.42	14.42	15.1	15.84	13.01	15.12	0.029175
'EPB41L2'	-0.258855	0.0555477	9.23	11.07	9.31	13.04	11.81	12.57	9.87	12.4733	0.0291844
'SHC2'	-2.231	0.62571	0	0.04	0	0.09	0.08	0.05	0.0133333	0.0733333	0.0292365
'RNF44'	-0.136489	0.128832	32.29	36.23	33.66	39.31	40.28	38.56	34.06	39.3833	0.0292685
'TBC1D25'	-0.105366	0.582601	13	13.7	12.44	15.41	14.67	14.17	13.0467	14.75	0.0292732
'ZNF326'	-0.0569917	0.746062	14.22	15.81	13.83	17.86	17.19	17.7	14.62	17.5833	0.0292791
'EHHADH'	-0.26775	0.458149	2.43	2.69	2.25	2.85	3.36	3.12	2.45667	3.11	0.0294189
'PDS5B'	-0.16328	0.068536	18.62	21.58	19.98	23.32	23.05	24.83	20.06	23.7333	0.0294217
'LGALS8'	-0.221489	0.00307237	29.88	35.94	29.71	40.93	38.42	42.7	31.8433	40.6833	0.0294474
'LMBRD2'	-0.226499	0.0365249	8.12	9.61	8.87	10.95	10.18	11.79	8.86667	10.9733	0.0294761
'CAPRIN1'	-0.156693	0.000990219	165.72	183.13	161.94	203.3	194.05	202.4	170.263	199.917	0.0295299
'TLR2'	-0.0711451	0.37608	57.27	61.59	57.44	66.84	64.41	63.27	58.7667	64.84	0.0295765
'GAN'	-0.232622	0.214967	1.95	1.63	1.7	2.2	2.06	2.27	1.76	2.17667	0.0295897
'SLK'	-0.200558	0.0051225	18.86	21.24	18.67	23.68	23.29	24.15	19.59	23.7067	0.0295903
'LOC112268437'	-0.289873	0.348403	2.67	2.85	2.46	3.19	3.76	3.29	2.66	3.41333	0.0296013
'LRRC29'	-1.4521	0.41652	0.15	0.63	0.3	0.96	1.28	0.81	0.36	1.01667	0.0296223
'ZNF426'	-0.248255	0.0320672	8.73	9.7	8.83	12.02	10.66	12.76	9.08667	11.8133	0.0296785
'DENND5A'	-0.149675	0.04042	42.65	45.05	39.4	49.14	47.89	51.23	42.3667	49.42	0.029724
'TRIM52'	-0.13869	0.517652	10.49	10.84	10.99	12.25	12.43	13.57	10.7733	12.75	0.0297244
'UBAC1'	-0.0962111	0.673753	24.74	25.53	23.3	27.68	26.38	28.59	24.5233	27.55	0.0297371
'YPEL2'	-0.111061	0.701523	5.08	5.18	4.94	5.71	5.51	6.03	5.06667	5.75	0.0297472
'POGLUT3'	-0.0542572	0.811612	19.2	18.9	19.27	21	20.26	21.52	19.1233	20.9267	0.0297701
'ANKRD9'	-0.179924	0.489511	3.69	3.49	3.5	4.57	4.25	4.03	3.56	4.28333	0.0298418
'SATB1'	-0.215342	2.25883e-05	201.16	232.5	198.61	267.34	244.95	260.32	210.757	257.537	0.0298444
'CBLL1'	-0.179294	0.117671	16.15	18.29	16.72	19.93	19.14	21.52	17.0533	20.1967	0.0298757
'INPP5A'	-0.0987792	0.537747	26.21	23.95	23.95	27.42	28.82	27.61	24.7033	27.95	0.029916
'ZNF268'	-0.108598	0.547725	3.58	3.76	3.6	3.95	4.14	4.34	3.64667	4.14333	0.0299216
'UVRAG'	-0.0692755	0.617972	22.67	24.31	22.96	25.56	25.56	26.09	23.3133	25.7367	0.0299285
'FPGT'	-0.276926	0.112773	5.15	5.62	5.71	7.01	6.45	7.66	5.49333	7.04	0.0299848
'SORD'	-0.0360308	0.882419	23.98	24.06	22.91	25.66	25.57	25.32	23.65	25.5167	0.0300025
'RBM23'	-0.153114	0.0823249	31.53	34.79	30.96	40.05	37.13	36.35	32.4267	37.8433	0.0300339
'DCP2'	-0.0836601	0.339795	21.98	22.4	20.87	24.23	24.34	24.32	21.75	24.2967	0.030067
'CNOT8'	-0.0716735	0.51098	94.27	93.92	96.35	104.54	108.78	101.47	94.8467	104.93	0.0301047
'AASDHPPT'	-0.0967534	0.512188	28.98	30.54	28.51	31.26	33.95	33.56	29.3433	32.9233	0.0301251
'STARD3'	-0.129281	0.266516	33.06	34.75	32.27	37.05	40.67	37.3	33.36	38.34	0.0301306
'PIK3R1'	-0.261321	0.000669366	16.87	19.37	16.81	21.94	21.74	22.41	17.6833	22.03	0.0301497
'EPC1'	-0.167704	0.272442	12.44	11.96	11.1	12.93	14.4	14.11	11.8333	13.8133	0.0302055
'PPP4R3B'	-0.126943	0.0601229	49.66	51.04	46.83	55.27	55.9	56.03	49.1767	55.7333	0.0302423
'ACOX1'	-0.0726195	0.68899	9.99	10.6	10.06	11.57	10.81	11.62	10.2167	11.3333	0.0302657
'ZNF138'	-0.132701	0.623203	10.61	11.04	9.64	12.45	11.59	12.54	10.43	12.1933	0.0302714
'FCF1'	-0.0854108	0.560911	45.16	48.31	52.06	54.95	59.09	57.06	48.51	57.0333	0.0303253
'NKAPD1'	-0.0266496	0.9399	26.85	28.13	27.34	29.9	28.49	29.5	27.44	29.2967	0.0303265
'ITM2B'	-0.0704254	0.52665	26.76	25.83	28.05	29.49	30.35	29.39	26.88	29.7433	0.0303281
'RTTN'	-0.112185	0.609101	5.75	5.43	5.18	6.33	6.16	5.98	5.45333	6.15667	0.0303412
'RIT1'	-0.12211	0.537747	11.78	13.13	12.32	14.86	13.72	13.89	12.41	14.1567	0.0303451
'TNFRSF10B'	-0.164556	0.0124086	54.25	60.57	54.08	65.32	65.9	67.9	56.3	66.3733	0.0303544
'ZSWIM1'	-0.249639	0.219869	10.06	11.68	9.63	13.02	12.81	13.81	10.4567	13.2133	0.0303921
'BTK'	-0.041841	0.734579	122.36	124.84	118.97	127.49	133.7	135.29	122.057	132.16	0.0304127
'SLC25A10'	-0.0389754	0.898038	36.58	36.81	36.62	40.32	38.53	39.72	36.67	39.5233	0.0304358
'PMPCB'	-0.141595	0.0918039	64.78	65.32	65.72	76.94	72.33	72.01	65.2733	73.76	0.0304376
'KCTD3'	-0.120746	0.365749	17.75	18.4	16.66	20.05	19.88	20.39	17.6033	20.1067	0.0304497
'GFI1'	-0.120392	0.0555477	65.1	71.53	66.4	77.07	75.99	78.26	67.6767	77.1067	0.0304987
'NUP205'	-0.204856	0.0021419	38.68	43.49	36.91	46.5	47.44	50.34	39.6933	48.0933	0.0305219
'TACO1'	-0.0722204	0.850869	24.67	24.2	26.05	28.25	28.1	26.45	24.9733	27.6	0.030522
'TBC1D12'	-0.100521	0.76067	5.68	5.46	5.91	6.3	6.81	6.24	5.68333	6.45	0.030563
'ARAP3'	-0.328185	0.147464	2.7	3.23	3.49	4.12	4.63	3.86	3.14	4.20333	0.0305707
'PTPN1'	-0.101119	0.362618	27.49	29.46	26.91	32.04	31	31.55	27.9533	31.53	0.030592
'COG5'	-0.250519	0.00733633	17.61	20.5	17.09	22.42	23.08	24.03	18.4	23.1767	0.0306053
'VCPIP1'	-0.227725	0.00911436	10.61	10.99	10.3	14.16	12.51	12.64	10.6333	13.1033	0.0306916
'ERBB2'	-0.250204	0.51098	2	1.82	2.24	2.74	2.43	2.46	2.02	2.54333	0.0306956
'SAV1'	-0.213119	0.248318	9.23	9.21	9.84	12.47	10.87	11.35	9.42667	11.5633	0.0307098
'NDUFS1'	-0.083596	0.3746	16.73	18.3	17.74	19.97	18.8	20.08	17.59	19.6167	0.0307159
'NCOA3'	-0.353221	2.11382e-05	16.98	20.47	15.81	24.47	22.35	24.64	17.7533	23.82	0.0307169
'RICTOR'	-0.257825	0.00431055	8.76	10.01	8.36	11.28	11.03	11.7	9.04333	11.3367	0.030724
'GPANK1'	-0.0978092	0.604028	30.78	30.91	27.68	35.34	33.91	34.74	29.79	34.6633	0.0307295
'TRIM37'	-0.101025	0.798419	4.6	5.2	4.91	6.07	6.03	5.4	4.90333	5.83333	0.0307367
'C7orf31'	-0.322409	0.200546	3.87	3.63	3.67	5.15	4.4	5.06	3.72333	4.87	0.0307433
'AP2M1'	-0.0263105	0.852424	263.66	277.33	269.02	291.59	288.35	287.14	270.003	289.027	0.0307885
'TUBGCP5'	-0.140799	0.574634	7.25	8.24	7.58	8.72	9.06	9.93	7.69	9.23667	0.0308035
'MEX3C'	-0.00533249	0.993996	16.11	16.54	15.82	17.28	16.93	16.98	16.1567	17.0633	0.0308069
'TOB2'	-0.0997943	0.459311	19.16	20.16	20.01	22.59	21.19	23.17	19.7767	22.3167	0.0308502
'MTREX'	-0.13604	0.0662636	55.51	60.6	53.73	65.31	62.64	68.28	56.6133	65.41	0.0308651
'TLR10'	-0.962513	0.258101	0.22	0.39	0.21	0.44	0.58	0.54	0.273333	0.52	0.0308682
'MKNK1'	-0.0740121	0.530357	52.66	54.81	50.37	58.72	56.92	58.97	52.6133	58.2033	0.0308871
'SRRM1'	-0.0966084	0.228381	71.09	75.01	72.04	84.4	80.54	77.74	72.7133	80.8933	0.0308894
'LGALS3'	-0.270021	0.486128	12.79	10.45	11.84	15.46	13.48	15.64	11.6933	14.86	0.0309397
'CYRIA'	-0.150993	0.189674	16.21	16.88	15.61	18.14	18.87	20.44	16.2333	19.15	0.0310185
'SUCLG1'	-0.105337	0.463065	72.17	71.27	70.25	77.6	84.05	79.82	71.23	80.49	0.0310464
'ZFAT'	-0.237192	0.177663	5.48	6.37	5.36	6.72	7	7.52	5.73667	7.08	0.031209
'ATP8B3'	-0.261388	0.00174926	27.31	29.61	25.76	31.82	31.29	33.67	27.56	32.26	0.0312884
'MARK2'	-0.119631	0.27422	22.73	23.77	22.74	27.37	24.91	26.8	23.08	26.36	0.0312924
'ADHFE1'	-2.23248	0.62571	0.05	0	0	0.06	0.11	0.11	0.0166667	0.0933333	0.031296
'TJP2'	-0.176386	0.343077	6.56	7.6	7.06	8.58	8.58	8.25	7.07333	8.47	0.0313364
'ATP6V1E1'	-0.0613987	0.636777	170.07	160.34	169.54	183.63	181.47	183.37	166.65	182.823	0.0313396
'ZKSCAN3'	-0.290649	0.176763	3.59	4	4.16	5.3	4.5	5.29	3.91667	5.03	0.0313467
'GTF2H3'	-0.0157932	0.943923	33.86	32.36	33.17	35.2	35.65	37.52	33.13	36.1233	0.0313674
'NT5M'	-0.171371	0.654489	9.64	9	8.57	10.54	11.62	10.27	9.07	10.81	0.0313954
'AK3'	-0.124564	0.486255	11.17	11.53	10.79	12.62	13.47	12.19	11.1633	12.76	0.0314226
'ZNF573'	-0.262283	0.555949	3.05	3.33	3.24	4.22	3.65	4.17	3.20667	4.01333	0.0314498
'ZMYND11'	-0.303411	0.00594301	13.19	13.62	13.01	18.82	17.16	16.06	13.2733	17.3467	0.0314835
'PUM1'	-0.213188	0.00288936	30.27	34.79	29.97	38.46	37.45	39.86	31.6767	38.59	0.0314897
'XRCC4'	-0.249454	0.121569	21.44	25.41	26.87	32.82	31.84	29.65	24.5733	31.4367	0.0315419
'DTL'	-0.148761	0.0879721	27.71	29.98	26.67	33.38	32.33	32.37	28.12	32.6933	0.0315504
'TFPI'	-1.78519	0.0783626	0.32	0.22	0.63	1.19	0.73	1.16	0.39	1.02667	0.0315564
'EXOC2'	-0.254545	0.0223566	13.49	14.89	12.01	16.54	16.8	17.88	13.4633	17.0733	0.0315591
'BCKDK'	-0.0327546	0.882419	77	80.28	79.77	86.01	82.09	86.48	79.0167	84.86	0.0315652
'IGF2BP2'	-0.261979	3.796e-06	79.48	86.64	73.27	101.2	99.3	98.71	79.7967	99.7367	0.0316101
'CCNY'	-0.140549	0.372955	9.49	10.49	9.34	10.79	11.84	11.34	9.77333	11.3233	0.0316116
'CBFA2T2'	-0.269946	0.00992026	8.08	8.75	8.45	11.1	9.9	11.72	8.42667	10.9067	0.0316284
'SPART'	-0.0452776	0.718183	48.13	51.56	49.59	54.55	52.4	55.03	49.76	53.9933	0.0316705
'ALS2'	-0.18795	0.236874	7.06	6.64	6.31	8.26	7.36	7.74	6.67	7.78667	0.0316825
'GYPE'	-0.304114	0.710895	0.64	0.79	0.69	0.9	0.93	0.94	0.706667	0.923333	0.0316922
'POC1B'	-0.219738	0.0811478	16.58	17.57	16.9	19.21	21.78	21.56	17.0167	20.85	0.0317015
'PPP3R1'	-0.167771	0.0234636	61.58	61.76	61.51	68.79	74.3	75.44	61.6167	72.8433	0.0317144
'CEP170'	-0.171841	0.0141621	27.75	31.04	27.38	33.95	33.28	34.85	28.7233	34.0267	0.0317164
'HIC2'	-0.29876	0.0164611	6.47	7.86	6.41	8.35	8.78	9.65	6.91333	8.92667	0.0317179
'GOLGA7'	-0.105263	0.274499	90.76	91.76	83.32	100.45	102.28	97.83	88.6133	100.187	0.0317336
'FBP1'	-0.222803	0.133757	35.03	29.9	34.44	41.48	40.5	39.08	33.1233	40.3533	0.031736
'ADM'	-0.67997	0.0696249	2.71	4.4	2.88	5.99	5.87	4.86	3.33	5.57333	0.0317753
'CDC7'	-0.100004	0.587349	18.48	18.35	16.98	19.61	19.78	21.21	17.9367	20.2	0.0317826
'IPO7'	-0.142219	0.0154106	50.95	55.8	50.22	60.72	59.81	61.66	52.3233	60.73	0.0318419
'OXTR'	-1.04417	0.27638	0.14	0.27	0.14	0.3	0.43	0.46	0.183333	0.396667	0.0318581
'CPT2'	-0.0600496	0.762395	30.34	31.69	30.56	34.27	32.47	34.83	30.8633	33.8567	0.0318967
'SLC27A4'	-0.191923	0.616639	3.83	4.2	4.4	4.73	4.8	5.31	4.14333	4.94667	0.0318994
'NPHP3'	-0.161814	0.415012	5.63	5.88	5.63	6.84	6.3	7.04	5.71333	6.72667	0.0319024
'IARS2'	-0.0424213	0.749877	72.62	74.88	76.61	80.86	80.9	81.12	74.7033	80.96	0.0319069
'NDST1'	-0.320621	0.0163405	4.3	5.09	4.03	5.71	5.74	6.16	4.47333	5.87	0.0319221
'DCUN1D4'	-0.158936	0.302221	9.6	10.74	10.64	11.93	12.28	12.1	10.3267	12.1033	0.0320283
'PCM1'	-0.150088	0.00292018	86.47	98.8	85.94	110.17	103.83	110.84	90.4033	108.28	0.0320822
'LCORL'	-0.213627	0.168225	6.54	6.32	5.56	7.25	7.62	7.58	6.14	7.48333	0.0321104
'ZBED6'	-0.470339	0.005028	5.83	7.89	5.9	9.11	8.69	10.73	6.54	9.51	0.0321317
'ZNF431'	-0.142904	0.152371	15.01	15.76	13.6	18.06	17.25	17.76	14.79	17.69	0.0321421
'SIMC1'	-0.0888899	0.750853	10.19	10.98	11.26	11.77	12.29	12.39	10.81	12.15	0.0321568
'DOCK8'	-0.28199	1.16709e-05	90.16	108.11	89.36	123.65	114.22	126.47	95.8767	121.447	0.0321971
'DDX58'	-0.448981	0.0580476	2.3	3	2.19	3.79	3.34	3.61	2.49667	3.58	0.0322236
'C10orf88'	-0.137261	0.739138	5.35	5.07	5.12	5.99	5.68	6.33	5.18	6	0.0322431
'ABITRAM'	-0.12051	0.432869	34.33	35.03	34.52	39.82	41.17	37.79	34.6267	39.5933	0.0322661
'SDCCAG8'	-0.107433	0.601276	18.31	20.07	21.09	24.56	22.4	22.82	19.8233	23.26	0.0322995
'ZNF572'	-0.606829	0.15246	1.05	1.24	1.18	1.57	2.09	1.89	1.15667	1.85	0.0323098
'MYO1F'	-0.14875	0.0036997	188.6	207.72	178.53	231.07	218.33	233.7	191.617	227.7	0.0323247
'MROH7'	-0.37364	0.412877	1.2	1.24	1.06	1.39	1.68	1.7	1.16667	1.59	0.0323247
'ARHGAP12'	-0.31159	0.056853	5.5	5.27	5	6.49	7.61	6.56	5.25667	6.88667	0.0323596
'RNF8'	-0.104198	0.634841	21.54	21.86	22.45	24.16	24.08	26.01	21.95	24.75	0.0323651
'OPHN1'	-0.276381	0.179936	2.56	2.91	2.35	3.44	3.32	3.1	2.60667	3.28667	0.032441
'PRSS53'	-0.284062	0.258458	4.79	4.94	4.84	6.73	5.86	6.06	4.85667	6.21667	0.0324503
'RSRP1'	-0.196034	0.086184	63.34	54.97	59.62	70.33	71.79	72.12	59.31	71.4133	0.0324516
'BHLHE40'	-0.190645	0.0137028	42.12	47.9	43.28	53.23	53.99	52.64	44.4333	53.2867	0.032472
'ZFX'	-0.15224	0.289643	6.61	7.4	6.51	8.29	7.59	8.17	6.84	8.01667	0.0324896
'TMPRSS4'	-1.59903	0.283605	0.12	0.1	0.07	0.17	0.22	0.27	0.0966667	0.22	0.032557
'ZSCAN31'	-0.338156	0.434542	1.98	2.51	2.02	3	2.69	2.96	2.17	2.88333	0.0325604
'ASS1'	-0.118358	0.285662	82.9	82.38	90	97.24	96.13	98.24	85.0933	97.2033	0.0325687
'SMIM26'	-0.121597	0.497011	187.48	173.22	178.25	192.02	207.16	210.4	179.65	203.193	0.032576
'ARHGAP25'	-0.188116	0.16317	22.81	26.06	22.58	27.97	27.38	30.1	23.8167	28.4833	0.0326242
'MGME1'	-0.120969	0.462522	25.51	26.65	26.27	28.22	30.69	30.77	26.1433	29.8933	0.0326275
'PSMC2'	-0.0444776	0.823039	50.28	51.22	46.81	56.72	53.67	54.56	49.4367	54.9833	0.0326428
'PACS2'	-0.166873	0.0950957	14.82	15.58	13.48	17.52	16.69	17.61	14.6267	17.2733	0.032672
'GPD1L'	-0.180038	0.50358	4.68	5.07	5.39	5.58	6.27	6.26	5.04667	6.03667	0.0326756
'RNF170'	-0.147969	0.189672	23.54	22.99	23.66	25.88	27.23	28.61	23.3967	27.24	0.0326775
'PRPSAP1'	-0.0921702	0.689213	12.4	13.59	12.83	14.89	13.83	14.69	12.94	14.47	0.0327092
'ZNF775'	-0.230402	0.445404	6.49	6.03	6.61	7.76	8.53	7.33	6.37667	7.87333	0.0327163
'CLPX'	-0.0762968	0.551276	30.04	29.43	28.51	31.05	33.39	33.44	29.3267	32.6267	0.0327311
'CD46'	-0.0756996	0.381361	70.57	75.49	71.95	80.61	80.46	80.59	72.67	80.5533	0.0327371
'PABIR2'	-0.0441942	0.856168	35.83	33.54	34.67	38.81	37.67	36.53	34.68	37.67	0.0327395
'SEL1L'	-0.113056	0.170514	26.28	29.68	26.23	32.98	30.92	32.64	27.3967	32.18	0.0327639
'UBE4B'	-0.150167	0.114229	21.01	23.09	20.31	25.92	23.6	25.65	21.47	25.0567	0.0327733
'RASGEF1A'	-1.37052	0.0102764	1.01	0.86	0.48	1.82	1.51	2.44	0.783333	1.92333	0.0328038
'SKP2'	-0.146142	0.312024	26.74	26.13	26.67	33.21	31.54	29.79	26.5133	31.5133	0.0328324
'PTGR2'	-0.201407	0.366842	10.43	8.48	8.6	11.39	12.39	11.94	9.17	11.9067	0.0328562
'RIF1'	-0.219977	0.00167782	15.41	18.2	15.61	20.36	19.33	20.93	16.4067	20.2067	0.032887
'CNKSR1'	-2.12985	0.345622	0.04	0.04	0.04	0.13	0.21	0.21	0.04	0.183333	0.0329139
'VPS41'	-0.0952261	0.463446	24.63	25.03	25.42	28.67	26.87	29.12	25.0267	28.22	0.0329736
'UBR3'	-0.242536	0.050533	6.26	7.61	6.53	8.93	8	8.57	6.8	8.5	0.0329837
'ZNF680'	-0.191001	0.250693	12.43	13.04	11.09	14.79	14.3	15.12	12.1867	14.7367	0.0329841
'DEPDC5'	-0.243183	0.0674632	7.55	7.61	7.41	10.55	9.07	9.66	7.52333	9.76	0.0329931
'RPS24'	-0.0454752	0.59875	7728	7938.11	8188.44	8427.71	8609.79	8577.13	7951.52	8538.21	0.0330166
'ABCE1'	-0.0499557	0.713573	49.84	51.76	49.45	53.29	56.93	54.27	50.35	54.83	0.0330316
'DUSP3'	-0.113062	0.116297	56.29	61.38	55.71	65.89	64.34	66.95	57.7933	65.7267	0.0330989
'SNX27'	-0.0970286	0.575228	9.43	9.99	9.17	11.45	10.34	10.8	9.53	10.8633	0.033129
'SUN1'	-0.102042	0.437127	21.39	22.82	20.8	25.5	24.37	23.37	21.67	24.4133	0.0331521
'CLN3'	-0.144195	0.304026	37.3	37.94	41.57	45.89	44.12	43.89	38.9367	44.6333	0.0332469
'MANBA'	-0.104874	0.395715	32.34	32.82	29.85	35.47	36.44	35	31.67	35.6367	0.0332997
'KLHL20'	-0.163839	0.377032	11.01	10.87	9.75	13.21	11.93	12	10.5433	12.38	0.0333131
'NIPA1'	-0.204416	0.222202	4.97	5.54	4.84	6.21	5.72	6.57	5.11667	6.16667	0.0333915
'CPPED1'	-2.71715	0.433791	0	0	0.02	0.03	0.03	0.05	0.00666667	0.0366667	0.0334717
'HGSNAT'	-0.239786	0.00663226	15.79	18.06	15.26	19.79	20.86	19.84	16.37	20.1633	0.0334919
'SEC14L1'	-0.212507	0.0149103	21.44	23.54	18.76	26.62	27.1	28.45	21.2467	27.39	0.0334955
'NBPF8'	-0.198747	0.0480186	10.72	11.71	9.97	12.64	13.16	13.3	10.8	13.0333	0.0335498
'TTK'	-0.139597	0.300058	22.99	23.49	24.02	27.61	28.18	25.54	23.5	27.11	0.033577
'NXT2'	-0.104851	0.538791	23.55	24	23.75	25.78	27.97	27.02	23.7667	26.9233	0.0335932
'HADH'	-0.198144	0.0438801	56.68	58.47	52.98	67.83	62.68	72.39	56.0433	67.6333	0.0336193
'ANKRD28'	-0.142555	0.0485677	34.79	38.21	35.88	42.18	38.85	42.1	36.2933	41.0433	0.0336229
'PRG2'	-0.578705	0.0262004	6.13	9.25	6.45	12.33	9.85	11.96	7.27667	11.38	0.0336407
'MNAT1'	-0.0577107	0.857793	37.67	39.29	41.26	43.12	43.86	44.71	39.4067	43.8967	0.0336754
'ARNTL'	-0.230298	0.378948	6.1	5.84	5.99	7.74	6.84	7.76	5.97667	7.44667	0.0337063
'POGZ'	-0.208252	0.0093755	21.58	25.5	22.14	28.6	26.28	29.69	23.0733	28.19	0.0337217
'GRK2'	-0.0381372	0.657675	244.79	259.24	246.67	265.49	273.17	269.68	250.233	269.447	0.0337222
'C2orf49'	-0.233389	0.120693	15.41	13.77	14.15	18.09	19.8	16.68	14.4433	18.19	0.0337225
'GHRL'	-0.161025	0.777904	8.51	8.5	8.18	9.12	8.72	8.87	8.39667	8.90333	0.0337295
'KSR1'	-0.207152	0.140366	7.28	8.56	7.8	9.12	9.42	9.78	7.88	9.44	0.0337563
'PPM1L'	-0.19618	0.235653	3.22	3.11	3.65	3.83	4.22	3.95	3.32667	4	0.0338537
'TEKT3'	-1.82175	0.632128	0.06	0.07	0	0.1	0.15	0.15	0.0433333	0.133333	0.0338704
'GAPVD1'	-0.186933	0.0161138	19.42	22.18	19.99	24.22	23.88	24.9	20.53	24.3333	0.0338834
'CEP85'	-0.133309	0.144539	35.46	35.84	33.64	40.09	37.68	41.74	34.98	39.8367	0.0338984
'RPAP3'	-0.0746675	0.76674	10.87	11.37	10.51	12.4	12.36	11.55	10.9167	12.1033	0.0339029
'SPATA13'	-0.397879	0.00301201	4.88	5.82	4.39	7.02	7.19	6.75	5.03	6.98667	0.0339042
'TAPT1'	-0.159564	0.432869	8.26	8.62	8.97	10.79	9.95	9.57	8.61667	10.1033	0.0339308
'MAP3K1'	-0.385544	9.64465e-07	17.77	21.66	16.25	26.37	23.62	25.86	18.56	25.2833	0.0339369
'MANEA'	-0.195762	0.291298	6.49	6.67	6.19	7.44	8.39	7.49	6.45	7.77333	0.0339873
'SMIM19'	-0.164794	0.270559	14.2	15.19	14.93	16.41	18.42	17.01	14.7733	17.28	0.0340324
'ZNF689'	-0.0167508	0.965946	9.09	8.73	8.64	9.62	9.28	9.28	8.82	9.39333	0.0340397
'NNT'	-0.22645	0.000404257	45.78	51.85	44.74	58.76	58.21	59.32	47.4567	58.7633	0.0340719
'TMEM94'	-0.205483	0.0118829	23.2	26.19	22.84	29.19	29.73	28.95	24.0767	29.29	0.0340772
'SPTY2D1'	-0.108881	0.432698	12.71	14.18	13.24	15.1	14.59	15.82	13.3767	15.17	0.034161
'PARP16'	-0.167759	0.506409	9.33	9.38	8.3	10.86	10.35	10.1	9.00333	10.4367	0.0342178
'SRGAP2C'	-0.200378	0.0226075	14.54	15	15.02	17.54	17.14	19.25	14.8533	17.9767	0.0342343
'ZNF592'	-0.175793	0.0299983	18.16	20.42	17.67	22.98	21.16	22.45	18.75	22.1967	0.0342615
'C6orf47'	-0.0551193	0.874069	19.07	19.75	18.25	20.63	21.36	20.37	19.0233	20.7867	0.0342678
'MAPK1'	-0.125405	0.0805003	45.82	52.68	47.48	59.43	57.21	57.81	48.66	58.15	0.0343285
'METAP1'	-0.111385	0.345622	45.54	47.34	50.57	57.46	52.61	53.34	47.8167	54.47	0.0343509
'CANT1'	-0.0863559	0.507324	28.83	31.19	29.44	33.08	33.35	33.55	29.82	33.3267	0.034364
'GAB1'	-0.371767	0.281588	0.84	1.12	0.98	1.25	1.29	1.53	0.98	1.35667	0.0343644
'NPRL3'	-0.0967071	0.565167	19.12	20.78	18.89	22.06	21.6	22.62	19.5967	22.0933	0.0343926
'TMCO3'	-0.0147669	0.950371	26.77	28.88	28.67	30.16	30.59	31.76	28.1067	30.8367	0.0343946
'FXR2'	-0.0759048	0.691707	24.3	24.1	23.59	25.68	27.69	26.47	23.9967	26.6133	0.0344317
'SFMBT2'	-0.24472	4.99329e-05	37.26	43.07	36.48	49.23	47.19	49.08	38.9367	48.5	0.0344422
'CDAN1'	-0.0700403	0.773185	13.08	12.97	12.38	13.37	14.17	14.1	12.81	13.88	0.0345168
'SLC25A24'	-0.00556135	0.990107	18.73	19.01	18.24	19.53	19.41	20.2	18.66	19.7133	0.0345214
'KIF5B'	-0.105356	0.179851	40.1	44.78	42.55	46.59	47.46	49.88	42.4767	47.9767	0.0345226
'SUDS3'	-0.149356	0.099252	23.4	25.49	22.81	27.97	28.14	27.58	23.9	27.8967	0.0345264
'PARP4'	-0.24707	0.000277617	58.62	69.96	58.52	79.46	73.12	80.78	62.3667	77.7867	0.0345761
'IFITM3'	-0.137631	0.512194	86.76	98.08	90.34	106.01	108.45	101.46	91.7267	105.307	0.0345824
'XYLT2'	-0.108214	0.505517	18.07	18.9	17.18	21.61	20.12	19.7	18.05	20.4767	0.0346536
'TAF1B'	-0.046666	0.914374	16.81	17.34	17.93	19.53	18.57	18.44	17.36	18.8467	0.0346975
'SMURF1'	-0.119399	0.436743	9.87	10.88	9.82	11.68	11.91	11.35	10.19	11.6467	0.0347194
'ZNF384'	-0.106624	0.265191	46.14	49.12	43.82	54.16	52.57	51.33	46.36	52.6867	0.0347292
'GOLGA8M'	-0.266352	3.12387e-07	168.85	202.34	165.86	229.35	215.13	236.83	179.017	227.103	0.03474
'OASL'	-0.346615	0.882459	0.46	0.61	0.34	0.72	0.78	0.87	0.47	0.79	0.0347571
'POLH'	-0.157276	0.110157	18.32	21.85	18.46	24.96	24.94	23.31	19.5433	24.4033	0.0347574
'PPP2R2A'	-0.0409781	0.825441	62.2	61.97	63.14	66.51	66.81	70.16	62.4367	67.8267	0.0347826
'OGFR'	-0.136881	0.163196	76.64	75.14	82.35	84.61	94.92	91.48	78.0433	90.3367	0.0348065
'KDM2B'	-0.104072	0.178076	53.01	58.83	54.62	64.08	61.2	62.99	55.4867	62.7567	0.0348433
'SH3GLB1'	-0.119843	0.193377	21.65	23.2	21.09	24.93	24.96	24.09	21.98	24.66	0.0348473
'PDE7A'	-0.0322401	0.860212	85.98	83.95	88.13	92.23	90.81	90.61	86.02	91.2167	0.0348579
'PLCD3'	-0.429832	0.158698	2.16	2.15	1.73	2.98	2.4	2.77	2.01333	2.71667	0.0349249
'MPHOSPH9'	-0.238307	0.00309547	20.37	24.41	20.32	27.46	25.95	28.42	21.7	27.2767	0.0350182
'DOCK11'	-0.170258	0.0507641	23.5	25.07	21.76	27.84	26.84	28.1	23.4433	27.5933	0.0350702
'ZNF347'	-0.338135	0.276182	0.98	1.21	1.05	1.44	1.41	1.4	1.08	1.41667	0.0351159
'FOXN2'	-0.107224	0.474159	12.47	13.17	13.69	14.88	14.82	14.98	13.11	14.8933	0.0351618
'FBXO34'	-0.149638	0.292962	15.57	17.51	15.43	18.81	18.2	19.63	16.17	18.88	0.0351917
'SERTAD2'	-0.318184	0.0051625	8.86	9.99	8.92	11.79	11.06	13.39	9.25667	12.08	0.0352071
'IFT172'	-0.161319	0.297455	8.81	9.35	8.34	10.27	10.32	9.55	8.83333	10.0467	0.035233
'TMEM117'	-1.1807	0.17567	0.16	0.47	0.32	0.86	0.58	0.66	0.316667	0.7	0.0352418
'RIOK3'	-0.023021	0.918316	58.36	60.76	57.58	64.59	61.73	62.49	58.9	62.9367	0.0352689
'MTX3'	-0.0983641	0.716205	4.53	4.22	4.25	4.77	4.73	5.16	4.33333	4.88667	0.0352969
'WAC'	-0.163017	0.0208098	54.48	60.76	54.06	66.03	65.07	67.52	56.4333	66.2067	0.035334
'CYB5R4'	-0.205217	0.0904556	5.89	5.84	5.75	6.81	6.84	7.58	5.82667	7.07667	0.0353423
'MAPK8IP3'	-0.171318	0.0171111	32.77	36.47	31.76	40.93	39.02	39.77	33.6667	39.9067	0.0353498
'COG4'	-0.101693	0.342418	44.06	45.97	41.48	50.16	48.17	49.62	43.8367	49.3167	0.0353607
'MARK3'	-0.0387948	0.845091	42.23	44.21	42.78	45.01	45.79	45.86	43.0733	45.5533	0.035372
'MRPS10'	-0.0598718	0.827545	31.6	29.13	31	34.1	32.61	33.99	30.5767	33.5667	0.0354141
'AMBRA1'	-0.143075	0.334614	10.99	12.18	10.54	13.87	12.97	12.77	11.2367	13.2033	0.0354335
'NDC1'	-0.0925545	0.488525	21.47	21.31	21.02	22.9	24.8	23.93	21.2667	23.8767	0.0354556
'PECR'	-0.274315	0.289344	7.06	7.75	6.8	8.24	9.77	8.93	7.20333	8.98	0.0355258
'RLIM'	-0.157609	0.045377	14.04	14.77	13	16.52	16.09	16.44	13.9367	16.35	0.0355363
'BNIP1'	-0.0488209	0.9399	16.71	15.48	16.19	17.14	17.55	17.98	16.1267	17.5567	0.0355995
'MCMBP'	-0.0584686	0.529233	87.35	87.57	86.85	92.46	96.71	98.07	87.2567	95.7467	0.0356063
'AMY1C'	-0.885153	0.0507641	1.63	1.58	1.64	2.54	3.5	3.3	1.61667	3.11333	0.0356574
'LOC102724813'	-0.371881	0.356485	19.03	25.07	22.92	32.83	28.59	27.8	22.34	29.74	0.0356655
'BEX3'	-0.339405	0.00761144	63.75	63.55	66.11	89.87	77.1	90.61	64.47	85.86	0.035701
'ZNF516'	-0.186538	0.00475867	25.91	29.63	25.84	32.75	31.53	33.24	27.1267	32.5067	0.0357172
'CCND1'	-0.300293	0.325397	2.53	2.37	2.9	3	3.57	3.57	2.6	3.38	0.0357186
'SAP30BP'	-0.0421583	0.878971	33.58	34.63	33.12	37.49	35.21	37.11	33.7767	36.6033	0.0357659
'EXTL1'	-2.2381	0.309017	0.05	0.04	0	0.16	0.08	0.13	0.03	0.123333	0.0358737
'USO1'	-0.0173275	0.9399	58.62	61.76	60.96	65.34	62.73	65.04	60.4467	64.37	0.035904
'PTPN14'	-0.251291	0.00504045	8.31	9.85	8.27	10.88	10.28	11.97	8.81	11.0433	0.0359443
'ZFP91'	-0.101182	0.146484	47	50.93	46.52	54.78	53.34	54.84	48.15	54.32	0.035966
'VMAC'	-0.349765	0.346689	3.23	3.26	4.03	5.26	4.33	4.53	3.50667	4.70667	0.0359881
'THSD7A'	-0.560628	0.0475535	0.83	0.86	0.58	1.36	1.02	1.14	0.756667	1.17333	0.0360208
'GAK'	-0.138831	0.0485677	45.19	50.42	46	53.84	54.86	55.38	47.2033	54.6933	0.0360422
'GNS'	-0.198909	0.00242372	37.61	41.98	36.7	46.29	47.19	46.83	38.7633	46.77	0.0361411
'PSMA4'	-0.0218773	0.9399	116.8	114.66	116.43	120.79	125.72	127.22	115.963	124.577	0.036157
'CSDE1'	-0.0764048	0.145173	404.04	428.86	394.75	453.17	440.15	458.39	409.217	450.57	0.0361651
'TNPO3'	-0.0887234	0.366842	38.12	39.99	36.15	43.36	41.46	42.98	38.0867	42.6	0.0361973
'PTPRO'	-0.242893	0.5038	2.25	2.53	2.3	3.37	2.79	3	2.36	3.05333	0.0362183
'CCNG2'	-0.121609	0.326222	34.12	32.53	34.62	40.59	36.49	38.6	33.7567	38.56	0.0362668
'CCDC7'	-0.181037	0.865374	0.9	1.16	1.14	1.39	1.33	1.49	1.06667	1.40333	0.0362794
'PARVG'	-0.0498531	0.561427	371.51	378.47	358.36	406.38	390.88	387.72	369.447	394.993	0.0363254
'KATNBL1'	-0.13288	0.538134	12.64	13.85	13.62	15.43	14.47	16.19	13.37	15.3633	0.0363876
'TMEM14B'	-0.096002	0.599696	89.34	83.01	90.92	99.75	97.71	99.41	87.7567	98.9567	0.0364034
'CDK18'	-0.0752374	0.704633	21.89	22.96	21.57	25.29	23.34	24.87	22.14	24.5	0.0365083
'USP49'	-0.179562	0.202507	5.02	5.81	5.29	6.57	5.94	6.45	5.37333	6.32	0.0365092
'C16orf86'	-0.338849	0.110819	9.26	11.85	11.79	14.81	15.03	13.84	10.9667	14.56	0.0365334
'NAA15'	-0.0288362	0.910657	22.28	22.38	21.23	23.47	23.19	24.63	21.9633	23.7633	0.0365534
'ZBTB6'	-0.140363	0.611388	5.73	5.67	6.19	6.38	7.2	6.84	5.86333	6.80667	0.0365733
'ZNF610'	-0.511637	0.128736	1.92	2.67	1.92	3.05	3.4	3.25	2.17	3.23333	0.0366223
'VPS11'	-0.119497	0.23152	41.13	43.57	38.65	48.35	44.57	47.78	41.1167	46.9	0.0366635
'ZNF507'	-0.185975	0.14045	6.83	7.44	6.4	8.21	8.14	8.43	6.89	8.26	0.0366657
'NFIX'	-0.277188	0.261906	2.56	2.64	2.85	3.11	3.75	3.5	2.68333	3.45333	0.0367062
'NLRP3'	-0.105223	0.180056	54.45	57.99	52.89	62.88	61.8	61.78	55.11	62.1533	0.0367525
'CRYL1'	-0.18646	0.439432	15.49	17.73	17.46	20.38	19.65	20.16	16.8933	20.0633	0.0367616
'SEC24A'	-0.168665	0.163615	10.82	12.05	10.22	13.45	12.8	13.57	11.03	13.2733	0.0368367
'LIN7A'	-1.18584	0.295666	0.13	0.07	0.06	0.18	0.25	0.16	0.0866667	0.196667	0.0369268
'GPBAR1'	-0.511825	0.608453	1.06	1.16	0.63	1.56	1.42	1.8	0.95	1.59333	0.0370019
'PTBP3'	-0.141285	0.0134988	104.78	110.16	95.95	120.91	115.59	123.85	103.63	120.117	0.0370211
'ZNF587'	-0.0727215	0.656754	12.7	13.35	12.24	14.7	13.72	13.93	12.7633	14.1167	0.0370429
'CHMP4B'	-0.0205472	0.9399	112.75	117.52	116.36	120.89	126.96	121.63	115.543	123.16	0.0370669
'NOL12'	-0.0228424	0.943756	12.25	12.99	12.71	13.22	13.8	13.52	12.65	13.5133	0.0370892
'NCBP3'	-0.273471	0.000112024	31	35.58	30.25	41.66	36.42	39.67	32.2767	39.25	0.037097
'TNS3'	-0.30113	0.000904563	14.54	18.23	14.91	20.9	18.94	21.78	15.8933	20.54	0.0371569
'C11orf54'	-0.184596	0.271266	8.8	9.32	8.35	9.61	9.87	10.35	8.82333	9.94333	0.0371796
'C12orf76'	-0.224176	0.440486	10.55	11.18	12.46	14.16	14.16	13.79	11.3967	14.0367	0.0371849
'TET1'	-0.193899	0.189632	3.11	3.6	3.15	4.03	3.96	4.08	3.28667	4.02333	0.0372415
'CRYAA2'	-1.15232	0.490601	0.16	0.17	0.12	0.25	0.38	0.3	0.15	0.31	0.0372641
'NUCKS1'	-0.0226189	0.881327	130.6	131.15	127.2	140.66	134.26	141.5	129.65	138.807	0.0373007
'C1orf74'	-0.261867	0.560911	1.54	1.61	1.4	1.78	2.11	1.85	1.51667	1.91333	0.0373363
'ZNF174'	-0.10069	0.796179	11.81	11.49	10.91	12.21	13.43	12.77	11.4033	12.8033	0.0373405
'HIBADH'	-0.11816	0.608868	20.12	19.74	20.1	21.76	23.85	22.91	19.9867	22.84	0.0374393
'RNF122'	-0.190825	0.323593	18.84	16.76	16.21	20.61	21.31	20.47	17.27	20.7967	0.0374722
'PDLIM5'	-0.647667	0.000964194	2.65	2.66	2.9	4	3.77	4.82	2.73667	4.19667	0.0374956
'SYCE2'	-0.383129	0.262316	7.85	5.96	6.45	9.39	9.25	8.42	6.75333	9.02	0.0375037
'VWA8'	-0.245442	0.018277	9.73	11.02	8.95	12.84	11.92	12.42	9.9	12.3933	0.0377126
'CHMP2B'	-0.198884	0.277379	12.78	12.96	11.01	14.59	14.24	15.37	12.25	14.7333	0.0377201
'SLC4A9'	-2.87185	0.568645	0	0	0	0.04	0.04	0.07	0	0.05	0.0377496
'NRG2'	-2.71731	0.43378	0	0	0.04	0.08	0.08	0.08	0.0133333	0.08	0.0377496
'NEMP2'	-0.186895	0.407819	6.85	6.52	7.54	8.5	8.36	8.43	6.97	8.43	0.0377675
'IFTAP'	-0.27809	0.52253	12.74	9.65	12.91	14.95	15.38	17.63	11.7667	15.9867	0.0378014
'ZNF768'	-0.0644642	0.706747	40.95	43.17	40.67	45.07	45.34	44.21	41.5967	44.8733	0.037839
'SLC39A1'	-0.0504131	0.786937	64.29	61.45	59.46	68.38	67.85	65.47	61.7333	67.2333	0.0378648
'PRKAG2'	-0.274437	0.0475994	13.04	13.21	10.71	16.25	15.6	14.71	12.32	15.52	0.0379056
'CHD3'	-0.187967	0.000630741	52.55	59.35	51.58	66.07	64.28	66.36	54.4933	65.57	0.0379223
'PLXNA4'	-2.13101	0.0169538	0.06	0.03	0.06	0.15	0.22	0.13	0.05	0.166667	0.0379375
'TRPM7'	-0.206816	0.017573	16.92	19.3	16.51	22.23	19.59	22.16	17.5767	21.3267	0.0379983
'DNAAF9'	-0.23924	0.000378825	26.97	33.24	27.89	38.28	35.55	38.21	29.3667	37.3467	0.0380484
'NEDD1'	-0.205241	0.269325	9.06	8.58	7.59	9.64	10.67	10.01	8.41	10.1067	0.0380601
'SLC25A23'	-0.0657318	0.814939	14.48	15.88	15.16	16.97	17.5	16.17	15.1733	16.88	0.0380731
'ICE2'	-0.203075	0.0308831	20.32	23.72	19.54	25.7	26.12	27.57	21.1933	26.4633	0.0382113
'SFR1'	-0.129471	0.716205	14.92	13.63	13.56	16.19	15.82	16.12	14.0367	16.0433	0.0382286
'WDTC1'	-0.108566	0.264606	39.31	42.69	35.95	48.65	44.12	51.23	39.3167	48	0.0382338
'TRIM4'	-0.16467	0.138782	24.91	24.64	24.42	27.77	30.87	28.62	24.6567	29.0867	0.0382339
'RFX8'	-0.24455	0.0327291	25.94	27.11	26.44	33.13	29.96	34.41	26.4967	32.5	0.0382445
'CORO2A'	-0.228126	0.840428	0.55	0.64	0.72	0.82	0.88	0.84	0.636667	0.846667	0.0382648
'PLAA'	-0.141117	0.260038	16.62	16.86	15.38	18.38	18.03	20.15	16.2867	18.8533	0.038322
'DCLRE1A'	-0.310698	0.0444274	6.24	7	6.6	8.05	8.18	9.57	6.61333	8.6	0.0383342
'TTC21B'	-0.153617	0.315163	7.77	9.04	8.41	10.2	9.71	9.94	8.40667	9.95	0.0383887
'RABGGTB'	-0.174007	0.369117	28.77	25.97	30.27	33.38	35.82	31.69	28.3367	33.63	0.0383933
'ALKBH8'	-0.138832	0.681272	4.58	4.78	4.23	5.23	5.07	5.76	4.53	5.35333	0.0384346
'SEC62'	-0.0159986	0.9399	42.32	40.06	41.02	43.45	43.71	44.37	41.1333	43.8433	0.0384871
'ANKRD44'	-0.253595	0.0072811	10.92	13.77	11.43	14.27	15.82	16.31	12.04	15.4667	0.0385129
'SAMD8'	-0.35027	0.0221386	3.78	4.16	4.08	5.12	5.03	6.05	4.00667	5.4	0.0385398
'SERPINB9'	-0.375315	0.703776	0.4	0.48	0.56	0.7	0.68	0.6	0.48	0.66	0.0385508
'MYLK4'	-0.429692	0.588755	0.42	0.36	0.33	0.55	0.61	0.46	0.37	0.54	0.0387552
'NCBP1'	-0.0332218	0.895836	21.43	22	20.87	22.94	23.85	22.43	21.4333	23.0733	0.0387868
'MAPKAP1'	-0.122052	0.335845	26.25	29.4	24.94	33.42	31.68	31.9	26.8633	32.3333	0.0388119
'ILRUN'	-0.179172	0.0444658	30.29	30.08	29.21	36.9	32.99	36.6	29.86	35.4967	0.0388544
'HBP1'	-0.183775	0.0493096	35.52	37.75	32.74	42.57	41.95	42.37	35.3367	42.2967	0.0388682
'ZBTB10'	-0.145565	0.358153	4.76	4.99	4.69	5.71	5.21	5.84	4.81333	5.58667	0.0388732
'ALAS1'	-0.0809441	0.408765	79.19	85.67	78.92	91.77	88.72	90.72	81.26	90.4033	0.0389145
'CSNK1A1'	-0.0470407	0.665209	62.89	64.11	61.8	65.69	69.96	69.64	62.9333	68.43	0.0389506
'MUC19'	-0.597279	0.0149102	0.32	0.48	0.41	0.71	0.69	0.52	0.403333	0.64	0.0390057
'ZNF557'	-0.0738384	0.802788	7.21	6.94	7.39	7.83	8.36	7.7	7.18	7.96333	0.0390101
'ASMT'	-2.86987	0.569024	0	0	0	0.18	0.12	0.09	0	0.13	0.0390123
'ATP1B2'	-2.86987	0.569024	0	0	0	0.06	0.04	0.03	0	0.0433333	0.0390123
'RIN3'	-0.222266	0.00529263	35.83	42.92	38.17	49.32	47.08	47.21	38.9733	47.87	0.0390226
'HOXA9'	-0.0227526	0.9399	73.53	71.82	76.31	77.65	79.02	80.3	73.8867	78.99	0.0390361
'FAM135A'	-0.164747	0.687002	2.38	2.21	2.17	2.44	2.72	2.56	2.25333	2.57333	0.0391074
'MAP3K11'	-0.0504602	0.731241	44.12	47.27	44.19	47.77	49.96	49.94	45.1933	49.2233	0.0391988
'ABCA1'	-0.603689	0.00047537	1.6	2.22	1.43	2.93	2.77	2.67	1.75	2.79	0.0392696
'ACTR6'	-0.241034	0.119341	25.8	23.48	29.03	33.45	30.89	33.13	26.1033	32.49	0.0393143
'TREX1'	-0.13688	0.52158	37.2	39.82	36.52	46.34	41.16	43.44	37.8467	43.6467	0.0393333
'SINHCAF'	-0.000567427	0.999053	51.87	50.47	52.49	54.02	53.33	55.56	51.61	54.3033	0.0393589
'RBM33'	-0.266467	0.000227997	23.2	27.56	22.25	30.35	29.43	32.44	24.3367	30.74	0.0393955
'ETFRF1'	-0.159749	0.62571	15.56	14.42	16.21	18.74	18.68	16.69	15.3967	18.0367	0.0394045
'SNX14'	-0.0557676	0.703776	47.66	46.57	46.04	49.3	51.95	53.21	46.7567	51.4867	0.0394077
'GOLGA8S'	-0.147396	0.8585	1.34	1.25	1.21	1.41	1.53	1.39	1.26667	1.44333	0.0394227
'SUMO2'	-0.0220383	0.913327	114.04	115.31	120.32	126.01	123.93	123.73	116.557	124.557	0.0394307
'POLR1D'	-0.0715157	0.432222	220.14	223.04	224.44	246.72	241.79	232.68	222.54	240.397	0.0394366
'XAB2'	-0.0947765	0.240678	83.53	88.43	80.31	93.22	94.33	95.65	84.09	94.4	0.0394491
'PSRC1'	-0.161189	0.489511	18.16	15.96	16.57	18.38	20.33	20.39	16.8967	19.7	0.0394525
'DDN'	-0.437865	0.414703	0.99	0.79	1.17	1.3	1.52	1.41	0.983333	1.41	0.0394751
'ZNF624'	-0.362358	0.195622	2.18	2.71	2.43	3.16	3	3.73	2.44	3.29667	0.03951
'MAP2K7'	-0.0314234	0.884182	44.74	46.35	44.77	48.9	47.15	50.25	45.2867	48.7667	0.0395251
'PFDN5'	-0.0632906	0.543753	801.19	790.91	791.25	885.38	844.54	842.4	794.45	857.44	0.0395424
'ATG7'	-0.11439	0.415459	23.66	26.02	23.95	26.23	28.16	28.36	24.5433	27.5833	0.0395746
'FAM214A'	-0.150953	0.609046	4.59	4.91	4.29	5.02	5.58	5.39	4.59667	5.33	0.0396397
'DIP2B'	-0.240159	0.00365384	15.52	17.59	14.31	20.54	19.11	19.2	15.8067	19.6167	0.0396508
'MIA3'	-0.0874897	0.462522	20.22	22.27	20.66	24.11	23.37	23.53	21.05	23.67	0.0396693
'CPNE8'	-0.305008	0.0893495	6.81	7.13	6.36	7.74	8.75	9.32	6.76667	8.60333	0.0396978
'UBE2B'	-0.0399599	0.898038	34.01	32.04	33.06	36.74	36.03	34.44	33.0367	35.7367	0.0397563
'R3HDM2'	-0.243953	0.000619835	38.5	44.07	37.52	49.72	49.49	50.18	40.03	49.7967	0.0397799
'ANKRD50'	-0.158938	0.418862	3.49	3.92	3.48	4	4.22	4.35	3.63	4.19	0.0397916
'GFM2'	-0.0821812	0.613732	27.9	29.26	27.91	32.16	30.14	33.12	28.3567	31.8067	0.0398981
'FEZ2'	-0.0435857	0.894732	29.61	30.17	31.39	32.94	32.95	32.93	30.39	32.94	0.0399244
'EXOC7'	-0.106844	0.155193	54.75	62.01	55.96	66.01	63.76	68.87	57.5733	66.2133	0.0399337
'KCTD9'	-0.0385626	0.878768	30.66	31.62	29.47	32.23	32.9	34.01	30.5833	33.0467	0.0399659
'RREB1'	-0.29371	2.93228e-06	36.83	43.76	35.74	49.88	48.84	51.07	38.7767	49.93	0.0400015
'U2SURP'	-0.0132102	0.9399	53.59	54.29	53.05	55.43	56.52	58.05	53.6433	56.6667	0.0400163
'SEPTIN7'	-0.0398536	0.759945	129.1	131.2	127.99	140.8	141.75	134.34	129.43	138.963	0.0400477
'DTWD1'	-0.153613	0.170002	25.19	27.64	26.45	28.22	29.2	30.3	26.4267	29.24	0.0400488
'HDHD3'	-1.05532	0.371515	0.32	0.54	0.52	0.83	1.14	0.76	0.46	0.91	0.0400655
'PIP4K2A'	-0.114924	0.294146	28.61	30.96	28.09	33.02	31.76	35.33	29.22	33.37	0.0400781
'TBX6'	-0.311154	0.130806	9.11	9.32	9.07	12.75	11.54	10.89	9.16667	11.7267	0.0400811
'OARD1'	-0.0594057	0.803309	44.54	41.7	41.83	46.71	47.81	44.89	42.69	46.47	0.0400875
'SMAD9'	-0.528395	0.609192	0.28	0.28	0.21	0.42	0.32	0.37	0.256667	0.37	0.0401116
'ANKRD10'	-0.151655	0.0219812	102.82	114.9	103.11	119.08	121.66	126.5	106.943	122.413	0.0401145
'PLEKHA2'	-0.0837207	0.271456	47.03	51.19	47.88	53.44	54.38	54.72	48.7	54.18	0.0402045
'STRIP2'	-0.289539	0.268302	3.2	3.35	2.69	3.95	4.07	3.93	3.08	3.98333	0.0402046
'BRD1'	-0.0528568	0.746062	27.07	28.39	26.21	29.13	29.57	30.34	27.2233	29.68	0.040205
'ZNF267'	-0.262715	0.0107761	20.64	22.38	18.44	26.13	25.55	25.78	20.4867	25.82	0.040213
'FIP1L1'	-0.109159	0.316434	31.97	34.52	31.22	36.26	35.39	38.71	32.57	36.7867	0.0402361
'TNK1'	-0.590662	0.390683	0.7	0.97	0.6	1.14	1.07	1.39	0.756667	1.2	0.0402552
'PPM1D'	-0.0639497	0.858847	7.95	8.09	7.56	9.05	8.42	8.48	7.86667	8.65	0.0402679
'NAIP'	-0.150799	0.173134	12	13.26	11.52	14.69	13.89	14.42	12.26	14.3333	0.0403283
'ATG9A'	-0.142947	0.177593	26.64	28.4	25.82	32.11	29.07	32.76	26.9533	31.3133	0.0403451
[truncated: 6,342 more rows]
