# Supplementary material for: CHRNB4-Mediated Neuroactive Signaling Rewiring Drives Adaptive Resistance to BCL-2 Inhibition in Acute Myeloid Leukemia
Source: Cancers (Basel). 2026 Apr 8;18(8):1187. doi: 10.3390/cancers18081187 (PMC13115082; doi:10.3390/cancers18081187)
Supplement: Supplementary file 1 [file cancers-18-01187-s001.zip › Suppl Table S3 Top100_Kasumi1.xlsx]

## Sheet: Up
Gene Symbol	log2 (Kasumi_V / Control_KasumiD_4)	Qvalue (Kasumi_V / Control_KasumiD_4)	31_K_V TPM	32_K_V TPM	33_K_V TPM	22_Kd_Ctrl TPM	23_Kd_Ctrl TPM	24_Kd_Ctrl TPM	Kasumi_V Average TPM	Control_KasumiD_4 Average TPM	Pvalue
'CCDC33'	5.67029	0.000118489	0.56	0.55	1.04	0.06	0	0	0.716667	0.02	1.05319e-05
'TRPV4'	5.41165	0.00170499	0.51	0.17	0.15	0	0	0	0.276667	0	0.000210087
'UNC13C'	5.14581	0.00363314	0.04	0.09	0.08	0.01	0	0	0.07	0.00333333	0.000494538
'STRA6'	4.79288	6.65949e-91	18.67	16.87	19.25	0.78	0.67	0.58	18.2633	0.676667	7.69291e-94
'EPAS1'	4.72046	9.14497e-20	1.69	2.23	1.93	0.13	0.06	0.02	1.95	0.07	1.3029e-21
'DOK6'	4.61929	0.00733726	0.21	0.08	0.05	0	0	0.05	0.113333	0.0166667	0.00111693
'DEPP1'	4.5216	0.000843192	0.86	0.72	0.84	0.05	0	0.05	0.806667	0.0333333	9.49145e-05
'DCDC2'	4.08367	0.000378422	0.37	0.44	0.33	0	0	0.06	0.38	0.02	3.83473e-05
'PCDHGA6'	3.4268	0.0379684	0.17	0.12	0.11	0.02	0.01	0.02	0.133333	0.0166667	0.0078315
'LEF1'	3.41201	4.92979e-27	5.52	5.97	5.03	0.52	0.28	0.57	5.50667	0.456667	4.58747e-29
'COL6A3'	3.33649	0.0107109	0.1	0.11	0.13	0.03	0	0.03	0.113333	0.02	0.00172947
'ID3'	3.24874	9.34097e-05	4.27	2.09	3.11	0.14	0.62	0.13	3.15667	0.296667	8.15282e-06
'TREX1'	3.13767	0.0253032	1.24	1.21	0.93	0	0.37	0	1.12667	0.123333	0.00477256
'DLG3'	3.0988	3.16429e-38	4.01	4.8	4.63	0.54	0.47	0.48	4.48	0.496667	1.58397e-40
'STAB1'	3.08224	3.6897e-07	0.45	0.45	0.39	0.05	0.07	0.04	0.43	0.0533333	1.94406e-08
'FLT4'	3.0333	2.89671e-26	2.35	2.66	2.56	0.34	0.3	0.26	2.52333	0.3	2.80711e-28
'MS4A6A'	3.00239	0.00843277	3.35	0.22	0.32	0.12	0.22	0.26	1.29667	0.2	0.00130967
'ENPP5'	2.98312	4.12631e-06	0.89	0.85	0.72	0.12	0.08	0.11	0.82	0.103333	2.69315e-07
'TIAM2'	2.92881	3.18972e-18	1.52	1.76	2.26	0.16	0.36	0.23	1.84667	0.25	4.9334e-20
'IGSF9'	2.89588	8.79213e-09	1.24	1.18	1.17	0.15	0.14	0.19	1.19667	0.16	3.62248e-10
'ADD2'	2.81	0.00546428	0.29	0.1	0.1	0.02	0.03	0.02	0.163333	0.0233333	0.000793236
'BHLHB9'	2.77782	0.0114476	0.35	0.09	0.67	0	0.1	0.07	0.37	0.0566667	0.0018712
'P2RY14'	2.76692	2.34691e-10	2.57	2.38	2.02	0.2	0.39	0.32	2.32333	0.303333	7.81702e-12
'VANGL2'	2.76173	1.50926e-20	2.08	2.4	2.14	0.31	0.28	0.33	2.20667	0.306667	2.04373e-22
'MMRN1'	2.69858	1.51826e-21	2.54	2.86	2.48	0.45	0.22	0.47	2.62667	0.38	1.92925e-23
'EXOC3L2'	2.66844	0.041695	0.22	0.39	0.23	0	0.06	0.06	0.28	0.04	0.00877313
'DUSP4'	2.6289	2.94164e-30	3.18	3.15	3.35	0.51	0.47	0.46	3.22667	0.48	2.15214e-32
'UST'	2.55242	2.57813e-22	3.31	3.45	3.08	0.4	0.47	0.66	3.28	0.51	3.12711e-24
'CORIN'	2.51086	0.0163891	0.4	0.33	0.4	0.1	0.02	0.09	0.376667	0.07	0.00285458
'SPRY4'	2.50872	0.000414403	0.47	0.6	0.34	0.11	0.06	0.04	0.47	0.07	4.25519e-05
'RPS4Y1'	2.46058	0.0353398	3.87	0.41	0.31	0.4	0.28	0.1	1.53	0.26	0.0071446
'FSTL1'	2.32692	3.05553e-54	6.87	7.11	6.92	1.24	1.21	1.42	6.96667	1.29	7.84375e-57
'ANGPTL2'	2.31999	1.85089e-09	1.52	1.66	1.37	0.32	0.2	0.24	1.51667	0.253333	7.00284e-11
'TMEM236'	2.25474	0.0113227	0.2	0.29	0.33	0.14	0.07	0.08	0.273333	0.0966667	0.0018457
'BCAR3'	2.23458	3.05265e-07	1.81	1.8	1.57	0.25	0.2	0.51	1.72667	0.32	1.59078e-08
'GSDME'	2.21127	0.00119822	1.02	1.17	1.23	0.16	0.1	0.46	1.14	0.24	0.000141569
'GUCY1A1'	2.19705	9.72348e-46	6.25	7.75	7.42	1.52	1.17	1.46	7.14	1.38333	3.61931e-48
'FOLH1'	2.17458	5.31378e-29	7.99	9.24	9.28	1.82	2.02	1.93	8.83667	1.92333	4.53558e-31
'HMGA2'	2.16193	3.9642e-118	26.83	27.59	28.28	6.19	5.36	5.41	27.5667	5.65333	2.7985e-121
'IL18RAP'	2.16086	0.000103436	1.35	0.84	1.57	0.23	0.25	0.34	1.25333	0.273333	9.08765e-06
'DNAJC6'	2.15897	0.03889	0.19	0.17	0.19	0.05	0.03	0.03	0.183333	0.0366667	0.00805904
'PLXNA4'	2.15129	1.51199e-81	6.1	7.02	7.09	1.43	1.07	1.5	6.73667	1.33333	2.13476e-84
'ADAMTS4'	2.13877	3.48432e-11	1.35	1.71	1.72	0.43	0.29	0.3	1.59333	0.34	1.08228e-12
'CPS1'	2.10935	2.12847e-08	1.01	0.99	1.12	0.24	0.17	0.27	1.04	0.226667	9.13839e-10
'ESAM'	2.10915	9.44738e-75	47.48	51.7	45.76	9.66	11.67	9.44	48.3133	10.2567	1.75827e-77
'ANTXR1'	2.09017	2.95099e-80	13.32	17.15	14.05	4.9	3.99	4.95	14.84	4.61333	4.73461e-83
'ADGRL3'	2.07427	2.26185e-25	2.32	2.18	2.12	0.42	0.38	0.67	2.20667	0.49	2.2935e-27
'CTNNA2'	2.07024	2.66006e-17	4.16	5.04	3.38	1.05	0.73	0.96	4.19333	0.913333	4.28491e-19
'PDGFRB'	2.06949	9.99663e-07	0.81	0.89	0.88	0.15	0.24	0.17	0.86	0.186667	5.73545e-08
'GPRASP2'	2.01335	3.1079e-11	3.41	3.17	2.5	0.98	0.4	0.74	3.02667	0.706667	9.59375e-13
'MTSS1'	2.01289	1.11469e-38	6.75	6.64	6.78	1.47	1.32	1.79	6.72333	1.52667	5.50833e-41
'RBPMS'	1.98733	2.41152e-09	4.02	3.27	3.57	0.94	0.65	0.79	3.62	0.793333	9.23936e-11
'IL18R1'	1.98387	3.10815e-07	1.28	1.66	1.94	0.36	0.34	0.36	1.62667	0.353333	1.62569e-08
'CDH2'	1.97302	5.65606e-105	28.2	28.37	28.29	6.96	6.09	6.86	28.2867	6.63667	5.44481e-108
'TENM3'	1.91614	1.18794e-06	0.43	0.64	0.61	0.19	0.08	0.19	0.56	0.153333	6.96817e-08
'SH3TC2'	1.91579	6.62836e-26	0.75	0.94	0.96	0.23	0.19	0.23	0.883333	0.216667	6.5084e-28
'FRMD4B'	1.91003	0.00209899	0.48	0.52	0.62	0.07	0.12	0.18	0.54	0.123333	0.000267391
'ASAP2'	1.88831	1.44246e-08	1.22	1.51	1.22	0.35	0.31	0.32	1.31667	0.326667	6.10976e-10
'B3GNT7'	1.88582	0.0457735	0.98	0.2	0.24	0.06	0.16	0.14	0.473333	0.12	0.00984973
'WWTR1'	1.8628	1.05426e-07	1.42	1.26	1.35	0.43	0.22	0.38	1.34333	0.343333	5.10825e-09
'DCLK2'	1.85697	7.34041e-08	1.75	1.89	2.32	0.83	0.37	0.42	1.98667	0.54	3.47905e-09
'HOPX'	1.84646	9.35503e-05	4.36	4.44	4.02	0.89	1.19	1.24	4.27333	1.10667	8.17109e-06
'INPP4B'	1.82921	2.83334e-35	4.6	4.59	4.4	1.37	1.08	1.28	4.53	1.24333	1.58196e-37
'PPP1R16B'	1.8126	0.000143489	0.76	0.49	0.6	0.19	0.18	0.15	0.616667	0.173333	1.30947e-05
'SSC5D'	1.80312	1.04742e-12	2.39	3.47	3.04	0.77	0.51	1	2.96667	0.76	2.70895e-14
'TTLL7'	1.78331	0.00689366	0.34	0.36	0.44	0.21	0.2	0.16	0.38	0.19	0.00103746
'NRXN3'	1.77351	2.6088e-05	0.57	0.65	0.44	0.17	0.13	0.14	0.553333	0.146667	1.99234e-06
'MARCKS'	1.76481	1.44829e-13	2.93	2.96	3.08	0.81	0.83	0.79	2.99	0.81	3.4762e-15
'DRP2'	1.76039	0.0178958	0.26	0.23	0.22	0.07	0.08	0.05	0.236667	0.0666667	0.00317672
'LAMB2'	1.72357	2.43872e-09	1.4	1.71	1.59	0.43	0.47	0.42	1.56667	0.44	9.40464e-11
'SEC14L2'	1.71934	0.00114209	1.32	1.09	0.78	0.26	0.23	0.34	1.06333	0.276667	0.000133985
'FGD6'	1.7164	1.96545e-05	0.5	0.6	0.46	0.16	0.15	0.13	0.52	0.146667	1.4626e-06
'MYO6'	1.68297	1.4365e-05	0.75	0.69	0.56	0.12	0.27	0.18	0.666667	0.19	1.0399e-06
'NHSL2'	1.68274	2.21272e-12	1.33	1.27	1.41	0.39	0.31	0.48	1.33667	0.393333	5.93581e-14
'ZNF117'	1.66097	1.33776e-13	18.21	14.67	16.16	5.78	4.88	3.64	16.3467	4.76667	3.17656e-15
'AR'	1.62146	1.307e-94	21.79	23.74	22.98	7.74	5.68	6.88	22.8367	6.76667	1.42595e-97
'ARHGEF26'	1.6104	0.00625393	0.58	0.75	0.81	0.16	0.12	0.19	0.713333	0.156667	0.000926732
'TIE1'	1.6035	2.91302e-07	1.91	2.29	2.14	0.49	0.65	0.78	2.11333	0.64	1.51614e-08
'CD34'	1.60131	1.19322e-163	136.31	142.84	142.79	47.3	38.96	47.56	140.647	44.6067	3.82885e-167
'THSD7A'	1.59845	0.0168831	0.2	0.18	0.21	0.08	0.03	0.06	0.196667	0.0566667	0.00295409
'ZNF836'	1.57806	0.0227767	0.47	0.45	0.53	0.1	0.18	0.17	0.483333	0.15	0.00419955
'TGFB1I1'	1.57061	3.16377e-08	7.08	7.31	4.96	1.76	2.45	1.76	6.45	1.99	1.41113e-09
'TAL1'	1.56624	5.94927e-32	9.56	10.66	10.98	3.54	2.78	3.35	10.4	3.22333	3.8944e-34
'GUCY1B1'	1.56426	9.6576e-16	5.85	5.6	5.8	2.16	1.65	1.58	5.75	1.79667	1.7912e-17
'MT1E'	1.54897	3.37161e-13	102.25	108.17	101.67	30.56	25.14	39	104.03	31.5667	8.4249e-15
'LRRC4'	1.5449	5.6435e-11	2.94	3.89	3.93	1.15	0.89	1.42	3.58667	1.15333	1.78917e-12
'ZNF704'	1.53903	2.10491e-06	0.41	0.45	0.57	0.14	0.13	0.18	0.476667	0.15	1.29345e-07
'EGR1'	1.53542	2.90196e-42	18.31	20.35	19.02	5.79	6.19	6.31	19.2267	6.09667	1.24779e-44
'NYNRIN'	1.52888	8.18942e-19	3.36	3.39	3.12	1.22	0.78	1.18	3.29	1.06	1.22983e-20
'BICC1'	1.5286	0.000403738	0.69	0.83	0.81	0.32	0.19	0.3	0.776667	0.27	4.12496e-05
'SLC46A3'	1.52541	0.001235	1.08	1.1	1.25	0.41	0.49	0.27	1.14333	0.39	0.000146502
'IRAG1'	1.51778	2.38276e-10	2.34	2.93	2.35	0.84	0.57	1.05	2.54	0.82	7.97253e-12
'PCDH7'	1.5006	0.00117517	0.52	0.62	0.68	0.19	0.2	0.21	0.606667	0.2	0.000138468
'CROCC2'	1.48662	0.000454218	0.56	0.68	0.55	0.24	0.21	0.14	0.596667	0.196667	4.7165e-05
'CSRP2'	1.47613	0.000226613	6.97	5.93	9.23	2.46	2.52	2.35	7.37667	2.44333	2.16258e-05
'ETV5'	1.46948	1.18794e-14	4.4	5.2	4.5	1.66	1.42	1.61	4.7	1.56333	2.50823e-16
'RNF150'	1.45189	8.48286e-05	0.59	0.49	0.57	0.26	0.14	0.2	0.55	0.2	7.33309e-06
'KIF26B'	1.44963	2.57711e-34	5.63	7.3	7.2	2.48	1.78	2.43	6.71	2.23	1.57121e-36
'EXD2'	1.44064	4.39815e-14	3.65	4.06	3.48	1.31	1.18	1.35	3.73	1.28	9.87905e-16
'EXT1'	1.4406	0.00330062	0.38	0.42	0.4	0.15	0.1	0.16	0.4	0.136667	0.000444827

## Sheet: Down
Supplemantry Table 3. Top 100 differential expressed transcripts (DET) in VEN resistant vs parental Kasumi-1 cells
Gene Symbol	log2 (Kasumi_V / Control_KasumiD_4)	Qvalue (Kasumi_V / Control_KasumiD_4)	31_K_V TPM	32_K_V TPM	33_K_V TPM	22_Kd_Ctrl TPM	23_Kd_Ctrl TPM	24_Kd_Ctrl TPM	Kasumi_V Average TPM	Control_KasumiD_4 Average TPM	Pvalue
'HLA-DRB4'	-7.11745	3.88852e-07	0	0	0	1.58	2.82	2.96	0	2.45333	2.05132e-08
'HLA-DRB3'	-7.01981	5.36006e-07	0	0	0	2.19	2.59	2.24	0	2.34	2.92736e-08
'FCN1'	-6.10018	1.92466e-05	0.01	0	0	0.38	0.21	0.3	0.00333333	0.296667	1.4254e-06
'ZNF730'	-6.09817	6.91582e-05	0	0	0	0.33	0.42	0.65	0	0.466667	5.86748e-06
'ZNF493'	-5.66177	3.21899e-06	0.02	0	0.02	0.72	0.7	0.76	0.0133333	0.726667	2.04725e-07
'OR14I1'	-5.47469	0.0010222	0	0	0	0.14	0.22	0.18	0	0.18	0.000117708
'HPGDS'	-5.41351	0.00130819	0	0	0	0.71	0.66	0.68	0	0.683333	0.000156241
'HLA-DPB1'	-5.40839	1.08542e-15	0.05	0.08	0.03	2.13	1.84	2.04	0.0533333	2.00333	2.03403e-17
'TFCP2L1'	-5.09881	0.00128326	0	0	0.01	0.37	0.07	0.24	0.00333333	0.226667	0.000152604
'ZNF813'	-5.01932	2.98369e-21	0.06	0.05	0.05	1.69	1.35	1.83	0.0533333	1.62333	3.89732e-23
'SDK2'	-4.98549	1.31735e-06	0.02	0	0.02	0.26	0.22	0.35	0.0133333	0.276667	7.74412e-08
'ZBTB16'	-4.89138	0.000198278	0	0	0.02	0.25	0.14	0.31	0.00666667	0.233333	1.86928e-05
'HLA-DRA'	-4.84426	5.73122e-76	1.84	1.18	1	36.42	36.96	32.97	1.34	35.45	9.93088e-79
'CIITA'	-4.8307	4.3683e-40	0.06	0.06	0.08	2.28	1.95	2.03	0.0666667	2.08667	2.01847e-42
'RSPH10B'	-4.59793	0.0292319	0	0	0	0.35	0.13	0.03	0	0.17	0.0056843
'CD84'	-4.51208	3.10581e-15	0.05	0.04	0.04	0.96	0.53	1.06	0.0433333	0.85	6.0992e-17
'FLRT3'	-4.47722	0.0366755	0	0	0	0.08	0.13	0.02	0	0.0766667	0.00751068
'HLA-DPA1'	-4.38409	5.23942e-22	0.54	0.2	0.28	7.36	5.85	5.85	0.34	6.35333	6.45597e-24
'HLA-DRB1'	-4.36206	1.18649e-28	0.89	0.2	0.93	13.25	13.34	11.94	0.673333	12.8433	1.03557e-30
'HLA-DMB'	-4.10081	0.0277389	0	0.09	0	0.69	0.4	0.42	0.03	0.503333	0.005337
'ZNF660'	-4.10066	0.0291706	0	0	0.02	0.13	0.12	0.05	0.00666667	0.1	0.00566965
'HLA-DQB1'	-4.07743	1.27275e-07	0.21	0.14	0.07	2.4	1.65	2.54	0.14	2.19667	6.22405e-09
'TESPA1'	-4.0769	0.0050867	0	0.02	0.03	0.24	0.24	0.3	0.0166667	0.26	0.000731569
'OPLAH'	-3.99757	2.21784e-09	0.13	0	0.08	0.9	1.05	1.04	0.07	0.996667	8.45462e-11
'ECHDC3'	-3.96393	2.73903e-09	0.08	0.16	0.35	2.85	2.42	2.87	0.196667	2.71333	1.067e-10
'TMEM271'	-3.96326	1.00605e-13	0.22	0.18	0.14	2.34	2.63	2.65	0.18	2.54	2.31788e-15
'HSH2D'	-3.92827	0.0422472	0	0.06	0	0.29	0.21	0.36	0.02	0.286667	0.00892553
'HLA-DQA1'	-3.78762	0.0144827	0	0	0.15	0.57	0.88	0.66	0.05	0.703333	0.00246211
'CACNA2D3'	-3.76895	0.00195606	0.05	0.03	0	0.26	0.46	0.28	0.0266667	0.333333	0.000246547
'ZNF649'	-3.64907	6.11669e-07	0.1	0.16	0	1.28	0.56	1.21	0.0866667	1.01667	3.36807e-08
'CAMK1D'	-3.57436	2.49214e-27	0.13	0.13	0.23	2.57	1.59	1.96	0.163333	2.04	2.2871e-29
'LYPD8'	-3.5581	0.0318537	0	0.13	0.13	0.87	1.48	0.36	0.0866667	0.903333	0.00631268
'TOGARAM2'	-3.55461	0.0284755	0.06	0	0.07	0.17	0.5	0.43	0.0433333	0.366667	0.00550431
'PDE4B'	-3.50197	1.09659e-22	0.27	0.38	0.15	2.87	2.59	2.68	0.266667	2.71333	1.31602e-24
'TPSD1'	-3.49237	3.56062e-05	0.14	0.07	0.3	1.6	1.33	1.7	0.17	1.54333	2.81294e-06
'DNAJA4'	-3.42699	7.67679e-40	0.65	0.59	0.79	6.81	6.45	5.91	0.676667	6.39	3.59649e-42
'CABLES1'	-3.37924	5.14224e-09	0.12	0.1	0.06	0.98	0.82	0.84	0.0933333	0.88	2.07247e-10
'STK33'	-3.35773	0.0491055	0	0.05	0	0.32	0.22	0.26	0.0166667	0.266667	0.0107401
'HAPLN3'	-3.35705	0.0488167	0	0.13	0	0.4	0.37	0.33	0.0433333	0.366667	0.0106612
'ADAMTS2'	-3.30797	1.38593e-08	0.15	0.01	0.21	0.46	0.97	0.63	0.123333	0.686667	5.85253e-10
'TMEM156'	-3.29512	0.000713902	0.24	0.08	0.04	0.72	0.97	0.77	0.12	0.82	7.8116e-05
'RTN4RL1'	-3.28002	0.00326746	0.03	0.06	0.03	0.25	0.38	0.38	0.04	0.336667	0.000439939
'NPR3'	-3.21702	2.13181e-35	0.33	0.51	0.25	2.95	2.25	2.66	0.363333	2.62	1.17659e-37
'FAM171A1'	-3.20223	0.0172038	0.03	0.03	0.03	0.19	0.19	0.28	0.03	0.22	0.00302629
'ZNF614'	-3.08574	2.39702e-24	0.26	0.37	0.33	2.59	2.52	2.41	0.32	2.50667	2.61516e-26
'ZNF432'	-3.07822	6.40024e-07	0.09	0.07	0.11	0.77	0.75	0.53	0.09	0.683333	3.54289e-08
'SGPP1'	-3.05193	2.40994e-10	0.15	0.31	0.13	1.4	1.48	1.61	0.196667	1.49667	8.08881e-12
'RASAL1'	-3.03396	0.000110066	0.06	0.16	0.04	0.62	0.51	0.61	0.0866667	0.58	9.71257e-06
'SLC22A15'	-3.03272	4.10581e-20	0.41	0.46	0.12	2.27	2.5	2.59	0.33	2.45333	5.74423e-22
'NACC2'	-2.98932	0.012119	0.01	0.03	0.01	0.18	0.13	0.11	0.0166667	0.14	0.00199573
'EPHB2'	-2.97363	0.0403748	0	0.02	0.04	0.21	0.19	0.11	0.02	0.17	0.0084315
'P2RY11'	-2.96635	0.0468801	1.05	0.77	0	4.62	2.67	5.51	0.606667	4.26667	0.010139
'RAVER2'	-2.9576	6.66506e-32	0.46	0.78	0.47	4.1	3.93	3.39	0.57	3.80667	4.40573e-34
'CLEC12A'	-2.94079	0.0156779	0.16	0.09	0.08	0.99	0.47	0.86	0.11	0.773333	0.00270656
'COL23A1'	-2.86879	1.10369e-130	4.58	3.81	4.51	27.8	28.56	30.34	4.3	28.9	4.9582e-134
'FFAR4'	-2.84277	0.00366236	0.06	0.09	0.03	0.55	0.39	0.24	0.06	0.393333	0.000499691
'MARCHF3'	-2.83364	1.60471e-21	0.21	0.59	0.75	3.57	2.69	3.1	0.516667	3.12	2.04939e-23
'RUNX2'	-2.73961	3.8607e-69	1.65	1.08	1.35	9.51	7.28	8.23	1.36	8.34	7.68076e-72
'CYFIP2'	-2.73844	1.99202e-09	0.14	0.18	0.13	1.17	0.92	1.07	0.15	1.05333	7.5682e-11
'CACHD1'	-2.7365	0.00724044	0	0.05	0.06	0.29	0.21	0.15	0.0366667	0.216667	0.00109894
'ZNF613'	-2.73309	0.0346026	0.04	0	0.13	0.33	0.27	0.36	0.0566667	0.32	0.0069707
'PRAME'	-2.73249	7.54972e-24	0.68	1.34	0.95	6.5	5.8	5.95	0.99	6.08333	8.47903e-26
'SLC12A7'	-2.72036	6.65082e-36	0.65	0.58	0.64	3.48	3.55	4.33	0.623333	3.78667	3.58535e-38
'ZNF525'	-2.68382	1.75476e-05	0.11	0.02	0.12	0.45	0.39	0.53	0.0833333	0.456667	1.29169e-06
'TLR9'	-2.67977	0.0473829	0	0.09	0.03	0.33	0.11	0.29	0.04	0.243333	0.0102721
'ABHD4'	-2.63589	5.93281e-75	3.51	2.67	2.58	18.36	14.85	16.97	2.92	16.7267	1.06609e-77
'PDLIM1'	-2.6244	3.71246e-199	19.85	20.89	18.95	115.55	110.82	112.12	19.8967	112.83	2.38253e-203
'CD22'	-2.61659	0.00614061	0.19	0.03	0.04	0.49	0.31	0.52	0.0866667	0.44	0.000906393
'MCIDAS'	-2.58209	0.00677604	0.05	0.15	0.1	0.43	0.52	0.73	0.1	0.56	0.00101555
'CD72'	-2.58082	1.02551e-06	0.98	0.32	0.33	2.21	3.15	3.6	0.543333	2.98667	5.90349e-08
'NKX2-3'	-2.57611	0.000259393	0.31	0.26	0.05	0.87	1.36	1.19	0.206667	1.14	2.51036e-05
'NPTX1'	-2.57227	2.94539e-12	0.15	0.28	0.26	1.25	1.33	1.16	0.23	1.24667	8.01467e-14
'ZNF90'	-2.5665	1.81477e-06	0.16	0.27	0.08	0.91	0.81	1.12	0.17	0.946667	1.09944e-07
'BCL2A1'	-2.55404	5.96123e-08	1.42	1.09	1.63	8.23	6.93	7.45	1.38	7.53667	2.7966e-09
'ATP8B4'	-2.54766	2.13583e-21	0.56	0.32	0.37	2.4	2.06	2.28	0.416667	2.24667	2.76883e-23
'HCK'	-2.48068	1.91157e-07	0.82	0.26	0.26	2.08	2.29	2.57	0.446667	2.31333	9.61798e-09
'CLEC2B'	-2.47479	7.43341e-14	1.26	1.13	1.22	5	6.35	7.07	1.20333	6.14	1.68876e-15
'CCDC78'	-2.46877	6.22473e-11	0.8	1.19	0.94	6.64	4.13	4.81	0.976667	5.19333	1.98942e-12
'ASRGL1'	-2.46471	1.82419e-11	0.57	1.66	0.5	6.11	4.3	6.79	0.91	5.73333	5.46719e-13
'CBARP'	-2.46295	0.0453032	0.07	0.11	0.04	0.13	0.49	0.42	0.0733333	0.346667	0.00973109
'SEC14L5'	-2.45873	1.80985e-07	0.15	0.11	0.11	0.59	0.64	0.64	0.123333	0.623333	9.05969e-09
'ADAMTS14'	-2.3957	0.0144994	0.04	0.04	0.08	0.35	0.22	0.29	0.0533333	0.286667	0.00246724
'CST7'	-2.38439	4.20464e-15	3.62	2.74	2.32	13.23	12.95	15.49	2.89333	13.89	8.392e-17
'ZNF28'	-2.38431	2.82749e-08	0.23	0.26	0.29	1.03	1.37	1.09	0.26	1.16333	1.24843e-09
'SLCO3A1'	-2.37006	1.97348e-10	0.38	0.38	0.44	2.16	1.49	1.94	0.4	1.86333	6.49722e-12
'NPW'	-2.36973	1.29417e-09	19.43	36.68	36.8	105.23	155.71	176.58	30.97	145.84	4.74354e-11
'S100A1'	-2.3623	9.14612e-08	4.84	1.29	4.26	13.55	19.26	15.72	3.46333	16.1767	4.39638e-09
'TBX3'	-2.3192	0.01451	0.08	0.02	0.07	0.33	0.27	0.18	0.0566667	0.26	0.00247049
'PNMA3'	-2.31098	6.52367e-31	1.04	1.51	1.14	5.76	5.48	5.59	1.23	5.61	4.47973e-33
'RAB7B'	-2.30816	4.57264e-34	2.36	1.94	2.32	9.69	9.94	8.96	2.20667	9.53	2.84653e-36
'BPI'	-2.30002	0.00531716	0.48	0.18	0	0.95	0.98	1.09	0.22	1.00667	0.000768808
'HEBP2'	-2.29772	4.57264e-34	0.47	0.44	0.56	2.1	2.31	2.23	0.49	2.21333	2.84604e-36
'IL6R'	-2.2462	1.8237e-26	0.84	0.52	1.1	3.75	3.28	3.47	0.82	3.5	1.74388e-28
'TSPAN18'	-2.24247	1.79944e-24	0.82	0.73	1.04	3.96	3.35	4.17	0.863333	3.82667	1.92855e-26
'VNN1'	-2.22634	8.42901e-26	1.15	0.96	1.14	4.66	4.95	4.34	1.08333	4.65	8.38465e-28
'CPEB1'	-2.21627	2.38907e-11	0.58	0.73	0.58	2.83	1.74	3.43	0.63	2.66667	7.25216e-13
'NFE2'	-2.2059	3.07964e-13	1.08	1.78	1.32	5.81	5.79	5.96	1.39333	5.85333	7.6487e-15
'GLCE'	-2.20556	0.00309156	0.02	0.17	0.23	0.52	0.23	0.4	0.14	0.383333	0.000412882
'PTPN22'	-2.20299	1.36223e-32	2.21	2.2	1.65	7.42	6.37	7.02	2.02	6.93667	8.82974e-35
'MROH6'	-2.18101	2.41621e-102	7.91	6.79	7.03	29.93	28.77	31.73	7.24333	30.1433	2.48102e-105
