# Supplementary material for: CHRNB4-Mediated Neuroactive Signaling Rewiring Drives Adaptive Resistance to BCL-2 Inhibition in Acute Myeloid Leukemia
Source: Cancers (Basel). 2026 Apr 8;18(8):1187. doi: 10.3390/cancers18081187 (PMC13115082; doi:10.3390/cancers18081187)
Supplement: Supplementary file 1 [file cancers-18-01187-s001.zip › Suppl Table S4 Top100_MV4-11.xlsx]

## Sheet: Up
Supplementary Table 4: Top 100 differential expressed transcripts in VEN resistant vs parental MV4-11 cells
Gene Symbol	log2 (MV411_V / Control_MV411d_2)	Qvalue (MV411_V / Control_MV411d_2)	13_M_V TPM	14_M_V TPM	15_M_V TPM	4_Md_Ctrl TPM	5_Md_Ctrl TPM	6_Md_Ctrl TPM	MV411_V Average TPM	Control_MV411d_2 Average TPM	P-Value
'LOC107987464'	7.78683	2.07336e-08	1.4	1.41	1.59	0	0	0	1.46667	0	0.001767
'KLHL23'	5.54158	2.26578e-05	0.71	0.52	0.98	0.07	0	0	0.736667	0.0233333	0.0301248
'SHROOM2'	4.54661	0.0457236	0.06	0.09	0.1	0	0	0	0.0833333	0	0.0201727
'LOC102725035'	4.52726	0.0161071	0.29	0.42	0.39	0	0	0.07	0.366667	0.0233333	0.00366949
'SPAG16'	4.03057	0.0124857	0.99	0.76	1.07	0.02	0	0.1	0.94	0.04	0.00605232
'CCL4'	3.60872	0.00877237	3.99	2.1	2.22	0.47	0.24	0	2.77	0.236667	0.0477098
'CAMK2N1'	3.20861	0.0349653	0.42	0.54	0.26	0.05	0	0.09	0.406667	0.0466667	0.0369843
'TIMP3'	2.70181	6.7454e-35	4.18	4.33	4.95	0.81	0.66	0.71	4.48667	0.726667	0.00301991
'PPP1R3A'	2.59612	2.74987e-09	1.32	1.96	1.34	0.29	0.35	0.16	1.54	0.266667	0.020341
'C12orf75'	2.45246	1.18168e-33	21.58	18.68	18.84	3.78	4.08	3.49	19.7	3.78333	0.00271265
'SLC22A31'	2.39186	0.00585335	0.72	0.56	0.7	0.1	0.14	0.13	0.66	0.123333	0.00627844
'GLT1D1'	2.34844	0.000128286	1.65	1.21	0.78	0.19	0.15	0.39	1.21333	0.243333	0.0512293
'IL7R'	2.24517	1.51988e-36	5.68	6.43	5.7	1.25	1.1	1.59	5.93667	1.31333	0.000334022
'PTPRD'	2.17351	0.0304498	0.14	0.16	0.13	0.02	0.04	0.03	0.143333	0.03	0.000899811
'KCNE1B'	2.13153	0.0342236	0.31	0.5	0.86	0.1	0.29	0	0.556667	0.13	0.100279
'ATP1A2'	2.04752	0.00401664	0.49	0.34	0.39	0.11	0.06	0.15	0.406667	0.106667	0.00795011
'NKX3-2'	2.01715	1.62492e-05	2.19	2.48	1.78	0.71	0.67	0.29	2.15	0.556667	0.00458221
'HOXA13'	1.99505	2.60294e-05	1.11	0.71	0.77	0.22	0.22	0.24	0.863333	0.226667	0.0358717
'VSTM2L'	1.95493	3.7596e-10	3.87	5.86	6.47	1.41	1.36	1.61	5.4	1.46	0.0363933
'TMEM215'	1.94907	0.00262767	0.5	0.39	0.49	0.11	0.13	0.13	0.46	0.123333	0.00882404
'RAB3C'	1.92374	3.2711e-05	0.43	0.45	0.5	0.15	0.13	0.1	0.46	0.126667	0.000374438
'DOCK1'	1.8886	2.54222e-06	1.06	1.04	0.95	0.16	0.43	0.24	1.01667	0.276667	0.00507753
'CDH5'	1.87698	0.0131504	0.48	0.64	0.38	0.2	0.1	0.13	0.5	0.143333	0.0293653
'S100A9'	1.87236	0.0349653	3.69	5.97	4.26	1.51	1.21	1.24	4.64	1.32	0.0378107
'DUSP4'	1.86794	3.6427e-155	30.27	29.97	29.22	8.36	8.4	9.01	29.82	8.59	2.59984e-06
'POGLUT2'	1.80973	8.35574e-24	11.89	11.66	12.92	3.38	4.13	3.55	12.1567	3.68667	0.000205213
'SLAMF7'	1.80195	0.0178094	1.19	0.78	0.91	0.15	0.2	0.44	0.96	0.263333	0.0119058
'AXL'	1.62405	1.94722e-85	25.74	28.25	25.55	9.33	8.14	9.39	26.5133	8.95333	0.000498091
'EMP1'	1.60546	1.06294e-08	2.76	3	2.91	0.58	1.18	0.89	2.89	0.883333	0.00300612
'AKR1C1'	1.55236	0.0178472	0.4	0.45	0.58	0.17	0.15	0.14	0.476667	0.153333	0.023936
'MYH10'	1.54335	4.13541e-08	1.17	1.33	1.19	0.44	0.35	0.55	1.23	0.446667	0.000568957
'FUT1'	1.53791	0.0107722	0.72	0.83	0.87	0.21	0.27	0.37	0.806667	0.283333	0.0012797
'TKTL1'	1.51321	2.95846e-41	21.24	22.85	22.48	8.26	7.47	8.8	22.19	8.17667	3.4325e-05
'LTK'	1.50335	1.72991e-17	7.72	8.45	7.28	2.75	2.69	3.21	7.81667	2.88333	0.00119593
'BGLAP'	1.49251	0.000939931	17.28	13.65	21.44	7.11	5.28	7.5	17.4567	6.63	0.0317411
'MCC'	1.48233	0.0030258	0.59	0.64	0.36	0.3	0.1	0.21	0.53	0.203333	0.0416768
'CRACR2B'	1.46308	0.00864461	1.39	1.16	1.81	0.39	0.43	0.76	1.45333	0.526667	0.0207962
'TCF4'	1.46281	9.89918e-112	26.14	25.92	24.78	10.04	9.35	9.95	25.6133	9.78	6.09181e-05
'CXCL8'	1.46173	1.95608e-30	29.1	26.21	29.07	10.35	11.19	11.11	28.1267	10.8833	0.00169708
'CAVIN3'	1.41705	0.0491419	1.72	3.41	3.12	0.86	1.49	0.88	2.75	1.07667	0.0695825
'KLRK1'	1.39901	0.0334499	1.17	2.77	1.98	1.03	0.51	0.81	1.97333	0.783333	0.112093
'CCL24'	1.38945	0.0374347	2.42	1.45	2.45	1.14	0.41	1	2.10667	0.85	0.0406242
'FLT1'	1.35639	0.00908241	0.63	0.76	0.56	0.22	0.29	0.27	0.65	0.26	0.0137992
'TMEM255A'	1.35491	1.26823e-36	18.51	18.9	19.83	8.77	8.03	7.89	19.08	8.23	5.39318e-05
'CCL3'	1.34563	3.77549e-05	12.74	17.08	12.14	7.1	5.48	4.65	13.9867	5.74333	0.019753
'COL6A2'	1.34342	0.000160041	1.71	1.95	2.37	0.63	0.9	1.02	2.01	0.85	0.0113813
'CDON'	1.34109	5.78545e-06	0.94	1.21	0.96	0.41	0.38	0.49	1.03667	0.426667	0.0115075
'HSH2D'	1.33986	2.26784e-19	16.99	16.68	16.39	7.6	5.89	8.19	16.6867	7.22667	0.00347069
'SERPINE2'	1.3237	0.028661	1.49	1.59	1.71	0.33	0.73	0.83	1.59667	0.63	0.0136692
'FILIP1L'	1.31946	7.72004e-07	4.01	3.14	3.54	1.45	1.18	1.84	3.56333	1.49	0.00353366
'IGLL5'	1.31375	0.0030907	4	4.13	3.67	1.73	1.5	1.67	3.93333	1.63333	0.000701348
'KIFC3'	1.29643	0.000137407	1.65	2.52	2.06	0.76	1.03	0.99	2.07667	0.926667	0.0339507
'AQP1'	1.28972	0.0374262	1.2	1.09	0.77	0.34	0.5	0.46	1.02	0.433333	0.0326829
'GPR88'	1.26299	0.00242372	1.38	1.33	1.59	0.76	0.65	0.48	1.43333	0.63	0.00213641
'POU4F1'	1.2522	0.019798	0.68	0.66	0.79	0.27	0.31	0.36	0.71	0.313333	0.00226248
'GABRD'	1.24867	0.0236135	1.33	2.03	2.15	0.97	0.63	0.88	1.83667	0.826667	0.0438195
'DUSP5'	1.24307	1.99603e-08	5.89	6.33	5.72	2.9	2.88	2.18	5.98	2.65333	0.00052
'NRP1'	1.2414	1.20259e-07	2.11	3.82	2.48	1.28	1.45	1.37	2.80333	1.36667	0.108359
'AKR1C2'	1.22694	3.83057e-05	3.09	2.99	3.04	1.24	1.25	1.39	3.04	1.29333	3.8324e-05
'LSS'	1.19446	9.95613e-135	75.52	79.61	73.21	34.65	33.99	35.51	76.1133	34.7167	0.00126987
'LILRA5'	1.19231	0.0118325	3.91	3.31	2.91	1.23	1.76	1.89	3.37667	1.62667	0.0104236
'SLCO4C1'	1.1909	2.08416e-07	3.27	3.39	2.38	1.12	1.66	1.39	3.01333	1.39	0.0209681
'LPAR6'	1.16126	8.57545e-05	4.76	5.83	4.16	1.75	2.5	2.47	4.91667	2.24	0.0169676
'CD209'	1.15725	2.65021e-34	17.02	18.86	16.68	9.02	7.66	8.14	17.52	8.27333	0.000914314
'BLK'	1.15531	0.00571864	2.93	2.47	2.1	1.17	1.02	1.33	2.5	1.17333	0.0207341
'ARL4C'	1.15441	1.87806e-46	25.84	27.46	27.41	12.96	11.67	13.53	26.9033	12.72	5.02919e-05
'GJD3'	1.15131	1.80568e-06	2.98	3.23	2.92	1.14	1.72	1.46	3.04333	1.44	0.00298222
'SHISAL1'	1.14715	0.0130451	0.61	0.87	0.48	0.39	0.25	0.29	0.653333	0.31	0.0819984
'TNF'	1.14458	2.85151e-56	84.87	87.42	90.76	44.81	40.14	39.62	87.6833	41.5233	4.15211e-05
'ZNF703'	1.14142	0.0142252	1.09	1.8	1.19	0.5	0.75	0.69	1.36	0.646667	0.0720467
'UST'	1.13467	0.000152963	2.03	1.83	1.81	0.87	1.14	0.8	1.89	0.936667	0.00263883
'PGBD5'	1.12926	0.00628207	0.4	0.6	0.44	0.15	0.26	0.28	0.48	0.23	0.0336627
'SOBP'	1.12583	0.00698768	0.88	0.88	0.69	0.44	0.36	0.43	0.816667	0.41	0.0137288
'MX1'	1.1257	6.41323e-05	3.63	3.57	3.1	1.88	1.64	1.33	3.43333	1.61667	0.00143124
'TSKU'	1.11936	0.0293619	1.22	1.61	1.49	0.58	0.94	0.54	1.44	0.686667	0.0120553
'UNC5B'	1.11799	4.44784e-07	1.93	2.57	1.98	1.12	0.86	1.34	2.16	1.10667	0.0173611
'KLF2'	1.11718	1.80327e-10	8.05	7.56	7.38	3.36	3.98	3.81	7.66333	3.71667	0.000137628
'F2RL3'	1.11071	3.87649e-65	48.34	53.27	49.24	23.18	24.66	25.47	50.2833	24.4367	0.000909107
'GLIS2'	1.10128	0.0443514	0.94	1.03	0.61	0.42	0.39	0.45	0.86	0.42	0.0723171
'SGCB'	1.0876	0.0107411	1.21	1.15	1.27	0.37	0.72	0.73	1.21	0.606667	0.0284509
'DCANP1'	1.08641	0.00354364	24.36	16.86	23.51	7.8	10.81	13.67	21.5767	10.76	0.0245902
'HMOX1'	1.08541	0.0161275	3.46	2.82	3.09	1.68	1.32	1.64	3.12333	1.54667	0.00382848
'ADCY1'	1.08425	0.000119721	1.13	2.07	0.78	0.87	0.54	0.54	1.32667	0.65	0.215542
'SMOC2'	1.084	3.4203e-05	3.61	3.51	3.46	1.91	1.57	1.7	3.52667	1.72667	0.000752748
'NGFR'	1.07172	4.75843e-36	26.53	26.64	24.13	12.45	13.18	13.06	25.7667	12.8967	0.00234385
'CTSL'	1.06121	0.0353716	2.02	3.12	3.27	1.82	1.35	1.27	2.80333	1.48	0.0612632
'ITGA2B'	1.05979	4.72323e-25	16.87	17.29	15.93	8.2	8.22	9.03	16.6967	8.48333	0.000169007
'EGR3'	1.04335	1.03325e-18	11.01	11.62	10.18	5.26	5.32	6.12	10.9367	5.56667	0.0008728
'FOSB'	1.02941	3.18871e-16	9.6	10.52	10	5.18	5.36	4.93	10.04	5.15667	0.000651534
'SYTL1'	1.01147	6.3914e-11	14.17	15.4	15.51	8.18	6.86	8.09	15.0267	7.71	0.000267912
'JAG1'	0.99468	0.00736005	0.88	1.04	0.95	0.48	0.55	0.48	0.956667	0.503333	0.00334474
'LMCD1'	0.993548	0.00516179	1.11	1.27	1.24	0.73	0.99	0.56	1.20667	0.76	0.0551771
'SIGLEC6'	0.991714	7.87932e-43	51.12	60.71	44.28	26.77	25.44	28.37	52.0367	26.86	0.0307327
'PPP1R13B'	0.977831	0.0131504	1.28	1.27	0.95	0.45	0.52	0.74	1.16667	0.57	0.0140538
'MCEMP1'	0.948595	3.82128e-06	13.92	15.44	13.88	8.71	7.25	7.54	14.4133	7.83333	0.000701999
'CDH15'	0.945581	7.90101e-05	5.15	4.16	4.22	2.4	2.67	2.33	4.51	2.46667	0.0163242
'LTB'	0.943309	0.0493096	5.21	7.06	6.56	4.12	2.94	3.25	6.27667	3.43667	0.0175003
'CES1'	0.941425	5.33054e-50	90.23	91.02	91.39	49.86	49.1	50.39	90.88	49.7833	1.54553e-07
'SHISA8'	0.93355	0.0248713	2.53	2.11	1.61	0.94	1.3	1.32	2.08333	1.18667	0.0595753
'IL1B'	0.932737	1.3214e-09	20.78	20.77	22.78	13.06	12.06	10.3	21.4433	11.8067	0.000909287

## Sheet: Down
Gene Symbol	log2 (MV411_V / Control_MV411d_2)	Qvalue (MV411_V / Control_MV411d_2)	13_M_V TPM	14_M_V TPM	15_M_V TPM	4_Md_Ctrl TPM	5_Md_Ctrl TPM	6_Md_Ctrl TPM	MV411_V Average TPM	Control_MV411d_2 Average TPM	P-Value
'TVP23C-CDRT4'	-7.59844	7.59857e-08	0	0	0	1.68	0.99	1.46	0	1.37667	0.0211594
'LAMB1'	-5.51819	0.0049727	0	0	0	0.02	0.34	0.09	0	0.15	0.262493
'MYO18B'	-4.55629	0.025209	0	0	0.01	0.02	0.28	0.11	0.00333333	0.136667	0.222201
'CD200'	-4.37139	0.0353716	0	0	0.05	0.11	0.94	0.22	0.0166667	0.423333	0.258301
'CRB3'	-4.30298	0.0313412	0	0	0.11	0.46	1.16	1.13	0.0366667	0.916667	0.0579324
'RUNX1T1'	-3.8849	0.000450344	0.03	0.01	0.03	0.07	0.75	0.2	0.0233333	0.34	0.267925
'PRSS21'	-3.04809	0.0140741	0.57	0.83	0.11	0.84	3.85	1.91	0.503333	2.2	0.188763
'FUT5'	-2.85894	0.0171111	0	0.2	0.1	0.71	0.66	0.65	0.1	0.673333	0.00583417
'AR'	-2.7146	0.0315249	0.01	0.01	0.11	0.05	0.25	0.07	0.0433333	0.123333	0.345904
'MPO'	-2.67814	0.0444658	9.7	10.88	12.61	12.55	166.25	44.36	11.0633	74.3867	0.308986
'TRH'	-2.62718	0.018881	0.74	1.08	0.68	1.53	10.99	3.64	0.833333	5.38667	0.25304
'MAGED1'	-2.51146	1.74038e-07	0.33	0.3	0.5	1.4	3.4	2.15	0.376667	2.31667	0.0781292
'ALPK3'	-2.38864	0.00582242	0.04	0.03	0.03	0.16	0.28	0.11	0.0333333	0.183333	0.0962862
'PLXNA4'	-2.13101	0.0169538	0.06	0.03	0.06	0.15	0.22	0.13	0.05	0.166667	0.0379375
'CYP27A1'	-2.09174	0.0429069	0.16	0.17	0.16	0.65	0.78	0.68	0.163333	0.703333	0.00500095
'CES4A'	-2.08682	6.48662e-06	0.25	0.51	0.51	1.98	1.93	1.71	0.423333	1.87333	0.000271637
'PPP1R3G'	-1.7886	0.0374262	0.25	0.12	0.02	0.34	0.54	0.57	0.13	0.483333	0.023053
'GOLGA6C'	-1.69464	0.0421703	0.19	0	0.17	0.39	0.41	0.39	0.12	0.396667	0.0428444
'RSC1A1'	-1.68323	0.000883668	0.74	0.54	0.46	2.1	1.27	2.48	0.58	1.95	0.0551695
'IL2RA'	-1.67021	0.000233155	0.39	0.63	0.39	1.79	1.61	1.19	0.47	1.53	0.0148617
'SPARC'	-1.60284	0.0186055	0.49	0.18	0.36	0.5	2.03	0.79	0.343333	1.10667	0.242757
'RASGEF1A'	-1.37052	0.0102764	1.01	0.86	0.48	1.82	1.51	2.44	0.783333	1.92333	0.0328038
'CFAP53'	-1.3457	0.0391325	0.56	0.54	0.65	1.39	1.58	1.78	0.583333	1.58333	0.00803517
'ADGRL3'	-1.33023	0.00587879	0.2	0.14	0.12	0.4	0.32	0.5	0.153333	0.406667	0.024557
'C1QTNF4'	-1.1658	0.0361455	0.59	1	0.55	1.18	4.04	1.13	0.713333	2.11667	0.280759
'TMOD2'	-1.11809	0.0270704	0.24	0.19	0.12	0.41	0.4	0.44	0.183333	0.416667	0.0138621
'NDNF'	-1.06167	3.01966e-05	1.5	0.74	1.54	2.79	2.36	2.16	1.26	2.43667	0.0252568
'FAR2'	-1.04807	4.14417e-10	2.87	3.15	2.94	6.76	6.35	6.39	2.98667	6.5	7.62804e-05
'CHRNA6'	-1.01321	0.01858	0.86	1.05	1.08	1.99	2.14	2.21	0.996667	2.11333	0.000301155
'UNC79'	-1.00228	0.0332621	0.24	0.26	0.17	0.49	0.44	0.44	0.223333	0.456667	0.00378007
'SYT2'	-0.991722	4.9934e-33	6.08	7.24	6.01	13.79	12.62	13.85	6.44333	13.42	0.000247425
'IGF1'	-0.986784	4.14203e-60	18.03	19.64	21.16	37.74	39.09	39.02	19.61	38.6167	0.000401036
'PRDM8'	-0.977854	0.00184132	1.15	1.44	1.3	1.92	3.61	2.69	1.29667	2.74	0.0939841
'TNXB'	-0.96572	0.0121858	0.41	0.29	0.45	0.62	0.63	0.96	0.383333	0.736667	0.0701682
'DSC2'	-0.952297	0.016709	0.53	0.5	0.58	1	1.14	1.09	0.536667	1.07667	0.00109319
'CD9'	-0.939821	0.00865288	2.68	3.4	3.22	6.29	6.44	5.98	3.1	6.23667	0.000657465
'ADGRE1'	-0.933716	0.0137668	0.99	1.21	1.01	1.92	2.11	2	1.07	2.01	0.000610558
'ITGAV'	-0.920334	7.99887e-05	1.16	0.86	1.14	1.82	2.26	2.33	1.05333	2.13667	0.00780917
'MYH15'	-0.919755	0.0248914	0.35	0.63	0.42	1.2	0.72	0.8	0.466667	0.906667	0.0776103
'CREB5'	-0.917999	3.6715e-13	2.77	2.71	2.24	5.8	5.54	5.43	2.57333	5.59	0.000287095
'EDA2R'	-0.88007	0.000383102	2.08	2.04	1.34	4.43	4.35	3.77	1.82	4.18333	0.00189049
'DNAH17'	-0.837868	0.0290485	0.26	0.29	0.27	0.62	0.35	0.55	0.273333	0.506667	0.100422
'AGK'	-0.834007	6.62154e-13	10.28	10.46	11.37	20.67	18.33	23.36	10.7033	20.7867	0.0161649
'RYK'	-0.809015	0.00684695	1.76	1.67	1.43	3.05	3.07	2.83	1.62	2.98333	0.000541127
'STX1B'	-0.778964	0.00380263	1.24	1.35	1.3	2.38	2.36	2.24	1.29667	2.32667	8.63435e-05
'TBC1D8'	-0.773833	3.49223e-10	5.87	8.28	7.53	12.54	12.18	13.86	7.22667	12.86	0.00418412
'NFXL1'	-0.764192	2.78345e-17	15.28	14.83	14.29	25.35	24.45	29.66	14.8	26.4867	0.0160394
'LGALS9C'	-0.756598	0.0149102	2.91	4.22	3.91	7.16	5.54	6.84	3.68	6.51333	0.0123431
'LOC105379752'	-0.755626	0.00690579	0.66	0.82	0.75	1.47	1.04	1.45	0.743333	1.32	0.0431027
'DHRS3'	-0.747036	0.00890308	4.82	4.38	4.89	8.37	9.05	8.2	4.69667	8.54	0.000639952
'CLMN'	-0.728605	7.51279e-06	3.58	3.96	2.36	5.07	4.51	5.03	3.3	4.87	0.0685795
'BTBD8'	-0.698098	0.00161242	1.64	1.96	1.81	3.32	2.85	2.63	1.80333	2.93333	0.0177255
'TCF23'	-0.683181	0.0368182	1.12	0.97	1	1.95	1.57	1.72	1.03	1.74667	0.012895
'DAPK2'	-0.681668	0.0218375	1.74	2.48	1.27	3.08	3.27	3.05	1.83	3.13333	0.0609715
'ELANE'	-0.669749	0.0169817	56.24	51.86	60.68	73.91	117.02	85.87	56.26	92.2667	0.102055
'CMTM4'	-0.653632	5.2157e-10	4.44	5.11	4.61	7	7.16	7.96	4.72	7.37333	0.00290858
'ZFP3'	-0.64825	0.0032659	1.72	2.35	1.82	3.5	3.07	3.12	1.96333	3.23	0.00823707
'PDLIM5'	-0.647667	0.000964194	2.65	2.66	2.9	4	3.77	4.82	2.73667	4.19667	0.0374956
'SMC1B'	-0.636136	0.00199767	2.53	3.31	2.58	4.98	4.03	4.78	2.80667	4.59667	0.00997704
'HAL'	-0.632012	3.51296e-19	20.03	21.68	21.45	34.59	33.1	35.22	21.0533	34.3033	0.000106976
'DDX60L'	-0.613761	0.004398	1.71	2.46	1.73	3	2.9	2.64	1.96667	2.84667	0.0534785
'DAPP1'	-0.612897	1.76394e-05	7.29	8.87	9.37	13	13.23	14.74	8.51	13.6567	0.00367778
'ATXN1'	-0.607859	0.000401272	1.35	1.77	1.74	2.76	2.24	2.78	1.62	2.59333	0.0138103
'ABCA1'	-0.603689	0.00047537	1.6	2.22	1.43	2.93	2.77	2.67	1.75	2.79	0.0392696
'MUC19'	-0.597279	0.0149102	0.32	0.48	0.41	0.71	0.69	0.52	0.403333	0.64	0.0390057
'DIXDC1'	-0.595766	0.00342286	2.16	2.26	1.87	3.66	3.27	3.36	2.09667	3.43	0.00130618
'IFIH1'	-0.59545	0.00365586	2.88	3.35	3.15	5.02	5.23	4.65	3.12667	4.96667	0.00130287
'IPCEF1'	-0.587367	2.08646e-06	3.65	3.71	3.88	5.82	5.77	6.19	3.74667	5.92667	0.000686699
'CD38'	-0.583417	4.28997e-05	3.59	4.41	3.58	6.37	6.12	5.72	3.86	6.07	0.00408298
'MAP3K5'	-0.581713	0.0114225	1.7	1.79	1.65	2.67	2.83	2.9	1.71333	2.8	0.000525721
'PRG2'	-0.578705	0.0262004	6.13	9.25	6.45	12.33	9.85	11.96	7.27667	11.38	0.0336407
'RHOBTB3'	-0.578639	0.000809308	2.61	2.89	2.9	4.33	4.2	4.55	2.8	4.36	0.000374612
'NOXA1'	-0.577966	0.00126314	10.6	10	11.46	18.61	15.61	16.16	10.6867	16.7933	0.0110756
'TANC2'	-0.571332	0.00238291	1.53	2.1	1.17	2.54	2.41	2.54	1.6	2.49667	0.0768258
'TLR6'	-0.564982	0.00107823	2.17	2.38	2.09	3.58	3.26	3.36	2.21333	3.4	0.000783734
'ITGA6'	-0.563749	0.000561419	2.95	3.57	3.22	5.51	4.53	5.03	3.24667	5.02333	0.00957217
'LOC112267968'	-0.563521	0.00199613	3.41	5.63	3.52	6.48	6.27	6.66	4.18667	6.47	0.0838273
'PRDM1'	-0.561936	0.00370672	2.72	3.24	2.2	4.01	4	4.55	2.72	4.18667	0.0207593
'THSD7A'	-0.560628	0.0475535	0.83	0.86	0.58	1.36	1.02	1.14	0.756667	1.17333	0.0360208
'NHLRC2'	-0.560077	3.0377e-07	4.12	6.11	3.71	6.38	7.4	7.64	4.64667	7.14	0.0581595
'FAXDC2'	-0.55924	0.0174661	3.43	3	2.86	4.85	4.51	5.3	3.09667	4.88667	0.00426176
'SLFN13'	-0.55653	0.0144415	1.86	2.13	2.22	2.99	3.06	3.19	2.07	3.08	0.00342543
'LGR4'	-0.55411	4.93487e-07	7.37	7.08	7.13	10.29	10.78	12.3	7.19333	11.1233	0.0209906
'IL1RAP'	-0.552893	5.22884e-20	31.9	33.41	30.79	48.81	48.81	52.31	32.0333	49.9767	0.00049657
'GCNT1'	-0.550122	1.22905e-13	13.72	15.94	13.91	22.58	21.76	22.75	14.5233	22.3633	0.00309777
'MYLIP'	-0.548484	1.03198e-25	64.49	72.45	63.58	103.65	97.83	104.84	66.84	102.107	0.000791932
'DOP1A'	-0.54117	0.000209831	2.4	3	2.46	4.12	3.71	4.43	2.62	4.08667	0.00670523
'BPI'	-0.538336	0.00338733	8.72	8.65	8.51	12.78	13.79	12.63	8.62667	13.0667	0.00555635
'ZKSCAN8'	-0.536974	1.83702e-09	10.65	13.42	10.9	18.57	15.85	18.56	11.6567	17.66	0.009024
'ZBTB16'	-0.533092	0.0367792	1.26	1.47	1.16	2.19	1.52	2.1	1.29667	1.93667	0.0758406
'CAMK2D'	-0.526941	1.23406e-13	21.65	23.09	20.78	34.95	31.44	33.74	21.84	33.3767	0.0014252
'NCAM1'	-0.522654	0.00683661	2.18	2.28	2.17	3.38	3.16	3.38	2.21	3.30667	0.00109924
'ZNF438'	-0.518796	1.16468e-06	13.43	13.97	15.84	22.13	21.93	20.9	14.4133	21.6533	0.00304482
'LRRK1'	-0.514285	4.98131e-06	3.87	5.5	4.13	7.39	6.82	7.15	4.5	7.12	0.0260146
'C5'	-0.511156	2.15555e-08	11.02	13.53	10.96	18.38	17.18	18.14	11.8367	17.9	0.00959783
'LTA4H'	-0.50802	0.00192488	10.14	9.22	11.34	14.68	16.26	15.3	10.2333	15.4133	0.00328017
'CELSR2'	-0.507395	0.00243344	1.51	1.7	1.34	2.23	2.25	2.32	1.51667	2.26667	0.0140247
'TPCN1'	-0.505951	4.26861e-09	12.72	14.89	12.39	20.78	19.67	18.94	13.3333	19.7967	0.00378001
'TP53INP1'	-0.500961	0.00427244	2.81	2.93	2.91	4.25	3.91	4.7	2.88333	4.28667	0.023164
'FAM120C'	-0.497375	0.0193964	2.37	2.68	2.17	2.62	3.91	3.54	2.40667	3.35667	0.11802
