# Supplementary material for: CHRNB4-Mediated Neuroactive Signaling Rewiring Drives Adaptive Resistance to BCL-2 Inhibition in Acute Myeloid Leukemia
Source: Cancers (Basel). 2026 Apr 8;18(8):1187. doi: 10.3390/cancers18081187 (PMC13115082; doi:10.3390/cancers18081187)
Supplement: Supplementary file 1 [file cancers-18-01187-s001.zip › Suppl Table S5 KEGG Pathway List_MV4-11_Kasumi-1.xlsx]

## Sheet: MV4-11_KEGG_FC>1.5
Supplementary Table 5. Lists of KEGG pathways in VEN resistant vs parental Kasumi-1 and MV4-11 cells
Category	Term		%	Count	FDR	PValue	Genes	List Total	Pop Hits	Pop Total	Fold Enrichment	Bonferroni	Benjamini
KEGG_PATHWAY	hsa04061	Viral protein interaction with cytokine and cytokine receptor	2.5641	10	0.0155297	6.55263e-05	IL6, CXCR1, CCL3L1, CCL4L1, IL37, CCL20, IL34, CCL4, CCR9, IL20RB	158	100	8865	5.61076	0.0154103	0.0155297
KEGG_PATHWAY	hsa04060	Cytokine-cytokine receptor interaction	4.10256	16	0.0296325	0.000250063	CCL3L1, IL37, CCL4L1, CCL20, IL34, IL20RB, INHBB, GDF7, IL1RL1, IL6, CXCR1, CCL4, CCR9, AMH, IL7R, IL17C	158	298	8865	3.01249	0.05755	0.0296325
KEGG_PATHWAY	hsa04640	Hematopoietic cell lineage	2.30769	9	0.029971	0.00037938	IL6, CR1, ITGA1, CD1E, GP1BA, IL7R, CD1C, GP5, CD1A	158	100	8865	5.04968	0.0860049	0.029971
KEGG_PATHWAY	hsa00140	Steroid hormone biosynthesis	1.28205	5	1	0.0251509	HSD11B1, AKR1C1, UGT2B15, CYP1A2, CYP17A1	158	63	8865	4.45298	0.997611	1
KEGG_PATHWAY	hsa04657	IL-17 signaling pathway	1.53846	6	1	0.0264806	IL6, MMP1, CCL20, MUC5B, IL17C, S100A9	158	95	8865	3.54364	0.998271	1
KEGG_PATHWAY	hsa00830	Retinol metabolism	1.28205	5	1	0.0321516	CYP26A1, CYP2C8, CYP2W1, UGT2B15, CYP1A2	158	68	8865	4.12556	0.999567	1
KEGG_PATHWAY	hsa05204	Chemical carcinogenesis - DNA adducts	1.28205	5	1	0.036848	HSD11B1, CYP2C8, UGT2B15, CYP1A2, SULT1A4	158	71	8865	3.95124	0.999863	1
KEGG_PATHWAY	hsa05034	Alcoholism	2.05128	8	1	0.0494151	H2AC12, H3C8, GNG3, H2BC8, GRIN3A, H3C1, H4C4, H4C5	158	188	8865	2.38756	0.999994	1
KEGG_PATHWAY	hsa04613	Neutrophil extracellular trap formation	2.05128	8	1	0.0554411	H2AC12, H3C8, CR1, H2BC8, H3C1, GP1BA, H4C4, H4C5	158	193	8865	2.3257	0.999999	1
KEGG_PATHWAY	hsa04261	Adrenergic signaling in cardiomyocytes	1.79487	7	1	0.0556702	MYL4, CACNG7, CACNG8, PPP2R2B, CAMK2A, ATP1A2, ADRA1B	158	154	8865	2.55035	0.999999	1
KEGG_PATHWAY	hsa04148	Efferocytosis	1.79487	7	1	0.0600352	DUSP4, AXL, ALOX15, CAMK2A, STAB2, HAVCR1, DOCK1	158	157	8865	2.50161	1	1
KEGG_PATHWAY	hsa04950	Maturity onset diabetes of the young	0.769231	3	1	0.0768015	NEUROD1, HES1, GCK	158	26	8865	6.47395	1	1
KEGG_PATHWAY	hsa04978	Mineral absorption	1.02564	4	1	0.0933714	SLC6A19, MT1A, TRPV6, ATP1A2	158	61	8865	3.67919	1	1
KEGG_PATHWAY	hsa00591	Linoleic acid metabolism	0.769231	3	1	0.0982549	CYP2C8, ALOX15, CYP1A2	158	30	8865	5.61076	1	1

## Sheet: MV4-11_KEGG_FC<-1.5
Category	Term		%	Count	FDR	PValue	Genes	List Total	Pop Hits	Pop Total	Fold Enrichment	Bonferroni	Benjamini
KEGG_PATHWAY	hsa04080	Neuroactive ligand-receptor interaction	4.3956	20	0.444453	0.00168353	SLURP2, P2RY13, CHRNB4, CALCRL, HTR1F, PTGER3, TRH, GRPR, ADRA1A, ADRA2B, GHR, GH1, CYSLTR2, CALCR, NPBWR1, PATE2, PPY, UTS2, SPX, QRFPR	218	368	8865	2.21006	0.359065	0.444453
KEGG_PATHWAY	hsa04742	Taste transduction	1.75824	8	0.659837	0.00499876	TAS2R30, PDE1C, TAS2R10, TAS2R43, HTR1F, PDE1A, TAS2R45, PLCB1	218	86	8865	3.7828	0.73366	0.659837
KEGG_PATHWAY	hsa05202	Transcriptional misregulation in cancer	2.63736	12	0.818522	0.00930139	ETV7, SMAD1, ARNT2, LOC102723407, HPGD, H3C13, TSPAN7, TMPRSS2, HMGA2, PPARG, MPO, RUNX1T1	218	198	8865	2.46455	0.915166	0.818522
KEGG_PATHWAY	hsa04978	Mineral absorption	1.31868	6	0.982236	0.0164484	SLC34A3, ATP1B2, SLC26A9, SLC5A1, STEAP1, TRPM6	218	61	8865	3.99985	0.987456	0.982236
KEGG_PATHWAY	hsa00590	Arachidonic acid metabolism	1.31868	6	0.982236	0.0186905	CYP2C9, PLA2G12B, HPGD, CYP2U1, CYP4F2, CYP4F3	218	63	8865	3.87287	0.993133	0.982236
KEGG_PATHWAY	hsa05322	Systemic lupus erythematosus	1.97802	9	0.982236	0.0223235	LOC102723407, H3C13, H2AC7, CD80, H2AC21, H4C12, LOC110384692, HLA-DQB2, H4C6	218	141	8865	2.59565	0.997421	0.982236
KEGG_PATHWAY	hsa04820	Cytoskeleton in muscle cells	2.63736	12	1	0.0272228	CSRP3, MYH2, TRIM63, MYBPHL, MYL3, PKP2, BGN, COL4A5, LDB3, MYOZ3, ATP1B2, TRIM54	218	232	8865	2.10337	0.999315	1
KEGG_PATHWAY	hsa04270	Vascular smooth muscle contraction	1.75824	8	1	0.0461523	PPP1R14A, GUCY1A1, RAMP2, PLA2G12B, CALCRL, KCNMA1, PLCB1, ADRA1A	218	134	8865	2.42777	0.999996	1
KEGG_PATHWAY	hsa04020	Calcium signaling pathway	2.63736	12	1	0.0475435	FGF16, LOC102723407, CYSLTR2, PDE1C, PDE1A, FLT4, PTGER3, PLCE1, PHKA1, PLCB1, GRPR, ADRA1A	218	254	8865	1.92119	0.999997	1
KEGG_PATHWAY	hsa00910	Nitrogen metabolism	0.659341	3	1	0.0637429	CA2, CA8, CA14	218	17	8865	7.1762	1	1
KEGG_PATHWAY	hsa04924	Renin secretion	1.0989	5	1	0.0883572	GUCY1A1, PDE1C, PDE1A, KCNMA1, PLCB1	218	69	8865	2.94675	1	1
KEGG_PATHWAY	hsa04970	Salivary secretion	1.31868	6	1	0.0890804	GUCY1A1, AMY2A, KCNMA1, ATP1B2, PLCB1, ADRA1A	218	97	8865	2.51537	1	1
KEGG_PATHWAY	hsa04514	Cell adhesion molecules	1.75824	8	1	0.0928904	CLDN10, CLDN3, CDH2, CD80, SLITRK6, ESAM, CD34, HLA-DQB2	218	158	8865	2.05899	1	1
KEGG_PATHWAY	hsa02010	ABC transporters	0.879121	4	1	0.0971483	ABCB1, ABCB5, ABCA4, ABCG4	218	45	8865	3.61468	1	1

## Sheet: Kasumi-1_KEGG_FC>1.5
Category	Term		%	Count	FDR	PValue	Genes	List Total	Pop Hits	Pop Total	Fold Enrichment	Bonferroni	Benjamini
KEGG_PATHWAY	hsa04061	Viral protein interaction with cytokine and cytokine receptor	1.53846	9	0.888998	0.00818331	IL18RAP, IL34, LTA, CCL3, CCL2, CCL17, CXCL14, IL18R1, CCR2	257	100	8865	3.10447	0.896469	0.888998
KEGG_PATHWAY	hsa00910	Nitrogen metabolism	0.683761	4	0.888998	0.0119907	CA12, CPS1, CA9, CA14	257	17	8865	8.11627	0.964187	0.888998
KEGG_PATHWAY	hsa04060	Cytokine-cytokine receptor interaction	2.90598	17	0.888998	0.0125537	ACVRL1, TGFB2, IL1R1, IL34, TNFSF12, TNFRSF19, TNFRSF11A, CXCL14, IL18RAP, IL23A, CCL3, LTA, CCL2, CCL17, IL18R1, CCR2, CRLF2	257	298	8865	1.96779	0.9694	0.888998
KEGG_PATHWAY	hsa04510	Focal adhesion	2.22222	13	0.888998	0.0146289	PDGFRB, LAMB2, EGF, FLT4, VEGFC, PARVA, IGF1, MAPK10, TNN, KDR, COL6A3, ITGB8, DOCK1	257	203	8865	2.20899	0.982878	0.888998
KEGG_PATHWAY	hsa04514	Cell adhesion molecules	1.88034	11	0.888998	0.016105	CLDN11, PTPRD, CDH2, NRXN1, SDC2, LRRC4, NRXN3, ITGB8, ESAM, CD34, JAM2	257	158	8865	2.40149	0.98868	0.888998
KEGG_PATHWAY	hsa00340	Histidine metabolism	0.683761	4	1	0.024431	MAOB, UROC1, CARNS1, HNMT	257	22	8865	6.27167	0.998916	1
KEGG_PATHWAY	hsa01521	EGFR tyrosine kinase inhibitor resistance	1.19658	7	1	0.0277672	PDGFRB, ERBB3, AXL, EGF, KDR, IGF1, GAS6	257	80	8865	3.01824	0.999579	1
KEGG_PATHWAY	hsa05412	Arrhythmogenic right ventricular cardiomyopathy	1.19658	7	1	0.0377343	SLC8A3, CDH2, SGCA, CACNA2D1, LEF1, ITGB8, CTNNA2	257	86	8865	2.80766	0.999975	1
KEGG_PATHWAY	hsa05144	Malaria	0.854701	5	1	0.0555703	TGFB2, CR1, SDC2, CCL2, CD36	257	50	8865	3.44942	1	1
KEGG_PATHWAY	hsa05323	Rheumatoid arthritis	1.19658	7	1	0.0565283	TGFB2, IL23A, CCL3, CCL2, ATP6V0A4, TNFRSF11A, ATP6V0A1	257	95	8865	2.54168	1	1
KEGG_PATHWAY	hsa04020	Calcium signaling pathway	2.22222	13	1	0.0642375	PDGFRB, MCOLN3, EGF, FLT4, VEGFC, NFATC4, SLC8A3, HRH1, EDNRA, ERBB3, HRC, KDR, PLCE1	257	254	8865	1.76545	1	1
KEGG_PATHWAY	hsa04933	AGE-RAGE signaling pathway in diabetic complications	1.19658	7	1	0.0717055	MAPK10, EGR1, TGFB2, SERPINE1, VEGFC, CCL2, PLCE1	257	101	8865	2.39068	1	1
KEGG_PATHWAY	hsa04974	Protein digestion and absorption	1.19658	7	1	0.0830056	SLC8A3, PRSS1, COL5A1, COL25A1, KCNQ1, COL12A1, COL6A3	257	105	8865	2.29961	1	1
KEGG_PATHWAY	hsa04148	Efferocytosis	1.53846	9	1	0.0845117	P2RY12, DUSP4, AXL, STAB1, CD36, GAS6, DOCK1, NFATC4, GULP1	257	157	8865	1.97737	1	1
KEGG_PATHWAY	hsa00250	Alanine, aspartate and glutamate metabolism	0.683761	4	1	0.090215	FOLH1, CPS1, GLS2, DDO	257	37	8865	3.7291	1	1

## Sheet: Kasumi-1_KEGG_FC<-1.5
Category	Term		%	Count	FDR	PValue	Genes	List Total	Pop Hits	Pop Total	Fold Enrichment	Bonferroni	Benjamini
KEGG_PATHWAY	hsa05310	Asthma	2.5	14	2.47246e-10	2.05578e-12	IL10, HLA-DRB5, CD40, HLA-DRB4, HLA-DMA, HLA-DMB, HLA-DPB1, HLA-DRA, HLA-DOA, HLA-DRB3, HLA-DQA1, HLA-DRB1, HLA-DPA1, HLA-DQB1	263	32	8865	14.7469	5.22173e-10	2.71863e-10
KEGG_PATHWAY	hsa05330	Allograft rejection	2.67857	15	2.47246e-10	2.14066e-12	IL10, HLA-DRB5, CD40, HLA-DRB4, GZMB, HLA-DMA, HLA-DMB, HLA-DPB1, HLA-DRA, HLA-DOA, HLA-DRB3, HLA-DQA1, HLA-DRB1, HLA-DPA1, HLA-DQB1	263	39	8865	12.9643	5.43718e-10	2.71863e-10
KEGG_PATHWAY	hsa05322	Systemic lupus erythematosus	4.28571	24	1.3704e-09	1.77974e-11	IL10, C1QB, HLA-DRB5, H2BC7, CD40, H4C9, HLA-DRB4, H2AC15, H2AC16, H2BC13, HLA-DMA, H3C15, HLA-DMB, H3C11, H2BC10, HLA-DPB1, HLA-DRA, HLA-DOA, HLA-DRB3, H3C7, HLA-DQA1, HLA-DRB1, HLA-DPA1, HLA-DQB1	263	141	8865	5.7374	4.52055e-09	1.50685e-09
KEGG_PATHWAY	hsa04672	Intestinal immune network for IgA production	2.67857	15	5.74363e-09	9.94569e-11	CCL25, IL10, HLA-DRB5, CD40, HLA-DRB4, HLA-DMA, HLA-DMB, HLA-DPB1, HLA-DRA, HLA-DOA, HLA-DRB3, HLA-DQA1, HLA-DRB1, HLA-DPA1, HLA-DQB1	263	50	8865	10.1122	2.5262e-08	6.31551e-09
KEGG_PATHWAY	hsa05320	Autoimmune thyroid disease	2.67857	15	1.43026e-08	3.09579e-10	IL10, HLA-DRB5, CD40, HLA-DRB4, GZMB, HLA-DMA, HLA-DMB, HLA-DPB1, HLA-DRA, HLA-DOA, HLA-DRB3, HLA-DQA1, HLA-DRB1, HLA-DPA1, HLA-DQB1	263	54	8865	9.36312	7.86331e-08	1.57266e-08
KEGG_PATHWAY	hsa04940	Type I diabetes mellitus	2.32143	13	1.20921e-07	3.14081e-09	HLA-DRB5, HLA-DRB4, GZMB, HLA-DMA, HLA-DMB, HLA-DPB1, HLA-DRA, HLA-DOA, HLA-DRB3, HLA-DQA1, HLA-DRB1, HLA-DPA1, HLA-DQB1	263	44	8865	9.95895	7.97764e-07	1.32961e-07
KEGG_PATHWAY	hsa05332	Graft-versus-host disease	2.32143	13	1.3766e-07	4.1715e-09	HLA-DRB5, HLA-DRB4, GZMB, HLA-DMA, HLA-DMB, HLA-DPB1, HLA-DRA, HLA-DOA, HLA-DRB3, HLA-DQA1, HLA-DRB1, HLA-DPA1, HLA-DQB1	263	45	8865	9.73764	1.05956e-06	1.51366e-07
KEGG_PATHWAY	hsa05321	Inflammatory bowel disease	2.67857	15	1.55201e-07	5.37493e-09	IL10, HLA-DRB5, HLA-DRB4, RORC, HLA-DMA, HLA-DMB, TBX21, HLA-DPB1, HLA-DRA, HLA-DOA, HLA-DRB3, HLA-DQA1, HLA-DRB1, HLA-DPA1, HLA-DQB1	263	66	8865	7.66073	1.36523e-06	1.70654e-07
KEGG_PATHWAY	hsa05150	Staphylococcus aureus infection	3.03571	17	1.07109e-06	4.17307e-08	IL10, C1QB, HLA-DRB5, SELPLG, HLA-DRB4, DEFA4, HLA-DMA, HLA-DMB, HLA-DPB1, HLA-DRA, HLA-DOA, HLA-DRB3, HLA-DQA1, HLA-DRB1, CFB, HLA-DPA1, HLA-DQB1	263	102	8865	5.61787	1.05995e-05	1.17773e-06
KEGG_PATHWAY	hsa05416	Viral myocarditis	2.5	14	2.37737e-06	1.02916e-07	HLA-DRB5, CD40, HLA-DRB4, HLA-DMA, HLA-DMB, HLA-DPB1, SSPN, HLA-DRA, HLA-DOA, HLA-DRB3, HLA-DQA1, HLA-DRB1, HLA-DPA1, HLA-DQB1	263	70	8865	6.74144	2.61404e-05	2.61407e-06
KEGG_PATHWAY	hsa04640	Hematopoietic cell lineage	2.85714	16	4.31211e-06	2.05339e-07	HLA-DRB5, HLA-DRB4, ITGA1, HLA-DMA, HLA-DMB, CD7, HLA-DPB1, HLA-DRA, HLA-DOA, HLA-DRB3, IL6R, CD22, HLA-DQA1, HLA-DRB1, HLA-DPA1, HLA-DQB1	263	100	8865	5.39316	5.21547e-05	4.74146e-06
KEGG_PATHWAY	hsa04612	Antigen processing and presentation	2.5	14	1.17207e-05	6.08868e-07	CD74, CIITA, HLA-DRB5, HLA-DRB4, HLA-DMA, HLA-DMB, HLA-DPB1, HLA-DRA, HLA-DOA, HLA-DRB3, HLA-DQA1, HLA-DRB1, HLA-DPA1, HLA-DQB1	263	81	8865	5.82594	0.000154641	1.28877e-05
KEGG_PATHWAY	hsa05145	Toxoplasmosis	2.85714	16	1.64545e-05	9.26012e-07	IL10, CIITA, HLA-DRB5, CD40, HLA-DRB4, HLA-DMA, HLA-DMB, HLA-DPB1, HLA-DRA, BIRC7, HLA-DOA, HLA-DRB3, HLA-DQA1, HLA-DRB1, HLA-DPA1, HLA-DQB1	263	112	8865	4.81532	0.000235179	1.80928e-05
KEGG_PATHWAY	hsa05140	Leishmaniasis	2.32143	13	5.00861e-05	3.03552e-06	IL10, HLA-DRB5, HLA-DRB4, HLA-DMA, HLA-DMB, HLA-DPB1, HLA-DRA, HLA-DOA, HLA-DRB3, HLA-DQA1, HLA-DRB1, HLA-DPA1, HLA-DQB1	263	79	8865	5.54676	0.000770727	5.50731e-05
KEGG_PATHWAY	hsa05164	Influenza A	3.39286	19	5.03999e-05	3.27272e-06	TPSD1, CIITA, TPSB2, HLA-DRB5, HLA-DRB4, PABPN1L, HLA-DMA, HLA-DMB, OAS1, OAS2, HLA-DPB1, KPNA7, HLA-DRA, HLA-DOA, HLA-DRB3, HLA-DQA1, HLA-DRB1, HLA-DPA1, HLA-DQB1	263	173	8865	3.70195	0.000830927	5.54181e-05
KEGG_PATHWAY	hsa04659	Th17 cell differentiation	2.67857	15	5.15613e-05	3.57134e-06	HLA-DRB5, HLA-DRB4, RORC, HLA-DMA, HLA-DMB, TBX21, HLA-DPB1, HLA-DRA, HLA-DOA, HLA-DRB3, IL6R, HLA-DQA1, HLA-DRB1, HLA-DPA1, HLA-DQB1	263	109	8865	4.63861	0.000906711	5.66951e-05
KEGG_PATHWAY	hsa05323	Rheumatoid arthritis	2.5	14	5.31761e-05	3.91339e-06	CXCL6, HLA-DRB5, HLA-DRB4, CCL3L3, HLA-DMA, HLA-DMB, HLA-DPB1, HLA-DRA, HLA-DOA, HLA-DRB3, HLA-DQA1, HLA-DRB1, HLA-DPA1, HLA-DQB1	263	95	8865	4.96738	0.00099351	5.84707e-05
KEGG_PATHWAY	hsa04658	Th1 and Th2 cell differentiation	2.32143	13	0.000219417	1.70974e-05	HLA-DRB5, HLA-DRB4, HLA-DMA, HLA-DMB, TBX21, HLA-DPB1, HLA-DRA, HLA-DOA, HLA-DRB3, HLA-DQA1, HLA-DRB1, HLA-DPA1, HLA-DQB1	263	93	8865	4.71176	0.00433337	0.000241264
KEGG_PATHWAY	hsa04514	Cell adhesion molecules	2.85714	16	0.000781554	6.42837e-05	HLA-DRB5, CD40, SELPLG, HLA-DRB4, ICAM3, HLA-DMA, HLA-DMB, HLA-DPB1, HLA-DRA, HLA-DOA, HLA-DRB3, CD22, HLA-DQA1, HLA-DRB1, HLA-DPA1, HLA-DQB1	263	158	8865	3.41339	0.016196	0.000859371
KEGG_PATHWAY	hsa04080	Neuroactive ligand-receptor interaction	4.64286	26	0.000979934	8.48428e-05	GABRB2, GABRB1, NPFFR1, RXFP4, HTR2B, OXT, CRHR2, NPW, P2RY4, HRH3, CNR1, KISS1R, BDKRB2, GABRD, GRIA4, CHRNB4, P2RY11, AVPR1B, GRID1, GLP2R, GPR50, SSTR3, GH2, GRIN3B, P2RX5, ADM2	263	368	8865	2.38149	0.0213204	0.0010775
KEGG_PATHWAY	hsa05152	Tuberculosis	3.03571	17	0.00102188	9.28982e-05	IL10, CD74, CIITA, HLA-DRB5, HLA-DRB4, HLA-DMA, HLA-DMB, HLA-DPB1, TLR9, HLA-DRA, HLA-DOA, CLEC4E, HLA-DRB3, HLA-DQA1, HLA-DRB1, HLA-DPA1, HLA-DQB1	263	182	8865	3.14848	0.023321	0.00112363
KEGG_PATHWAY	hsa04145	Phagosome	2.67857	15	0.00262924	0.000250404	HLA-DRB5, HLA-DRB4, TUBB8, MARCO, HLA-DMA, HLA-DMB, HLA-DPB1, HLA-DRA, HLA-DOA, RAB7B, HLA-DRB3, HLA-DQA1, HLA-DRB1, HLA-DPA1, HLA-DQB1	263	159	8865	3.17993	0.0616297	0.00289103
KEGG_PATHWAY	hsa05168	Herpes simplex virus 1 infection	5.53571	31	0.00353744	0.000352213	ZNF28, HLA-DMA, HLA-DMB, ZNF649, ZNF229, ZNF525, ZNF205, HLA-DOA, HLA-DQA1, ZNF585A, HLA-DPA1, CD74, ZNF285, HLA-DRB5, HLA-DRB4, ZNF90, OAS1, OAS2, ZNF813, TLR9, HLA-DPB1, ZNF614, ZNF613, HLA-DRA, ZNF577, HLA-DRB3, ZNF257, ZNF730, ZNF432, HLA-DRB1, HLA-DQB1	263	523	8865	1.99794	0.0855914	0.00388965
KEGG_PATHWAY	hsa04726	Serotonergic synapse	2.14286	12	0.00549996	0.000571424	GABRB2, CYP2C9, GABRB1, CYP2C8, DDC, GNGT2, GNG4, HTR2B, KCNN2, SLC18A2, KCNJ3, SLC6A4	263	115	8865	3.51728	0.135136	0.00604757
KEGG_PATHWAY	hsa05169	Epstein-Barr virus infection	2.67857	15	0.0266021	0.00287902	HLA-DRB5, CD40, HLA-DRB4, HLA-DMA, HLA-DMB, OAS1, OAS2, HLA-DPB1, HLA-DRA, HLA-DOA, HLA-DRB3, HLA-DQA1, HLA-DRB1, HLA-DPA1, HLA-DQB1	263	204	8865	2.47847	0.51921	0.0292508
KEGG_PATHWAY	hsa05034	Alcoholism	2.5	14	0.0335222	0.00377306	DDC, H2BC7, H4C9, H2AC15, H2AC16, H2BC13, H3C15, GRIN3B, GNGT2, GNG4, H3C11, H2BC10, H3C7, SLC18A2	263	188	8865	2.51011	0.617172	0.0368599
KEGG_PATHWAY	hsa04550	Signaling pathways regulating pluripotency of stem cells	1.96429	11	0.0874685	0.0102236	SOX2, WNT10B, ACVR1C, WNT9B, NANOG, INHBA, BMPR1B, FGFR3, FGFR2, TBX3, INHBE	263	144	8865	2.57486	0.926477	0.0961775
KEGG_PATHWAY	hsa05202	Transcriptional misregulation in cancer	2.32143	13	0.118812	0.0144014	ARNT2, CD40, BCL2A1, EYA1, DEFA4, ZBTB16, GZMB, PAX5, RUNX2, H3C15, H3C11, NUPR1, H3C7	263	198	8865	2.2131	0.974892	0.130641
KEGG_PATHWAY	hsa05166	Human T-cell leukemia virus 1 infection	2.5	14	0.123433	0.015496	HLA-DRB5, CD40, HLA-DRB4, ADCY2, HLA-DMA, HLA-DMB, HLA-DPB1, HLA-DRA, HLA-DOA, HLA-DRB3, HLA-DQA1, HLA-DRB1, HLA-DPA1, HLA-DQB1	263	224	8865	2.1067	0.981066	0.135723
KEGG_PATHWAY	hsa05032	Morphine addiction	1.42857	8	0.137647	0.0178763	GABRB2, GABRB1, GNGT2, GNG4, PDE4B, ADCY2, GABRD, KCNJ3	263	91	8865	2.96327	0.989762	0.151353
KEGG_PATHWAY	hsa04713	Circadian entrainment	1.42857	8	0.182409	0.0244792	GNGT2, GNG4, NOS1AP, ADCY2, CACNA1H, KCNJ3, CACNA1G, GRIA4	263	97	8865	2.77998	0.998155	0.200571
KEGG_PATHWAY	hsa04060	Cytokine-cytokine receptor interaction	2.85714	16	0.220208	0.0310061	CCL25, IL10, CXCL6, CXCL9, CD40, TNFRSF12A, CCL3L3, CXCR5, INHBA, INHBE, GH2, ACVR1C, TNFRSF25, INHA, BMPR1B, IL6R	263	298	8865	1.80978	0.999665	0.242134
KEGG_PATHWAY	hsa05033	Nicotine addiction	0.892857	5	0.220208	0.0320786	GABRB2, GABRB1, GRIN3B, GABRD, GRIA4	263	41	8865	4.11064	0.999747	0.242134
KEGG_PATHWAY	hsa04723	Retrograde endocannabinoid signaling	1.78571	10	0.220208	0.0324116	GABRB2, GABRB1, GNGT2, GNG4, CNR1, ADCY2, GABRD, MGLL, KCNJ3, GRIA4	263	149	8865	2.26223	0.999768	0.242134
KEGG_PATHWAY	hsa04974	Protein digestion and absorption	1.42857	8	0.235303	0.035652	COL28A1, CPA3, COL15A1, COL23A1, COL6A1, COL21A1, ATP1A3, COL9A3	263	105	8865	2.56817	0.999901	0.258732
KEGG_PATHWAY	hsa00590	Arachidonic acid metabolism	1.07143	6	0.243772	0.0379905	CYP2C9, CYP2C8, HPGDS, PLAAT2, LTC4S, PLB1	263	63	8865	3.21021	0.999947	0.268044
KEGG_PATHWAY	hsa04727	GABAergic synapse	1.25	7	0.298014	0.0477339	GABRB2, GABRB1, GNGT2, GNG4, SLC6A11, ADCY2, GABRD	263	89	8865	2.65113	0.999996	0.327687
KEGG_PATHWAY	hsa00591	Linoleic acid metabolism	0.714286	4	0.350365	0.0576358	CYP2C9, CYP2C8, PLAAT2, PLB1	263	30	8865	4.4943	1	0.38525
KEGG_PATHWAY	hsa04020	Calcium signaling pathway	2.32143	13	0.435166	0.0738175	CAMK1D, AVPR1B, HTR2B, ADCY2, CACNA1H, CACNA1G, P2RX5, GRIN3B, GNAL, FGF18, BDKRB2, FGFR3, FGFR2	263	254	8865	1.72517	1	0.478494
KEGG_PATHWAY	hsa04061	Viral protein interaction with cytokine and cytokine receptor	1.25	7	0.435166	0.0753534	CCL25, IL10, CXCL6, CXCL9, CCL3L3, CXCR5, IL6R	263	100	8865	2.35951	1	0.478494
KEGG_PATHWAY	hsa04820	Cytoskeleton in muscle cells	2.14286	12	0.466927	0.0828745	PDLIM1, TMOD1, FBN3, PDLIM2, ITGA1, COL6A1, SSPN, TNNI2, ATP1A3, COL9A3, FBLN2, TRIM54	263	232	8865	1.74348	1	0.513418
