# Supplementary material for: CHRNB4-Mediated Neuroactive Signaling Rewiring Drives Adaptive Resistance to BCL-2 Inhibition in Acute Myeloid Leukemia
Source: Cancers (Basel). 2026 Apr 8;18(8):1187. doi: 10.3390/cancers18081187 (PMC13115082; doi:10.3390/cancers18081187)
Supplement: Supplementary file 1 [file cancers-18-01187-s001.zip › Suppl Table S6 Neuroactive_ligand_receptor_interaction_pathway_genelist.xlsx]

## Sheet: NLRI_pathway
Supplementary Table 6. Lists of genes within NLRI pathways in Kasumi-1 and MV4-11 cells
MV4-11	Kasumi-1
SLURP2	GABRB2
P2RY13	GABRB1
CHRNB4	NPFFR1
CALCRL	RXFP4
HTR1F	HTR2B
PTGER3	OXT
TRH	CRHR2
GRPR	NPW
ADRA1A	P2RY4
ADRA2B	HRH3
GHR	CNR1
GH1	KISS1R
CYSLTR2	BDKRB2
CALCR	GABRD
NPBWR1	GRIA4
PATE2	CHRNB4
PPY	P2RY11
UTS2	AVPR1B
SPX	GRID1
QRFPR	GLP2R
	GPR50
	SSTR3
	GH2
	GRIN3B
	P2RX5
	ADM2
